# Supplementary material for: A Prognostic Nomogram Model Based on mRNA Expression of DNA Methylation-Driven Genes for Gastric Cancer
Source: Front Oncol. 2020 Nov 24;10:584733. doi: 10.3389/fonc.2020.584733 (PMC7732649; doi:10.3389/fonc.2020.584733)
Supplement: Supplementary file 1 [file Table_1.xls]

## Sheet: Sheet1
	ID	Age	Sex	Tstage	N stage	M stage	Stage	Radiation	Lauren classification	Race	OS	OS status
1	TCGA-3M-AB46	>60	Male	T2	N0	Mx	Ⅰ	Yes	NOS	white	1765	0
2	TCGA-3M-AB47	>60	Male	T3	N2	Mx	Ⅲ	Yes	NOS	white	0	1
3	TCGA-B7-5816	<=60	Female	T4	N0	M0	Ⅱ	No	Diffuse	white	812	0
4	TCGA-B7-5818	>60	Male	T2	N0	M0	Ⅰ	No	Diffuse	white	356	0
5	TCGA-B7-A5TI	<=60	Male	T4	N3	M0	Ⅲ	No	Diffuse	white	595	0
6	TCGA-B7-A5TJ	>60	Male	T4	Nx	M0	Ⅱ	No	Intestinal	white	335	0
7	TCGA-B7-A5TK	<=60	Male	T4	NA	M0	Ⅲ	No	Intestinal	white	288	0
8	TCGA-B7-A5TN	<=60	Male	T4	Nx	M0	Ⅱ	No	NOS	white	287	0
9	TCGA-BR-4187	<=60	Male	Tx	Nx	M0	NA	No	NOS	white	141	1
10	TCGA-BR-4191	>60	Male	Tx	N1	M0	NA	No	NOS	white	558	1
11	TCGA-BR-4201	>60	Female	T2	Nx	M0	NA	No	NOS	white	940	1
12	TCGA-BR-4253	>60	Female	T3	N1	M0	Ⅲ	No	NOS	white	124	1
13	TCGA-BR-4255	>60	Female	T3	N1	M0	Ⅲ	No	NOS	white	124	1
14	TCGA-BR-4256	>60	Male	Tx	N1	M0	NA	No	NOS	white	284	1
15	TCGA-BR-4257	>60	Female	Tx	Nx	M0	NA	No	NOS	white	294	1
16	TCGA-BR-4267	<=60	Male	T2	N0	M0	Ⅰ	No	NOS	white	188	1
17	TCGA-BR-4279	<=60	Male	T2	N1	M0	Ⅱ	No	NOS	white	291	1
18	TCGA-BR-4280	>60	Female	T2	N1	M0	Ⅲ	No	NOS	white	201	1
19	TCGA-BR-4292	>60	Female	T1	Nx	M0	NA	NA	NOS	white	0	0
20	TCGA-BR-4294	>60	Male	T2	Nx	M0	NA	NA	Intestinal	white	0	0
21	TCGA-BR-4357	<=60	Male	T3	Nx	Mx	NA	NA	NOS	white	0	0
22	TCGA-BR-4361	>60	Female	T4	N0	M0	Ⅲ	NA	NOS	white	0	0
23	TCGA-BR-4362	>60	Female	Tx	N1	M0	NA	NA	NOS	white	0	0
24	TCGA-BR-4363	<=60	Female	T3	Nx	Mx	NA	NA	NOS	white	0	0
25	TCGA-BR-4366	>60	Male	Tx	Nx	M0	NA	NA	NOS	white	0	0
26	TCGA-BR-4367	>60	Male	Tx	N1	M0	NA	NA	NOS	white	0	0
27	TCGA-BR-4368	>60	Female	T4	N2	M0	Ⅳ	NA	NOS	white	0	0
28	TCGA-BR-4369	>60	Male	Tx	Nx	M0	NA	NA	NOS	white	0	0
29	TCGA-BR-4370	>60	Female	Tx	Nx	M0	NA	NA	NOS	white	0	0
30	TCGA-BR-4371	>60	Female	T2	Nx	M0	NA	NA	NOS	white	0	0
31	TCGA-BR-6452	>60	Female	T3	N0	M0	Ⅱ	No	NOS	white	1055	0
32	TCGA-BR-6453	<=60	Male	T2	N1	M0	Ⅱ	No	NOS	white	485	0
33	TCGA-BR-6454	<=60	Male	T3	N0	M0	Ⅱ	NA	NOS	white	0	0
34	TCGA-BR-6455	<=60	Male	T3	N1	M0	Ⅱ	No	NOS	white	422	1
35	TCGA-BR-6456	>60	Female	T3	N1	M0	Ⅱ	No	NOS	white	526	1
36	TCGA-BR-6457	>60	Male	T3	N0	M0	Ⅱ	No	NOS	white	416	0
37	TCGA-BR-6458	<=60	Female	T3	N1	M0	Ⅱ	No	NOS	white	588	1
38	TCGA-BR-6563	<=60	Male	T3	N1	M0	Ⅱ	No	NOS	white	1190	0
39	TCGA-BR-6564	<=60	Female	T3	N2	M0	Ⅲ	No	Diffuse	white	794	1
40	TCGA-BR-6565	>60	Male	T4	N0	M0	Ⅱ	No	NOS	white	279	1
41	TCGA-BR-6566	>60	Female	T3	N0	M0	Ⅱ	No	NOS	white	997	0
42	TCGA-BR-6705	>60	Female	T3	N3	M0	Ⅲ	No	NOS	white	779	1
43	TCGA-BR-6706	>60	Male	T3	N1	M0	Ⅲ	No	NOS	white	549	1
44	TCGA-BR-6707	>60	Male	T3	N0	M0	Ⅱ	No	NOS	white	605	1
45	TCGA-BR-6709	<=60	Female	T3	N3	M0	Ⅲ	No	NOS	white	370	1
46	TCGA-BR-6801	>60	Male	T3	N0	M0	Ⅱ	No	NOS	white	1223	0
47	TCGA-BR-6802	>60	Male	T3	N2	M0	Ⅲ	No	NOS	white	940	0
48	TCGA-BR-6803	<=60	Female	T3	N0	M0	Ⅱ	No	Diffuse	white	949	0
49	TCGA-BR-6852	>60	Female	T3	N0	M0	Ⅱ	No	NOS	white	1367	0
50	TCGA-BR-7196	>60	Male	T3	N3	M1	Ⅳ	No	NOS	white	666	0
51	TCGA-BR-7197	>60	Male	T3	N0	M0	Ⅱ	No	NOS	white	280	0
52	TCGA-BR-7703	>60	Male	T1	N0	M0	Ⅰ	No	Intestinal	white	1100	0
53	TCGA-BR-7704	>60	Female	T3	N0	M0	Ⅱ	No	Intestinal	white	1072	0
54	TCGA-BR-7707	>60	Female	T2	N0	M0	Ⅰ	No	NOS	white	1090	0
55	TCGA-BR-7715	>60	Male	T3	N0	M0	Ⅱ	No	NOS	white	1023	0
56	TCGA-BR-7716	>60	Female	T3	N1	M0	Ⅱ	No	NOS	white	1210	0
57	TCGA-BR-7717	>60	Male	T4	N1	M0	Ⅳ	No	NOS	white	552	1
58	TCGA-BR-7722	>60	Male	T3	N1	M0	Ⅱ	No	NOS	white	466	1
59	TCGA-BR-7723	<=60	Male	T3	N3	M0	Ⅲ	No	NOS	white	874	1
60	TCGA-BR-7851	>60	Male	T4	N0	M0	Ⅱ	No	Intestinal	white	0	1
61	TCGA-BR-7901	>60	Male	T3	N1	M0	Ⅱ	No	NOS	white	105	1
62	TCGA-BR-7957	<=60	Female	T3	N3	M1	Ⅳ	No	Intestinal	white	276	1
63	TCGA-BR-7958	<=60	Male	T4	N0	M0	Ⅲ	No	NOS	white	899	0
64	TCGA-BR-7959	<=60	Male	T4	N1	M0	Ⅲ	No	Intestinal	white	1010	0
65	TCGA-BR-8058	<=60	Female	T4	N2	M0	Ⅲ	No	NOS	white	1133	0
66	TCGA-BR-8059	>60	Male	T4	N1	M0	Ⅲ	No	Intestinal	white	439	1
67	TCGA-BR-8060	>60	Female	T2	N2	M0	Ⅱ	No	NOS	white	348	1
68	TCGA-BR-8077	<=60	Female	T4	N1	M0	Ⅲ	NA	Intestinal	white	21	0
69	TCGA-BR-8078	>60	Female	T4	N0	M0	Ⅱ	No	NOS	white	900	0
70	TCGA-BR-8080	>60	Female	T4	N3	M0	Ⅲ	No	Intestinal	white	292	1
71	TCGA-BR-8081	>60	Female	T4	N0	M0	Ⅱ	No	NOS	white	981	0
72	TCGA-BR-8284	>60	Female	T4	N3	M0	Ⅲ	No	Intestinal	white	245	1
73	TCGA-BR-8286	<=60	Male	T3	N0	M0	Ⅱ	No	NOS	white	895	0
74	TCGA-BR-8289	<=60	Male	T4	N3	M1	Ⅳ	No	Intestinal	white	81	1
75	TCGA-BR-8291	>60	Male	T3	N1	M0	Ⅱ	No	Diffuse	white	607	1
76	TCGA-BR-8295	<=60	Female	T4	N0	M0	Ⅱ	No	NOS	white	67	1
77	TCGA-BR-8296	<=60	Female	T4	N2	M0	Ⅲ	No	Intestinal	white	474	1
78	TCGA-BR-8297	<=60	Male	T4	N3	M0	Ⅲ	No	Diffuse	white	225	0
79	TCGA-BR-8361	>60	Female	T4	N2	M0	Ⅲ	No	NOS	white	946	0
80	TCGA-BR-8362	>60	Male	T4	N3	M0	Ⅲ	No	NOS	white	398	1
81	TCGA-BR-8363	>60	Female	T2	N0	M0	Ⅰ	No	NOS	white	8	1
82	TCGA-BR-8364	<=60	Female	T4	N2	M0	Ⅲ	No	Diffuse	white	675	0
83	TCGA-BR-8365	>60	Female	T3	N0	M0	Ⅱ	No	NOS	white	533	1
84	TCGA-BR-8366	>60	Female	T3	N0	M0	Ⅱ	No	NOS	white	29	0
85	TCGA-BR-8367	<=60	Male	T3	N3	M0	Ⅲ	No	NOS	white	801	1
86	TCGA-BR-8368	>60	Female	T2	N0	M0	Ⅰ	No	NOS	white	131	0
87	TCGA-BR-8369	>60	Female	T3	N3	M0	Ⅲ	No	NOS	white	427	0
88	TCGA-BR-8371	>60	Male	T3	N3	M0	Ⅲ	No	NOS	white	359	1
89	TCGA-BR-8372	>60	Male	T4	N3	M0	Ⅲ	No	NOS	white	951	0
90	TCGA-BR-8373	>60	Female	T4	N1	M0	Ⅲ	No	Intestinal	white	450	0
91	TCGA-BR-8380	<=60	Male	T4	N3	M0	Ⅲ	No	NOS	white	0	1
92	TCGA-BR-8381	<=60	Male	T3	N1	M0	Ⅱ	No	NOS	white	224	0
93	TCGA-BR-8382	>60	Female	T4	N3	M0	Ⅲ	No	NOS	white	762	1
94	TCGA-BR-8384	>60	Male	T4	N2	M0	Ⅲ	No	NOS	white	113	0
95	TCGA-BR-8483	<=60	Male	T3	N2	M0	Ⅲ	No	Intestinal	white	164	0
96	TCGA-BR-8484	>60	Male	T4	N1	M0	Ⅲ	No	NOS	white	766	1
97	TCGA-BR-8485	>60	Female	T4	N3	M0	Ⅲ	No	NOS	white	280	0
98	TCGA-BR-8486	>60	Female	T1	N0	M0	Ⅰ	No	NOS	white	615	0
99	TCGA-BR-8487	>60	Female	T3	N0	M0	Ⅱ	No	NOS	white	34	0
100	TCGA-BR-8588	<=60	Female	T4	N0	M0	Ⅱ	No	NOS	white	389	0
101	TCGA-BR-8589	<=60	Male	T4	N1	M0	Ⅲ	No	NOS	white	825	0
102	TCGA-BR-8590	>60	Male	T4	N2	M0	Ⅲ	No	NOS	white	284	1
103	TCGA-BR-8591	>60	Male	T4	N3	M0	Ⅲ	No	NOS	white	856	0
104	TCGA-BR-8592	>60	Female	T4	N1	M0	Ⅲ	No	Diffuse	white	191	1
105	TCGA-BR-8676	<=60	Male	T3	N3	M0	Ⅲ	No	Intestinal	white	229	0
106	TCGA-BR-8677	>60	Female	T3	N3	M0	Ⅲ	No	NOS	white	813	0
107	TCGA-BR-8678	>60	Male	T2	N0	M0	Ⅰ	No	NOS	white	754	0
108	TCGA-BR-8679	>60	Female	T2	N0	M0	Ⅰ	No	NOS	white	0	0
109	TCGA-BR-8680	<=60	Male	T4	N2	M1	Ⅳ	No	Intestinal	asian	972	0
110	TCGA-BR-8682	<=60	Male	T4	N0	M0	Ⅱ	No	Intestinal	asian	991	0
111	TCGA-BR-8683	>60	Male	T4	N2	M0	Ⅲ	No	Intestinal	asian	300	1
112	TCGA-BR-8686	>60	Male	T4	N1	M0	Ⅲ	No	Intestinal	asian	635	1
113	TCGA-BR-8687	>60	Female	T4	N2	M0	Ⅲ	No	NOS	white	250	1
114	TCGA-BR-8690	<=60	Female	T3	N3	M0	Ⅲ	No	NOS	white	325	0
115	TCGA-BR-A44T	<=60	Female	T3	N0	M0	Ⅱ	No	Diffuse	white	1038	0
116	TCGA-BR-A44U	>60	Male	T3	N3	M0	Ⅲ	No	NOS	white	422	1
117	TCGA-BR-A452	<=60	Male	T4	N1	M0	Ⅲ	No	Intestinal	asian	229	1
118	TCGA-BR-A453	<=60	Male	T4	N3	M1	Ⅳ	No	Signet ring type	asian	185	1
119	TCGA-BR-A4CR	>60	Female	T4	N3	M0	Ⅲ	No	NOS	white	0	0
120	TCGA-BR-A4CS	>60	Male	T4	N3	M0	Ⅲ	No	NOS	white	45	1
121	TCGA-BR-A4IU	<=60	Female	T4	N1	M0	Ⅲ	No	Diffuse	asian	838	0
122	TCGA-BR-A4IV	<=60	Male	T4	N2	M0	Ⅲ	No	Diffuse	asian	869	1
123	TCGA-BR-A4IY	<=60	Male	T4	N0	M0	Ⅱ	No	NOS	asian	392	0
124	TCGA-BR-A4IZ	<=60	Female	T4	N2	M0	Ⅲ	No	Diffuse	asian	273	1
125	TCGA-BR-A4J1	>60	Male	T4	N1	M0	Ⅲ	NA	NOS	asian	22	1
126	TCGA-BR-A4J2	>60	Male	T4	N0	M0	Ⅱ	No	Diffuse	asian	431	0
127	TCGA-BR-A4J4	<=60	Male	T4	N2	M0	Ⅲ	NA	NOS	asian	16	0
128	TCGA-BR-A4J5	<=60	Male	T4	N1	M0	Ⅲ	No	Intestinal	asian	862	0
129	TCGA-BR-A4J6	>60	Female	T3	N0	M0	Ⅱ	No	NOS	white	20	0
130	TCGA-BR-A4J7	<=60	Male	T4	Nx	M0	Ⅱ	No	Intestinal	asian	989	0
131	TCGA-BR-A4J8	>60	Female	T3	N3	M0	Ⅲ	No	NOS	white	411	0
132	TCGA-BR-A4J9	<=60	Male	T3	N0	M0	Ⅱ	No	NOS	white	14	0
133	TCGA-BR-A4PD	>60	Female	T4	N0	M0	Ⅱ	No	NOS	white	628	0
134	TCGA-BR-A4PE	>60	Female	T2	N0	M0	Ⅰ	No	NOS	white	621	0
135	TCGA-BR-A4PF	>60	Male	T4	N2	M0	Ⅲ	No	NOS	white	35	0
136	TCGA-BR-A4QI	>60	Female	T3	N0	M0	Ⅱ	No	NOS	white	652	1
137	TCGA-BR-A4QL	>60	Female	T3	N3	M0	Ⅲ	No	NOS	white	491	1
138	TCGA-BR-A4QM	>60	Male	T3	N2	M0	Ⅲ	No	NOS	white	156	0
139	TCGA-CD-5798	>60	Male	T3	N0	M0	Ⅱ	No	Intestinal	asian	408	0
140	TCGA-CD-5799	<=60	Male	T2	N1	M0	Ⅱ	No	Intestinal	asian	396	0
141	TCGA-CD-5800	>60	Female	T3	N0	M0	Ⅱ	No	Intestinal	asian	400	0
142	TCGA-CD-5801	>60	Male	T3	N1	M0	Ⅲ	No	NOS	asian	401	1
143	TCGA-CD-5803	>60	Female	T3	N0	M0	Ⅱ	No	NOS	asian	341	1
144	TCGA-CD-5804	>60	Male	T3	N1	M0	NA	No	NOS	asian	368	0
145	TCGA-CD-5813	<=60	Male	T3	N0	M0	Ⅱ	No	Intestinal	asian	377	1
146	TCGA-CD-8524	>60	Female	T3	N0	M0	Ⅱ	No	Intestinal	asian	388	0
147	TCGA-CD-8525	>60	Female	T3	N1	M0	Ⅲ	Yes	Intestinal	asian	383	0
148	TCGA-CD-8526	>60	Female	T3	N1	M0	Ⅲ	No	Intestinal	asian	381	0
149	TCGA-CD-8527	>60	Female	T2	N1	M0	Ⅱ	No	Intestinal	asian	218	1
150	TCGA-CD-8528	<=60	Female	T4	N0	M0	Ⅲ	Yes	NOS	asian	375	0
151	TCGA-CD-8529	>60	Male	T4	N0	M1	Ⅳ	Yes	Intestinal	asian	374	0
152	TCGA-CD-8530	<=60	Male	T3	N0	M0	Ⅱ	Yes	Diffuse	asian	377	0
153	TCGA-CD-8531	>60	Female	T3	N1	M0	Ⅲ	Yes	Diffuse	asian	383	0
154	TCGA-CD-8532	<=60	Male	T3	N0	M0	Ⅱ	No	NOS	asian	354	1
155	TCGA-CD-8533	<=60	Male	T3	N0	M0	Ⅱ	No	NOS	asian	468	0
156	TCGA-CD-8534	<=60	Male	T3	N0	M0	Ⅱ	No	Diffuse	asian	367	0
157	TCGA-CD-8535	<=60	Male	T3	N1	M0	Ⅲ	No	NOS	asian	390	0
158	TCGA-CD-8536	>60	Male	T3	N0	M0	Ⅱ	No	NOS	asian	378	0
159	TCGA-CD-A486	>60	Male	T3	N0	M0	Ⅱ	No	NOS	asian	192	1
160	TCGA-CD-A487	<=60	Male	T3	N1	M0	Ⅱ	No	Diffuse	asian	374	0
161	TCGA-CD-A489	<=60	Male	T3	N0	M0	Ⅱ	No	Diffuse	asian	344	1
162	TCGA-CD-A48A	<=60	Male	T3	N0	M0	Ⅱ	Yes	NOS	asian	378	0
163	TCGA-CD-A48C	>60	Female	T3	N1	M0	Ⅱ	No	NOS	asian	353	1
164	TCGA-CD-A4MG	>60	Male	T3	N0	M0	Ⅱ	No	Diffuse	asian	200	1
165	TCGA-CD-A4MH	>60	Female	T3	N0	M0	Ⅱ	Yes	NOS	asian	371	0
166	TCGA-CD-A4MI	>60	Male	T3	N1	M0	Ⅲ	No	NOS	asian	358	1
167	TCGA-CD-A4MJ	<=60	Male	T2	N0	M0	Ⅰ	No	NOS	asian	384	0
168	TCGA-CG-4301	>60	Female	T4	N1	M1	Ⅳ	NA	NOS	NA	92	0
169	TCGA-CG-4304	>60	Male	T2	N0	M0	Ⅰ	NA	NOS	NA	822	0
170	TCGA-CG-4305	>60	Male	T2	N1	M0	Ⅱ	No	NOS	NA	485	0
171	TCGA-CG-4306	>60	Male	T3	N2	M1	Ⅳ	NA	NOS	NA	31	1
172	TCGA-CG-4436	<=60	Male	T2	N0	M0	Ⅰ	No	Intestinal	NA	243	0
173	TCGA-CG-4437	>60	Male	T2	N1	M0	Ⅱ	No	Intestinal	NA	245	0
174	TCGA-CG-4438	<=60	Male	T4	N2	M0	Ⅳ	NA	Intestinal	NA	1645	0
175	TCGA-CG-4440	>60	Female	T3	N3	M1	Ⅳ	NA	Intestinal	NA	122	1
176	TCGA-CG-4441	>60	Male	T2	N2	M0	Ⅲ	NA	Intestinal	NA	426	1
177	TCGA-CG-4442	>60	Male	T2	N0	M0	Ⅰ	NA	Intestinal	NA	0	0
178	TCGA-CG-4443	>60	Male	T1	N0	M0	Ⅰ	NA	Intestinal	NA	912	0
179	TCGA-CG-4444	>60	Male	T2	N2	M0	Ⅲ	Yes	Diffuse	NA	1431	0
180	TCGA-CG-4449	>60	Male	T2	N1	M0	Ⅱ	No	Intestinal	NA	580	0
181	TCGA-CG-4460	>60	Female	T4	N1	M1	Ⅳ	No	Intestinal	NA	669	1
182	TCGA-CG-4462	>60	Female	T3	N3	M1	Ⅳ	NA	Diffuse	NA	0	1
183	TCGA-CG-4465	>60	Female	T4	N3	M1	Ⅳ	NA	Diffuse	NA	274	1
184	TCGA-CG-4466	>60	Female	T2	N0	M0	Ⅰ	No	Intestinal	NA	577	0
185	TCGA-CG-4469	>60	Male	T3	N3	M0	Ⅳ	NA	Intestinal	NA	215	1
186	TCGA-CG-4472	<=60	Male	T4	N1	M0	Ⅳ	No	NA	NA	365	0
187	TCGA-CG-4474	>60	Female	T4	N2	M1	Ⅳ	NA	Diffuse	NA	0	0
188	TCGA-CG-4475	>60	Male	T3	N1	M0	Ⅱ	No	NA	NA	699	0
189	TCGA-CG-4476	>60	Male	T4	N3	M0	Ⅲ	NA	Diffuse	NA	0	0
190	TCGA-CG-4477	<=60	Female	T2	N0	M0	Ⅰ	Yes	Intestinal	NA	942	0
191	TCGA-CG-5716	>60	Male	T4	N2	M1	Ⅳ	NA	NOS	NA	0	0
192	TCGA-CG-5717	<=60	Male	T2	N1	M0	Ⅱ	No	NOS	NA	212	1
193	TCGA-CG-5718	>60	Female	T2	N1	M0	Ⅱ	No	Intestinal	NA	1095	1
194	TCGA-CG-5719	<=60	Female	T4	N0	M1	Ⅳ	NA	Intestinal	NA	31	0
195	TCGA-CG-5720	>60	Male	T2	N0	M0	Ⅰ	NA	NOS	NA	30	1
196	TCGA-CG-5721	<=60	Male	T4	N1	M0	Ⅳ	No	Intestinal	NA	183	0
197	TCGA-CG-5722	>60	Female	T3	N2	M1	Ⅳ	NA	Intestinal	NA	30	0
198	TCGA-CG-5723	>60	Male	T2	N1	M0	Ⅱ	No	NOS	NA	3196	0
199	TCGA-CG-5724	<=60	Male	T3	N3	M1	Ⅳ	No	Diffuse	NA	366	1
200	TCGA-CG-5725	>60	Male	T2	N0	M0	Ⅰ	No	NOS	NA	457	1
201	TCGA-CG-5726	>60	Male	T1	N0	M0	Ⅰ	NA	Intestinal	NA	881	1
202	TCGA-CG-5732	>60	Male	T2	N3	M0	Ⅳ	No	Intestinal	NA	2100	1
203	TCGA-CG-5734	>60	Male	T3	N1	M0	Ⅲ	NA	Intestinal	NA	243	1
204	TCGA-D7-5577	<=60	Female	T2	N3	M0	Ⅲ	No	Intestinal	white	782	1
205	TCGA-D7-5578	>60	Male	T3	N2	M0	Ⅲ	No	Intestinal	white	385	0
206	TCGA-D7-6518	>60	Male	T2	N3	M0	Ⅲ	No	Diffuse	white	582	0
207	TCGA-D7-6519	>60	Female	T2	N1	M0	NA	Yes	Diffuse	white	625	0
208	TCGA-D7-6520	<=60	Male	T2	N2	M0	Ⅲ	No	Intestinal	white	573	0
209	TCGA-D7-6521	>60	Male	T2	N2	M0	NA	No	Diffuse	white	564	0
210	TCGA-D7-6522	<=60	Male	T2	N0	M0	Ⅰ	No	Diffuse	white	566	0
211	TCGA-D7-6524	<=60	Male	T2	N1	M0	Ⅱ	No	Diffuse	white	543	0
212	TCGA-D7-6525	<=60	Male	T2	N2	M0	Ⅲ	No	Diffuse	white	406	1
213	TCGA-D7-6526	>60	Female	T3	N2	M0	Ⅲ	No	Intestinal	white	523	0
214	TCGA-D7-6527	>60	Male	T2	N1	M0	Ⅱ	Yes	Intestinal	white	312	1
215	TCGA-D7-6528	>60	Female	T2	N0	M0	Ⅰ	No	Intestinal	white	463	0
216	TCGA-D7-6815	>60	Female	T2	N2	M0	Ⅱ	No	Intestinal	white	486	0
217	TCGA-D7-6817	>60	Male	T2	N3	M0	Ⅲ	Yes	Intestinal	white	389	0
218	TCGA-D7-6818	<=60	Male	T2	N3	M0	Ⅲ	Yes	Diffuse	white	376	1
219	TCGA-D7-6820	>60	Male	T2	N1	M0	Ⅱ	No	Intestinal	white	344	0
220	TCGA-D7-6822	>60	Male	T2	N0	M0	Ⅰ	No	Intestinal	white	375	0
221	TCGA-D7-8570	<=60	Male	T3	N3	M0	Ⅲ	No	Intestinal	white	752	0
222	TCGA-D7-8572	<=60	Male	T2	N2	M0	Ⅱ	No	NOS	white	511	0
223	TCGA-D7-8573	<=60	Male	T3	N0	M0	Ⅱ	No	Intestinal	white	593	0
224	TCGA-D7-8574	>60	Male	T2	N3	M0	Ⅲ	No	NOS	white	523	0
225	TCGA-D7-8575	>60	Male	T3	N2	M0	Ⅲ	No	Intestinal	white	554	1
226	TCGA-D7-8576	<=60	Female	T3	N3	M0	Ⅲ	No	Intestinal	white	446	1
227	TCGA-D7-8578	>60	Male	T2	N0	M0	Ⅰ	No	NOS	white	643	0
228	TCGA-D7-8579	>60	Female	T2	N2	M0	Ⅱ	Yes	Intestinal	white	636	0
229	TCGA-D7-A4YT	<=60	Male	T2	N3	M0	Ⅲ	No	Intestinal	white	434	0
230	TCGA-D7-A4YU	>60	Male	T3	N3	M0	Ⅲ	No	Intestinal	white	500	0
231	TCGA-D7-A4YV	>60	Female	T3	N1	M0	Ⅱ	No	Intestinal	white	180	1
232	TCGA-D7-A4YX	>60	Male	T3	N1	M0	Ⅱ	No	NOS	white	1108	0
233	TCGA-D7-A4YY	>60	Male	T3	N3	M0	Ⅲ	Yes	NOS	white	419	0
234	TCGA-D7-A4Z0	<=60	Female	T2	N2	M0	Ⅱ	Yes	Intestinal	white	449	0
235	TCGA-D7-A6EV	>60	Female	T2	N2	M0	Ⅱ	No	NOS	white	342	0
236	TCGA-D7-A6EX	>60	Female	T3	N2	M0	Ⅲ	No	Intestinal	white	344	0
237	TCGA-D7-A6EY	>60	Female	T3	N3	M0	Ⅲ	No	Intestinal	white	348	1
238	TCGA-D7-A6EZ	>60	Male	T3	N2	M0	Ⅲ	No	Intestinal	white	618	1
239	TCGA-D7-A6F0	>60	Female	T2	N0	M0	Ⅰ	No	Intestinal	white	678	0
240	TCGA-D7-A6F2	>60	Male	T2	N0	M0	Ⅰ	No	Intestinal	white	476	0
241	TCGA-D7-A747	<=60	Male	T3	N1	M0	Ⅱ	No	Diffuse	white	255	1
242	TCGA-D7-A748	<=60	Female	T4	N3	M1	Ⅳ	Yes	Diffuse	white	132	1
243	TCGA-D7-A74A	>60	Female	T3	N2	M0	Ⅲ	No	Intestinal	white	607	0
244	TCGA-EQ-8122	>60	Female	T3	N1	Mx	Ⅱ	Yes	Intestinal	white	243	1
245	TCGA-EQ-A4SO	>60	Male	T4	N1	Mx	Ⅲ	Yes	NA	white	494	0
246	TCGA-F1-6177	>60	Male	T1	N1	Mx	Ⅰ	No	NOS	black or african american	0	1
247	TCGA-F1-6874	>60	Male	T2	N0	M0	Ⅰ	No	Intestinal	white	440	0
248	TCGA-F1-6875	>60	Male	T2	N0	M0	Ⅰ	No	NOS	black or african american	2197	1
249	TCGA-F1-A448	>60	Male	T3	N3	M0	Ⅲ	Yes	Intestinal	white	647	0
250	TCGA-F1-A72C	>60	Male	T3	N0	M0	Ⅱ	No	Intestinal	asian	346	0
251	TCGA-FP-7735	>60	Male	T2	N0	Mx	Ⅰ	No	NOS	black or african american	106	1
252	TCGA-FP-7829	>60	Male	T3	N1	M0	Ⅱ	Yes	Intestinal	white	594	0
253	TCGA-FP-7916	>60	Male	T4	N3	Mx	Ⅲ	No	Diffuse	asian	428	1
254	TCGA-FP-7998	>60	Male	T4	N3	Mx	Ⅲ	No	Diffuse	white	678	0
255	TCGA-FP-8099	>60	Male	T3	N0	Mx	Ⅱ	No	NOS	white	519	0
256	TCGA-FP-8209	<=60	Male	T2	N0	M0	Ⅰ	Yes	Diffuse	white	1811	1
257	TCGA-FP-8210	<=60	Male	T3	N1	M0	Ⅲ	Yes	Diffuse	asian	153	1
258	TCGA-FP-8211	>60	Male	T3	N1	Mx	Ⅱ	Yes	NOS	white	413	0
259	TCGA-FP-8631	>60	Male	T3	N2	Mx	Ⅲ	NA	Intestinal	white	17	0
260	TCGA-FP-A4BE	<=60	Male	T3	N0	M0	Ⅱ	Yes	NOS	black or african american	337	0
261	TCGA-FP-A4BF	>60	Male	T3	N2	M0	Ⅲ	No	Signet ring type	white	168	1
262	TCGA-FP-A8CX	<=60	Male	T4	N3	Mx	Ⅲ	NA	Signet ring type	white	7	0
263	TCGA-FP-A9TM	>60	Male	T1	N1	M0	NA	Yes	NOS	white	189	0
264	TCGA-HF-7131	>60	Female	T2	N0	Mx	Ⅰ	Yes	NOS	NA	0	0
265	TCGA-HF-7132	>60	Male	T2	N1	M0	Ⅱ	Yes	Intestinal	NA	2351	0
266	TCGA-HF-7133	>60	Female	T2	N3	M0	Ⅳ	Yes	Intestinal	NA	1918	0
267	TCGA-HF-7134	>60	Male	T1	N0	M0	Ⅰ	No	Intestinal	NA	1588	0
268	TCGA-HF-7136	>60	Male	T3	N1	M0	Ⅲ	Yes	NOS	NA	0	0
269	TCGA-HF-A5NB	>60	Female	T4	N3	M0	Ⅲ	Yes	Intestinal	NA	928	0
270	TCGA-HJ-7597	>60	Female	T2	N0	Mx	Ⅰ	No	Signet ring type	white	805	1
271	TCGA-HU-8238	<=60	Male	T3	N2	M0	NA	No	Intestinal	asian	46	0
272	TCGA-HU-8243	>60	Male	T4	N3	M0	Ⅲ	No	Intestinal	asian	180	1
273	TCGA-HU-8244	>60	Female	T1	N0	M0	Ⅰ	No	Intestinal	asian	742	0
274	TCGA-HU-8249	>60	Male	T3	N2	M0	Ⅲ	No	Intestinal	asian	881	0
275	TCGA-HU-8602	<=60	Female	T4	N0	M0	Ⅱ	No	Diffuse	asian	679	0
276	TCGA-HU-8604	>60	Female	T3	N0	M0	Ⅱ	No	Intestinal	asian	694	0
277	TCGA-HU-8608	>60	Male	T4	N2	M0	Ⅲ	Yes	Diffuse	asian	641	0
278	TCGA-HU-8610	>60	Male	T1	N0	M0	Ⅰ	No	Intestinal	asian	23	0
279	TCGA-HU-A4G2	<=60	Male	T3	N1	M0	Ⅱ	No	Diffuse	asian	739	0
280	TCGA-HU-A4G3	<=60	Male	T2	N2	M0	Ⅱ	No	Intestinal	asian	170	0
281	TCGA-HU-A4G6	>60	Male	T1	N0	M0	Ⅰ	No	Intestinal	asian	738	0
282	TCGA-HU-A4G8	>60	Female	T3	N1	M0	Ⅱ	No	Diffuse	asian	690	0
283	TCGA-HU-A4G9	>60	Female	T1	N0	M0	Ⅰ	No	Intestinal	asian	736	0
284	TCGA-HU-A4GC	>60	Male	T4	N2	M0	Ⅲ	No	Diffuse	asian	99	0
285	TCGA-HU-A4GD	<=60	Male	T3	N1	M0	Ⅱ	No	Intestinal	asian	692	0
286	TCGA-HU-A4GF	>60	Male	T3	N0	M0	Ⅱ	No	Intestinal	asian	785	0
287	TCGA-HU-A4GH	>60	Male	T1	N0	M0	Ⅰ	No	Intestinal	asian	358	0
288	TCGA-HU-A4GJ	<=60	Female	T4	N3	M0	Ⅲ	No	Diffuse	asian	650	0
289	TCGA-HU-A4GN	>60	Male	T2	N1	M0	Ⅱ	No	Intestinal	asian	912	0
290	TCGA-HU-A4GP	>60	Female	T2	N1	M0	Ⅱ	No	Diffuse	asian	273	0
291	TCGA-HU-A4GQ	>60	Male	T4	N2	M0	Ⅲ	No	Intestinal	asian	3	1
292	TCGA-HU-A4GT	>60	Female	T3	N0	M0	Ⅱ	No	Intestinal	asian	198	0
293	TCGA-HU-A4GU	>60	Male	T3	N1	M0	Ⅱ	No	Diffuse	asian	200	0
294	TCGA-HU-A4GX	>60	Female	T4	N2	M0	Ⅲ	No	Diffuse	asian	616	0
295	TCGA-HU-A4GY	>60	Female	T4	N1	M0	Ⅲ	No	Diffuse	asian	8	0
296	TCGA-HU-A4H0	>60	Male	T4	N3	M0	Ⅲ	No	Diffuse	asian	64	0
297	TCGA-HU-A4H2	<=60	Female	T3	N3	M0	Ⅲ	No	Intestinal	asian	394	0
298	TCGA-HU-A4H3	<=60	Female	T4	N3	M0	Ⅲ	NA	Diffuse	asian	882	0
299	TCGA-HU-A4H4	<=60	Female	T2	N2	M0	Ⅱ	No	Intestinal	asian	725	0
300	TCGA-HU-A4H5	>60	Male	T2	N0	M0	Ⅰ	No	Intestinal	asian	724	0
301	TCGA-HU-A4H6	>60	Female	T3	N2	M0	Ⅲ	No	Intestinal	asian	644	0
302	TCGA-HU-A4H8	>60	Male	T1	N1	M0	Ⅰ	No	Intestinal	asian	428	0
303	TCGA-HU-A4HB	>60	Male	T2	N2	M0	Ⅱ	No	Diffuse	asian	477	1
304	TCGA-HU-A4HD	>60	Male	T3	N2	M0	Ⅲ	No	Intestinal	asian	1016	0
305	TCGA-IN-7806	<=60	Male	T3	N1	M0	Ⅱ	No	Diffuse	white	1106	0
306	TCGA-IN-7808	<=60	Male	T3	N3	M1	NA	No	Diffuse	white	105	1
307	TCGA-IN-8462	>60	Male	T2	N1	M0	Ⅱ	No	NOS	white	572	0
308	TCGA-IN-8663	>60	Male	T2	N2	M0	Ⅱ	No	NOS	white	103	1
309	TCGA-IN-A6RI	<=60	Male	T1	N0	M0	Ⅰ	No	NOS	white	559	0
310	TCGA-IN-A6RJ	>60	Male	T1	N0	M0	Ⅰ	No	NOS	white	379	0
311	TCGA-IN-A6RL	>60	Male	T2	N1	M0	Ⅲ	No	NOS	white	406	1
312	TCGA-IN-A6RN	>60	Female	T1	N2	M0	Ⅱ	No	NOS	white	594	0
313	TCGA-IN-A6RO	>60	Male	T1	N0	M0	Ⅰ	Yes	NOS	asian	0	1
314	TCGA-IN-A6RR	>60	Male	T3	N1	M0	Ⅲ	No	NOS	white	205	1
315	TCGA-IN-A6RS	>60	Male	T1	N0	M0	Ⅰ	No	NOS	white	383	0
316	TCGA-IN-A7NR	>60	Female	T3	N3	M1	Ⅳ	No	NOS	white	198	0
317	TCGA-IN-A7NT	>60	Female	T3	N1	M0	Ⅱ	No	NOS	white	323	0
318	TCGA-IN-A7NU	>60	Male	T3	N3	M0	Ⅲ	No	NOS	white	356	0
319	TCGA-IN-AB1V	>60	Male	T1	N0	M0	Ⅰ	No	NOS	white	479	0
320	TCGA-IN-AB1X	>60	Female	T3	N0	M0	Ⅱ	No	NOS	white	411	0
321	TCGA-IP-7968	>60	Male	T3	N2	Mx	Ⅲ	NA	NOS	white	77	0
322	TCGA-KB-A6F7	<=60	Female	T1	N1	M0	Ⅰ	Yes	Intestinal	NA	1935	0
323	TCGA-KB-A93G	>60	Male	T2	N0	M0	Ⅰ	No	Signet ring type	white	613	0
324	TCGA-KB-A93H	>60	Female	T3	N1	M0	Ⅱ	No	Intestinal	asian	1145	0
325	TCGA-KB-A93J	>60	Male	T2	N1	M0	Ⅱ	Yes	Diffuse	white	1124	0
326	TCGA-MX-A5UG	>60	Male	T3	N1	M0	Ⅲ	No	Diffuse	asian	113	1
327	TCGA-MX-A5UJ	>60	Female	T3	N2	M0	Ⅲ	No	Intestinal	white	600	0
328	TCGA-MX-A663	>60	Male	T3	N0	M0	Ⅱ	No	NOS	white	300	1
329	TCGA-MX-A666	>60	Male	T2	Nx	Mx	Ⅱ	No	NOS	white	427	0
330	TCGA-R5-A7O7	<=60	Male	T3	N1	M1	Ⅳ	No	Intestinal	white	1389	0
331	TCGA-R5-A7ZE	>60	Female	T3	N2	M0	Ⅲ	No	Intestinal	white	554	1
332	TCGA-R5-A7ZF	>60	Female	T4	N1	M1	Ⅳ	No	Intestinal	black or african american	259	1
333	TCGA-R5-A7ZI	<=60	Female	T4	N1	M1	Ⅳ	No	Diffuse	white	2267	0
334	TCGA-R5-A7ZR	>60	Female	T3	Nx	M0	Ⅲ	No	Intestinal	black or african american	185	1
335	TCGA-R5-A805	>60	Male	T3	N2	M0	Ⅲ	NA	Intestinal	white	281	1
336	TCGA-RD-A7BS	<=60	Male	T3	N1	M0	Ⅲ	Yes	Diffuse	white	336	1
337	TCGA-RD-A7BT	>60	Male	T3	N3	M0	Ⅳ	No	Intestinal	native hawaiian or other pacific islander	262	1
338	TCGA-RD-A7BW	>60	Female	T2	N0	M0	Ⅰ	Yes	Diffuse	white	156	1
339	TCGA-RD-A7C1	>60	Male	T2	N0	M0	Ⅰ	No	Diffuse	white	507	1
340	TCGA-RD-A8MV	<=60	Male	T3	N2	M0	Ⅲ	Yes	Intestinal	white	3720	0
341	TCGA-RD-A8MW	>60	Male	T3	N2	M0	Ⅲ	Yes	Intestinal	white	1153	1
342	TCGA-RD-A8N0	<=60	Female	T3	N2	M0	Ⅲ	Yes	Diffuse	white	1236	0
343	TCGA-RD-A8N1	>60	Male	T3	N2	M0	Ⅲ	Yes	Diffuse	white	3519	0
344	TCGA-RD-A8N2	<=60	Female	T2	N0	M0	Ⅰ	No	Diffuse	white	3540	0
345	TCGA-RD-A8N4	<=60	Female	T3	N1	M0	Ⅲ	Yes	Diffuse	white	2171	0
346	TCGA-RD-A8N5	>60	Male	T3	N1	M0	Ⅲ	Yes	Intestinal	white	1747	1
347	TCGA-RD-A8N6	>60	Female	T2	N2	M0	Ⅲ	No	Intestinal	white	272	1
348	TCGA-RD-A8N9	>60	Female	T2	N1	M0	Ⅱ	Yes	Diffuse	asian	1083	0
349	TCGA-RD-A8NB	>60	Female	T3	N1	M0	Ⅲ	No	Diffuse	white	513	1
350	TCGA-SW-A7EA	>60	Female	T2	N0	M0	Ⅰ	No	Diffuse	white	579	0
351	TCGA-SW-A7EB	<=60	Male	T3	N2	M0	Ⅲ	No	Intestinal	white	176	0
352	TCGA-VQ-A8DT	<=60	Male	T3	N3	M0	Ⅲ	Yes	Intestinal	NA	1484	0
353	TCGA-VQ-A8DU	>60	Male	T3	N2	M0	Ⅲ	No	Intestinal	white	166	1
354	TCGA-VQ-A8DV	<=60	Male	T2	N0	M0	Ⅰ	No	Intestinal	white	403	1
355	TCGA-VQ-A8DZ	>60	Male	T4	N3	M1	Ⅳ	No	Signet ring type	black or african american	396	1
356	TCGA-VQ-A8E0	>60	Male	T3	N2	M0	Ⅲ	Yes	Intestinal	black or african american	562	1
357	TCGA-VQ-A8E2	<=60	Male	T3	N2	M0	Ⅲ	Yes	Intestinal	asian	1319	0
358	TCGA-VQ-A8E3	>60	Male	T3	N0	M0	Ⅱ	No	Intestinal	white	661	1
359	TCGA-VQ-A8E7	<=60	Male	T3	N1	M1	Ⅳ	No	Intestinal	white	1138	0
360	TCGA-VQ-A8P2	>60	Male	T4	N1	M0	Ⅲ	Yes	Intestinal	white	1160	0
361	TCGA-VQ-A8P3	>60	Male	T4	N1	M0	Ⅲ	Yes	Intestinal	white	1132	0
362	TCGA-VQ-A8P5	>60	Male	T3	N0	M0	Ⅱ	Yes	Intestinal	white	235	1
363	TCGA-VQ-A8P8	>60	Female	T4	N0	M0	Ⅱ	No	Intestinal	black or african american	942	0
364	TCGA-VQ-A8PB	>60	Female	T3	N0	M0	Ⅱ	Yes	Intestinal	white	1043	1
365	TCGA-VQ-A8PC	>60	Male	T3	N1	M0	Ⅲ	No	Signet ring type	white	1407	1
366	TCGA-VQ-A8PD	>60	Male	T4	N3	M0	Ⅲ	No	NOS	white	496	1
367	TCGA-VQ-A8PE	>60	Male	T3	N3	M0	Ⅲ	No	Intestinal	white	675	1
368	TCGA-VQ-A8PF	>60	Male	T3	N3	M0	Ⅲ	No	Intestinal	NA	76	1
369	TCGA-VQ-A8PH	>60	Male	T3	N3	M0	Ⅲ	Yes	Intestinal	white	389	1
370	TCGA-VQ-A8PJ	<=60	Male	T4	N2	M1	Ⅳ	No	Intestinal	NA	82	1
371	TCGA-VQ-A8PK	<=60	Male	T3	N3	M0	Ⅲ	No	Intestinal	white	543	1
372	TCGA-VQ-A8PM	<=60	Male	T4	N3	M0	Ⅳ	No	Signet ring type	white	57	1
373	TCGA-VQ-A8PO	>60	Male	T4	N0	M0	Ⅱ	No	Signet ring type	white	282	1
374	TCGA-VQ-A8PP	>60	Male	T4	N1	M0	Ⅳ	No	Intestinal	NA	712	1
375	TCGA-VQ-A8PQ	<=60	Female	T4	N1	M1	Ⅳ	No	Intestinal	white	476	1
376	TCGA-VQ-A8PU	>60	Female	T4	N1	M0	Ⅲ	Yes	Intestinal	white	832	1
377	TCGA-VQ-A8PX	<=60	Male	T1	N0	M0	Ⅰ	No	Intestinal	NA	1964	0
378	TCGA-VQ-A91A	>60	Male	T3	N3	M0	Ⅲ	Yes	Intestinal	white	1200	0
379	TCGA-VQ-A91D	>60	Male	T4	N2	M0	Ⅲ	No	Intestinal	white	356	1
380	TCGA-VQ-A91E	>60	Female	T4	N0	M0	Ⅲ	Yes	Intestinal	white	664	0
381	TCGA-VQ-A91K	>60	Male	T3	N1	M0	Ⅲ	Yes	Intestinal	white	1862	0
382	TCGA-VQ-A91N	<=60	Female	T4	N3	M0	Ⅳ	No	Intestinal	NA	570	1
383	TCGA-VQ-A91Q	>60	Male	T3	N3	M0	Ⅳ	Yes	Intestinal	NA	633	1
384	TCGA-VQ-A91S	>60	Male	T4	N1	M0	Ⅲ	Yes	Intestinal	black or african american	1000	0
385	TCGA-VQ-A91U	>60	Male	T3	N1	M0	Ⅲ	No	Intestinal	asian	52	1
386	TCGA-VQ-A91V	<=60	Male	T3	N2	M0	Ⅲ	Yes	Intestinal	NA	1297	0
387	TCGA-VQ-A91W	<=60	Male	T3	N1	M0	Ⅲ	Yes	Intestinal	white	1851	0
388	TCGA-VQ-A91X	>60	Male	T3	N2	M0	Ⅲ	No	Intestinal	white	289	1
389	TCGA-VQ-A91Y	>60	Male	T4	N3	M0	Ⅲ	No	Intestinal	white	296	1
390	TCGA-VQ-A91Z	>60	Female	T3	N1	M0	Ⅲ	No	Intestinal	white	1690	0
391	TCGA-VQ-A922	>60	Male	T4	N1	M0	Ⅳ	No	Intestinal	NA	275	1
392	TCGA-VQ-A923	>60	Male	T3	N1	M0	Ⅲ	No	Intestinal	white	61	1
393	TCGA-VQ-A924	>60	Male	T3	N0	M0	Ⅱ	No	Intestinal	NA	1686	1
394	TCGA-VQ-A925	>60	Male	T3	N2	M0	Ⅲ	No	Intestinal	white	138	1
395	TCGA-VQ-A927	>60	Male	T3	N3	M0	Ⅲ	No	Diffuse	white	200	1
396	TCGA-VQ-A928	<=60	Male	T3	N3	M0	Ⅳ	No	Intestinal	white	174	1
397	TCGA-VQ-A92D	>60	Male	T2	N0	M0	Ⅰ	No	Intestinal	white	2032	0
398	TCGA-VQ-A94O	>60	Male	T4	N3	M0	Ⅲ	No	Intestinal	black or african american	640	1
399	TCGA-VQ-A94P	<=60	Male	T4	Nx	Mx	NA	No	Signet ring type	white	81	1
400	TCGA-VQ-A94R	>60	Male	T4	N2	M0	NA	Yes	Intestinal	white	1294	1
401	TCGA-VQ-A94T	>60	Male	T3	N2	M0	Ⅲ	No	Diffuse	NA	342	1
402	TCGA-VQ-A94U	>60	Male	T4	N0	M0	Ⅱ	Yes	Signet ring type	white	819	0
403	TCGA-VQ-AA64	>60	Male	T3	N2	M0	Ⅲ	Yes	Intestinal	white	560	1
404	TCGA-VQ-AA68	<=60	Female	T4	N3	M0	Ⅲ	Yes	Intestinal	white	1328	0
405	TCGA-VQ-AA69	<=60	Male	T3	N2	M0	Ⅲ	Yes	Intestinal	white	864	0
406	TCGA-VQ-AA6A	<=60	Male	T4	N3	M0	Ⅲ	Yes	Intestinal	white	1184	0
407	TCGA-VQ-AA6B	<=60	Male	T3	N2	M0	Ⅲ	Yes	Intestinal	white	1002	0
408	TCGA-VQ-AA6D	<=60	Female	T4	N1	M0	Ⅲ	Yes	Intestinal	NA	521	0
409	TCGA-VQ-AA6F	<=60	Male	T3	N1	M0	Ⅱ	Yes	Intestinal	white	1646	0
410	TCGA-VQ-AA6G	>60	Male	T3	N0	M0	Ⅱ	No	Intestinal	white	792	1
411	TCGA-VQ-AA6I	>60	Male	T3	N3	M0	Ⅲ	No	Intestinal	white	491	1
412	TCGA-VQ-AA6J	>60	Male	T4	N2	M0	Ⅲ	No	Intestinal	black or african american	838	0
413	TCGA-VQ-AA6K	<=60	Male	T4	N3	M0	Ⅲ	Yes	Signet ring type	white	378	1
414	TCGA-ZA-A8F6	>60	Male	T2	N0	Mx	Ⅰ	No	Intestinal	white	525	0
415	TCGA-ZQ-A9CR	>60	Female	T4	N3	Mx	Ⅲ	No	Intestinal	white	24	1
