# Supplementary material for: A Prognostic Nomogram Model Based on mRNA Expression of DNA Methylation-Driven Genes for Gastric Cancer
Source: Front Oncol. 2020 Nov 24;10:584733. doi: 10.3389/fonc.2020.584733 (PMC7732649; doi:10.3389/fonc.2020.584733)
Supplement: Supplementary file 2 [file Table_2.xls]

## Sheet: Sheet1
	obs.x	obs.y	obs.tot	mean.x	mean.y	mean.diff	var.x	var.y	stderr	df	statistic	pvalue	conf.low	conf.high	alternative	mean.null	conf.level	p.adjust	Gene	log2FC
AAA1	415	35	450	5.16043	0.148209	5.01222	103.128	0.126632	0.502114	425.046	9.98224	3.2e-21	4.02528	5.99915	two.sided	0	0.95	9.63e-20	AAA1	5.12179
AACSL	415	35	450	13.9541	0.636994	13.3171	1732.31	1.85468	2.05602	423.746	6.47712	2.6e-10	9.27584	17.3584	two.sided	0	0.95	2.49e-09	AACSL	4.45327
AADACL3	415	35	450	0.761569	0.0349286	0.726641	12.9898	0.0427002	0.180335	438.785	4.02939	6.59e-05	0.372213	1.08107	two.sided	0	0.95	0.000260765	AADACL3	4.4465
ABCA13	415	35	450	79.8409	20.9715	58.8694	20970.6	1627.14	9.84994	134.984	5.97663	1.92e-08	39.3893	78.3496	two.sided	0	0.95	1.42e-07	ABCA13	1.9287
ABCA17P	415	35	450	11.5159	2.43207	9.08382	1116.17	7.06343	1.7004	447.763	5.34215	1.46e-07	5.74206	12.4256	two.sided	0	0.95	9.45e-07	ABCA17P	2.24337
ABCA8	415	35	450	221.975	796.56	-574.586	150813	372462	104.906	36.3583	-5.47717	3.37e-06	-787.271	-361.9	two.sided	0	0.95	1.74e-05	ABCA8	-1.84339
ABCE1	415	35	450	1763.29	847.417	915.868	723717	97782.7	67.3624	86.9123	13.5961	3.14e-23	781.977	1049.76	two.sided	0	0.95	1.11e-21	ABCE1	1.05712
ABHD11	415	35	450	1107.98	461.231	646.746	606997	82971.6	61.9133	86.2032	10.446	5.55e-17	523.67	769.821	two.sided	0	0.95	1.1e-15	ABHD11	1.26437
ABHD12B	415	35	450	16.8671	2.28598	14.5812	4702.81	6.5431	3.39397	426.359	4.2962	2.15e-05	7.91017	21.2522	two.sided	0	0.95	9.48e-05	ABHD12B	2.88333
ABHD6	415	35	450	278.853	691.087	-412.234	17304.2	394013	106.298	34.2523	-3.87811	0.000454666	-628.199	-196.27	two.sided	0	0.95	0.00145643	ABHD6	-1.30936
ACACB	415	35	450	595.279	1933.27	-1337.99	296589	3.02627e+06	295.262	34.5642	-4.53155	6.69e-05	-1937.68	-738.309	two.sided	0	0.95	0.000264477	ACACB	-1.69941
ACADL	415	35	450	6.86218	23.8329	-16.9707	236.877	292.913	2.98994	38.7811	-5.67593	1.49e-06	-23.0195	-10.9219	two.sided	0	0.95	8.14e-06	ACADL	-1.79621
ACAN	415	35	450	316.069	21.8612	294.208	129820	950.426	18.4384	447.899	15.9563	1.05e-45	257.972	330.445	two.sided	0	0.95	3.72e-43	ACAN	3.8538
ACBD4	415	35	450	194.077	399.594	-205.517	7145.65	61750.7	42.2081	34.6666	-4.86914	2.43e-05	-291.234	-119.801	two.sided	0	0.95	0.000105822	ACBD4	-1.04191
ACBD7	415	35	450	95.6292	17.6448	77.9844	17831.4	112.664	6.79604	447.755	11.475	6.75e-27	64.6283	91.3405	two.sided	0	0.95	3.33e-25	ACBD7	2.4382
ACOT11	415	35	450	568.668	1229.28	-660.612	131454	1.15835e+06	182.79	34.6537	-3.61404	0.000946618	-1031.83	-289.395	two.sided	0	0.95	0.00274307	ACOT11	-1.11215
ACOX2	415	35	450	120.529	408.963	-288.434	18363.5	98573.7	53.485	35.0761	-5.3928	4.85e-06	-397.006	-179.862	two.sided	0	0.95	2.42e-05	ACOX2	-1.76259
ACPL2	415	35	450	391.724	192.023	199.701	46695.5	6046.63	16.8902	89.5899	11.8234	5.49e-20	166.143	233.258	two.sided	0	0.95	1.48e-18	ACPL2	1.02856
ACRV1	415	35	450	3.81937	1.43636	2.38301	30.5009	8.36053	0.558899	57.6924	4.26376	7.54e-05	1.26413	3.5019	two.sided	0	0.95	0.00029393	ACRV1	1.41092
ACSM5	415	35	450	6.63301	14.8194	-8.1864	73.2358	158.838	2.17134	36.6911	-3.77022	0.000574767	-12.5872	-3.78561	two.sided	0	0.95	0.00178527	ACSM5	-1.15975
ACTL8	415	35	450	130.486	0.514206	129.972	314417	0.616155	27.5254	414.019	4.72188	3.2e-06	75.8647	184.079	two.sided	0	0.95	1.65e-05	ACTL8	7.98733
ADAD1	415	35	450	0.184755	0.0168171	0.167938	0.712313	0.00989857	0.0447128	422.123	3.75592	0.000196947	0.0800504	0.255825	two.sided	0	0.95	0.000693955	ADAD1	3.45761
ADAM12	415	35	450	529.536	34.6581	494.878	508231	1260.3	35.5058	434.134	13.9379	9.37e-37	425.094	564.663	two.sided	0	0.95	1.26e-34	ADAM12	3.93346
ADAM18	415	35	450	0.176084	0	0.176084	0.567859	0	0.036991	414	4.76019	2.68e-06	0.103371	0.248798	two.sided	0	0.95	1.4e-05	ADAM18	Inf
ADAM22	415	35	450	53.114	17.7813	35.3327	8079.22	209.396	5.04487	329.102	7.00368	1.41e-11	25.4084	45.2569	two.sided	0	0.95	1.59e-10	ADAM22	1.57873
ADAM2	415	35	450	0.12537	0	0.12537	0.393174	0	0.03078	414	4.07309	5.56e-05	0.0648651	0.185874	two.sided	0	0.95	0.000223484	ADAM2	Inf
ADAM30	415	35	450	1.38843	0.225994	1.16243	30.4323	0.92886	0.316022	295.929	3.67833	0.000278804	0.540498	1.78437	two.sided	0	0.95	0.000943817	ADAM30	2.61909
ADAM32	415	35	450	5.88783	2.35117	3.53666	140.398	4.34376	0.680012	293.127	5.20088	3.73e-07	2.19834	4.87499	two.sided	0	0.95	2.25e-06	ADAM32	1.32436
ADAM3A	415	35	450	0.088794	0	0.088794	0.230132	0	0.0235485	414	3.77068	0.000186494	0.0425044	0.135084	two.sided	0	0.95	0.000659648	ADAM3A	Inf
ADAM6	415	35	450	72713.6	728175	-655461	17966928399	951713000000	165031	34.1083	-3.97175	0.000349718	-990804	-320118	two.sided	0	0.95	0.00115362	ADAM6	-3.32399
ADAM8	415	35	450	760.175	289.091	471.084	534643	79137.6	59.5766	81.6065	7.9072	1.1e-11	352.559	589.61	two.sided	0	0.95	1.25e-10	ADAM8	1.39481
ADAMTS12	415	35	450	336.613	41.2094	295.403	121853	1821.45	18.592	415.013	15.8887	9.55e-45	258.857	331.95	two.sided	0	0.95	3.07e-42	ADAMTS12	3.03005
ADAMTS14	415	35	450	281.078	43.1918	237.886	131291	866.483	18.4694	447.93	12.88	1.63e-32	201.589	274.184	two.sided	0	0.95	1.35e-30	ADAMTS14	2.70214
ADAMTS18	415	35	450	35.4503	2.16183	33.2885	38764.5	11.2919	9.68148	416.804	3.43837	0.000644142	14.2579	52.3191	two.sided	0	0.95	0.00196935	ADAMTS18	4.03548
ADAMTS1	415	35	450	1218.31	4485.79	-3267.48	1.80576e+06	2.23299e+07	801.466	34.4652	-4.07687	0.000254958	-4895.44	-1639.51	two.sided	0	0.95	0.000871683	ADAMTS1	-1.88048
ADAMTS20	415	35	450	4.60601	0.104786	4.50122	311.096	0.384302	0.872129	425.106	5.16118	3.77e-07	2.787	6.21544	two.sided	0	0.95	2.27e-06	ADAMTS20	5.458
ADAMTS2	415	35	450	873.174	157.992	715.183	764938	9520.91	45.9918	430.929	15.5502	1.33e-43	624.786	805.579	two.sided	0	0.95	3.76e-41	ADAMTS2	2.46642
ADAMTS6	415	35	450	88.4771	41.6598	46.8173	8342.84	3188.33	10.5451	50.4606	4.43974	4.92e-05	25.6417	67.9929	two.sided	0	0.95	0.000199772	ADAMTS6	1.08665
ADAMTS7	415	35	450	325.036	148.318	176.717	66745.1	9899.47	21.0636	81.496	8.38971	1.23e-12	134.811	218.623	two.sided	0	0.95	1.57e-11	ADAMTS7	1.1319
ADAMTSL1	415	35	450	145.96	549.907	-403.947	28794.5	203104	76.6313	34.8175	-5.2713	7.16e-06	-559.546	-248.348	two.sided	0	0.95	3.45e-05	ADAMTSL1	-1.91361
ADAMTSL2	415	35	450	271.143	113.159	157.984	138828	7788.21	23.6018	179.713	6.69373	2.68e-10	111.412	204.557	two.sided	0	0.95	2.57e-09	ADAMTSL2	1.2607
ADAMTSL4	415	35	450	561.717	1401.8	-840.08	410863	1.48458e+06	208.343	35.6041	-4.0322	0.000278271	-1262.78	-417.378	two.sided	0	0.95	0.000942168	ADAMTSL4	-1.31936
ADAP1	415	35	450	1980.73	966.989	1013.74	1.48563e+06	521061	135.894	52.0699	7.45976	9.09e-10	741.056	1286.42	two.sided	0	0.95	8.11e-09	ADAP1	1.03446
ADARB2	415	35	450	6.89457	17.4622	-10.5677	449.585	147.424	2.30118	53.448	-4.59227	2.7e-05	-15.1823	-5.95297	two.sided	0	0.95	0.000116569	ADARB2	-1.34071
ADAT2	415	35	450	245.761	104.983	140.778	34872.5	2942.45	12.9653	125.628	10.858	8.9e-20	115.119	166.437	two.sided	0	0.95	2.35e-18	ADAT2	1.2271
ADCYAP1R1	415	35	450	3.45078	40.7421	-37.2913	143.174	3043.33	9.3433	34.2703	-3.99124	0.000328757	-56.2737	-18.309	two.sided	0	0.95	0.00109123	ADCYAP1R1	-3.56153
ADH1B	415	35	450	443.73	1847.1	-1403.37	891269	3.61294e+06	324.614	35.4282	-4.3232	0.000119106	-2062.09	-744.655	two.sided	0	0.95	0.000443182	ADH1B	-2.05751
ADHFE1	415	35	450	29.4551	168.457	-139.002	2316.01	20666.2	24.414	34.6455	-5.69352	2.02e-06	-188.583	-89.4204	two.sided	0	0.95	1.08e-05	ADHFE1	-2.51579
ADRA1A	415	35	450	4.52934	16.3511	-11.8218	41.1574	174.827	2.25704	35.3624	-5.23774	7.6e-06	-16.4021	-7.24142	two.sided	0	0.95	3.65e-05	ADRA1A	-1.85202
ADRA2C	415	35	450	128.725	59.7254	68.9999	123446	2749.35	19.391	357.745	3.55834	0.000423505	30.8651	107.135	two.sided	0	0.95	0.00136763	ADRA2C	1.10788
ADRB2	415	35	450	47.9599	219.885	-171.925	3975.1	9542.44	16.7994	36.4273	-10.234	2.91e-12	-205.982	-137.869	two.sided	0	0.95	3.57e-11	ADRB2	-2.19685
AFF3	415	35	450	121.286	423.032	-301.746	48604.8	117433	58.9265	36.4115	-5.12072	1.01e-05	-421.208	-182.285	two.sided	0	0.95	4.74e-05	AFF3	-1.80236
AGBL2	415	35	450	19.9779	5.98335	13.9946	481.715	30.39	1.42445	161.905	9.82458	3.69e-18	11.1817	16.8075	two.sided	0	0.95	8.28e-17	AGBL2	1.73938
AGRN	415	35	450	8729.92	2708.9	6021.02	3.15363e+07	624800	306.337	377.615	19.6549	9.65e-60	5418.68	6623.36	two.sided	0	0.95	1.5e-56	AGRN	1.68826
AGRP	415	35	450	1.01464	0.488229	0.52641	2.73928	0.416741	0.136043	80.1228	3.86945	0.000221122	0.255683	0.797137	two.sided	0	0.95	0.000768184	AGRP	1.05534
AGT	415	35	450	1640.95	391.935	1249.01	3.99183e+07	131820	316.157	438.862	3.95061	9.08e-05	627.644	1870.38	two.sided	0	0.95	0.000347432	AGT	2.06584
AHNAK	415	35	450	20136.6	56274.2	-36137.6	2.51268e+08	1846779889	7305.52	34.7844	-4.94662	1.91e-05	-50971.9	-21303.3	two.sided	0	0.95	8.49e-05	AHNAK	-1.48265
AIFM3	415	35	450	29.3054	11.0659	18.2395	2242.73	72.4825	2.73406	284.097	6.67121	1.32e-10	12.8579	23.6211	two.sided	0	0.95	1.32e-09	AIFM3	1.40505
AIRE	415	35	450	4.99291	0.737326	4.25558	565.956	2.02663	1.19233	440.239	3.56913	0.000397556	1.91222	6.59895	two.sided	0	0.95	0.00129353	AIRE	2.75951
AKAP4	415	35	450	3.25973	0.10406	3.15567	229.223	0.0600374	0.744353	416.526	4.23949	2.76e-05	1.69252	4.61883	two.sided	0	0.95	0.000118762	AKAP4	4.96927
AKAP5	415	35	450	103.58	51.4584	52.122	7423.67	950.918	6.71249	90.2961	7.76493	1.22e-11	38.787	65.4569	two.sided	0	0.95	1.38e-10	AKAP5	1.00927
AKR1B10	415	35	450	2002.53	8653.76	-6651.24	1.40687e+07	5.15823e+07	1227.88	35.5806	-5.41686	4.33e-06	-9142.5	-4159.97	two.sided	0	0.95	2.18e-05	AKR1B10	-2.11151
AKR1C1	415	35	450	653.536	3297.95	-2644.42	1.52284e+06	9.41347e+06	522.136	34.9335	-5.06461	1.33e-05	-3704.48	-1584.35	two.sided	0	0.95	6.1e-05	AKR1C1	-2.33523
AKR1C2	415	35	450	526.566	2660.46	-2133.9	5.07911e+06	7.08484e+06	463.317	38.2242	-4.6057	4.47e-05	-3071.65	-1196.14	two.sided	0	0.95	0.000182907	AKR1C2	-2.33699
AKR1C3	415	35	450	2071.81	5621.52	-3549.71	4.3862e+06	3.25794e+07	970.263	34.7761	-3.6585	0.000832934	-5519.9	-1579.52	two.sided	0	0.95	0.00246227	AKR1C3	-1.44007
AKR1C4	415	35	450	45.1446	15.414	29.7306	13017	336.539	6.40168	329.589	4.64419	4.94e-06	17.1373	42.3239	two.sided	0	0.95	2.47e-05	AKR1C4	1.55032
AKR1CL1	415	35	450	0.62817	0.0374457	0.590724	6.54683	0.0490764	0.131064	447.79	4.50715	8.4e-06	0.333148	0.8483	two.sided	0	0.95	4e-05	AKR1CL1	4.06828
ALDH3A1	415	35	450	1018.46	7530.35	-6511.89	4.01821e+06	6.23597e+07	1338.43	34.3705	-4.86533	2.51e-05	-9230.82	-3792.96	two.sided	0	0.95	0.000108765	ALDH3A1	-2.88633
ALDH3A2	415	35	450	1840.99	3771.4	-1930.41	1.16312e+06	6.93041e+06	448.123	34.9687	-4.30777	0.000127215	-2840.18	-1020.64	two.sided	0	0.95	0.000470589	ALDH3A2	-1.03462
ALDH6A1	415	35	450	394.417	829.955	-435.539	47989.8	139367	64.0122	36.001	-6.804	5.94e-08	-565.362	-305.716	two.sided	0	0.95	4.05e-07	ALDH6A1	-1.07331
ALDOC	415	35	450	402.153	1069.78	-667.626	103134	489696	119.331	35.2176	-5.59475	2.59e-06	-909.827	-425.425	two.sided	0	0.95	1.36e-05	ALDOC	-1.4115
ALG11	415	35	450	29.2796	12.6036	16.676	342.086	50.789	1.50845	81.4403	11.0551	6.98e-18	13.6749	19.6771	two.sided	0	0.95	1.51e-16	ALG11	1.21606
ALG1L2	415	35	450	1.14842	0.466291	0.682128	3.50365	1.01943	0.193827	56.1792	3.51926	0.000865674	0.293872	1.07038	two.sided	0	0.95	0.00254601	ALG1L2	1.30035
ALG1L	415	35	450	39.0501	12.879	26.1711	1965.73	142.111	2.96598	143.555	8.82377	3.44e-15	20.3085	32.0337	two.sided	0	0.95	5.76e-14	ALG1L	1.60031
ALLC	415	35	450	1.54058	0.356689	1.1839	31.8348	0.717128	0.311769	355.699	3.79736	0.000171921	0.570755	1.79704	two.sided	0	0.95	0.000614646	ALLC	2.11074
ALMS1P	415	35	450	1.77701	0.593429	1.18358	12.8456	0.698607	0.22564	184.731	5.24542	4.24e-07	0.738414	1.62874	two.sided	0	0.95	2.53e-06	ALMS1P	1.5823
ALOX12P2	415	35	450	17.5599	5.36303	12.1969	1325.27	113.339	2.53607	124.203	4.80936	4.3e-06	7.17738	17.2164	two.sided	0	0.95	2.16e-05	ALOX12P2	1.71117
ALPPL2	415	35	450	411.058	2.64411	408.414	4.63948e+06	29.489	105.737	414.062	3.86254	0.000130186	200.565	616.262	two.sided	0	0.95	0.000480176	ALPPL2	7.28042
ALPP	415	35	450	101.416	0.20756	101.209	272698	0.297834	25.6342	414.011	3.94819	9.25e-05	50.8194	151.598	two.sided	0	0.95	0.000353206	ALPP	8.93255
ALX1	415	35	450	4.22056	0.491383	3.72917	240.022	2.20064	0.800775	444.885	4.65695	4.24e-06	2.1554	5.30295	two.sided	0	0.95	2.14e-05	ALX1	3.10251
AMDHD1	415	35	450	21.8725	8.35439	13.5182	4595.96	40.6802	3.49813	445.684	3.8644	0.000127905	6.64328	20.393	two.sided	0	0.95	0.000472968	AMDHD1	1.38851
AMELX	415	35	450	1.34527	0.0580943	1.28717	14.9151	0.0871321	0.196034	447.213	6.56607	1.44e-10	0.901912	1.67244	two.sided	0	0.95	1.42e-09	AMELX	4.53335
AMH	415	35	450	73.0929	7.52479	65.5681	9878.88	31.6013	4.97066	438.323	13.191	1.08e-33	55.7988	75.3374	two.sided	0	0.95	1.02e-31	AMH	3.28001
AMPD1	415	35	450	13.5483	122.499	-108.951	671.856	21393.9	24.7563	34.1803	-4.40094	0.00010033	-159.252	-58.65	two.sided	0	0.95	0.000379662	AMPD1	-3.17659
AMT	415	35	450	136.865	281.76	-144.895	15576	13281	20.4203	41.0256	-7.09562	1.2e-08	-186.134	-103.656	two.sided	0	0.95	9.18e-08	AMT	-1.04171
ANGPT2	415	35	450	398.501	97.257	301.244	578521	3036.33	38.4809	446.095	7.8284	3.63e-14	225.617	376.87	two.sided	0	0.95	5.44e-13	ANGPT2	2.03471
ANGPTL1	415	35	450	223.215	1439.73	-1216.51	313632	3.9093e+06	335.336	34.4615	-3.62774	0.000915814	-1897.66	-535.364	two.sided	0	0.95	0.00266792	ANGPTL1	-2.68929
ANGPTL6	415	35	450	16.1437	80.4041	-64.2604	1110.97	7330.67	14.5645	34.8742	-4.41212	9.39e-05	-93.8317	-34.6891	two.sided	0	0.95	0.000358013	ANGPTL6	-2.3163
ANGPTL7	415	35	450	17.8554	127.614	-109.759	1977.12	29862.7	29.2914	34.3807	-3.74713	0.000656453	-169.262	-50.2556	two.sided	0	0.95	0.00200205	ANGPTL7	-2.83736
ANK1	415	35	450	229.547	64.4459	165.101	322210	3266.32	29.4912	441.786	5.59832	3.81e-08	107.141	223.062	two.sided	0	0.95	2.67e-07	ANK1	1.83263
ANKFN1	415	35	450	9.01339	3.82677	5.18662	474.467	32.3554	1.43796	151.12	3.60693	0.000420424	2.34552	8.02773	two.sided	0	0.95	0.00135942	ANKFN1	1.23594
ANKLE1	415	35	450	20.3737	8.93984	11.4338	2411.19	91.4647	2.90231	251.252	3.93956	0.000105821	5.71787	17.1498	two.sided	0	0.95	0.000398137	ANKLE1	1.18838
ANKRD13B	415	35	450	305.612	123.195	182.417	48777.8	5998.81	16.998	93.0287	10.7317	5.86e-18	148.663	216.172	two.sided	0	0.95	1.28e-16	ANKRD13B	1.31076
ANKRD20B	415	35	450	14.2738	5.9671	8.30666	1672.21	38.4473	2.26449	351.973	3.66822	0.000281997	3.85302	12.7603	two.sided	0	0.95	0.000953512	ANKRD20B	1.25826
ANKRD26P1	415	35	450	4.65035	0.589629	4.06072	543.648	6.06928	1.21795	437.51	3.33406	0.000928691	1.66696	6.45449	two.sided	0	0.95	0.00269789	ANKRD26P1	2.97946
ANKRD30B	415	35	450	2.33188	0.32912	2.00276	106.673	0.473506	0.520165	443.758	3.85024	0.000135355	0.980466	3.02505	two.sided	0	0.95	0.000498153	ANKRD30B	2.82481
ANKRD35	415	35	450	62.2227	384.598	-322.376	14698.5	231329	81.5158	34.3653	-3.95476	0.000363785	-487.971	-156.781	two.sided	0	0.95	0.00119438	ANKRD35	-2.62784
ANKRD45	415	35	450	21.2074	7.01029	14.1971	3752.06	175.849	3.75038	210.488	3.78552	0.00020004	6.80402	21.5903	two.sided	0	0.95	0.000703264	ANKRD45	1.59702
ANKRD53	415	35	450	14.5164	52.0055	-37.489	279.013	1936.9	7.48415	34.8307	-5.00912	1.58e-05	-52.6853	-22.2928	two.sided	0	0.95	7.15e-05	ANKRD53	-1.84098
ANKS1B	415	35	450	22.1902	95.5474	-73.3572	2161.5	13942.3	20.0888	34.8944	-3.65164	0.000846377	-114.144	-32.5703	two.sided	0	0.95	0.00249505	ANKS1B	-2.1063
ANLN	415	35	450	1565.47	347.178	1218.29	960187	76750	67.1309	131.569	18.148	1.25e-37	1085.49	1351.08	two.sided	0	0.95	1.87e-35	ANLN	2.17285
ANO3	415	35	450	18.2521	3.11892	15.1331	3267	27.5527	2.9427	446.564	5.1426	4.06e-07	9.34987	20.9164	two.sided	0	0.95	2.44e-06	ANO3	2.54894
ANO5	415	35	450	143.788	393.107	-249.319	26377.8	158934	67.8566	34.9579	-3.6742	0.000792928	-387.081	-111.557	two.sided	0	0.95	0.00236223	ANO5	-1.45098
ANP32D	415	35	450	0.0749906	0	0.0749906	0.0472368	0	0.0106688	414	7.02896	8.63e-12	0.0540188	0.0959624	two.sided	0	0.95	9.92e-11	ANP32D	Inf
ANP32E	415	35	450	1662.08	777.622	884.462	932551	70153.8	65.2036	138.655	13.5646	3.31e-27	755.54	1013.38	two.sided	0	0.95	1.68e-25	ANP32E	1.09585
ANXA2P1	415	35	450	208.682	94.5807	114.101	66578	18282.4	26.1301	57.6452	4.36665	5.31e-05	61.7892	166.413	two.sided	0	0.95	0.000214188	ANXA2P1	1.14169
ANXA2P3	415	35	450	9.73405	1.1375	8.59655	817.476	1.55208	1.41921	430.195	6.05726	3.02e-09	5.8071	11.386	two.sided	0	0.95	2.5e-08	ANXA2P3	3.09718
APBB1	415	35	450	318.269	793.931	-475.663	110501	507922	121.566	35.2581	-3.91279	0.000398052	-722.391	-228.935	two.sided	0	0.95	0.00129493	APBB1	-1.31877
APLN	415	35	450	238.465	29.3554	209.109	129626	1063.99	18.5136	446.956	11.2949	3.39e-26	172.725	245.494	two.sided	0	0.95	1.57e-24	APLN	3.02208
APOBEC2	415	35	450	31.4446	137.925	-106.48	10152.1	22001.5	25.5554	36.6932	-4.16664	0.000180054	-158.275	-54.6852	two.sided	0	0.95	0.000639995	APOBEC2	-2.133
APOBEC3B	415	35	450	230.109	64.9955	165.113	64581.8	3269.21	15.7805	196.803	10.4631	1.18e-20	133.992	196.234	two.sided	0	0.95	3.38e-19	APOBEC3B	1.8239
APOC1	415	35	450	839.738	111.771	727.967	2.44941e+06	29607.1	82.1469	432.898	8.86177	2.06e-17	566.511	889.424	two.sided	0	0.95	4.23e-16	APOC1	2.9094
APOE	415	35	450	6386.95	1771.46	4615.49	7.28742e+07	4.2222e+06	544.275	174.637	8.48008	9.22e-15	3541.29	5689.7	two.sided	0	0.95	1.47e-13	APOE	1.85019
APOF	415	35	450	1.71104	0.48684	1.2242	38.4067	1.46118	0.366462	250.661	3.34061	0.000963352	0.502469	1.94594	two.sided	0	0.95	0.00278558	APOF	1.81336
APOL5	415	35	450	0.457592	0.0910714	0.36652	1.5875	0.0653958	0.0754569	234.876	4.85735	2.17e-06	0.217862	0.515179	two.sided	0	0.95	1.15e-05	APOL5	2.32899
AQP6	415	35	450	10.119	4.85474	5.26431	715.433	23.1496	1.54446	283.85	3.40851	0.0007478	2.22426	8.30436	two.sided	0	0.95	0.00224395	AQP6	1.05961
AQP7P3	415	35	450	1.41577	7.98737	-6.5716	22.072	77.8982	1.50959	35.6427	-4.35325	0.000107919	-9.63424	-3.50895	two.sided	0	0.95	0.000405501	AQP7P3	-2.49613
AQP9	415	35	450	179.473	61.8864	117.587	84168.2	4952.28	18.5556	172.26	6.33701	1.98e-09	80.9613	154.212	two.sided	0	0.95	1.69e-08	AQP9	1.53607
ARAP3	415	35	450	549.976	260.068	289.908	107230	10577.9	23.6772	110.363	12.2442	2.72e-22	242.987	336.829	two.sided	0	0.95	8.88e-21	ARAP3	1.08048
ARGFXP2	415	35	450	6.71746	2.7137	4.00376	40.2832	7.58624	0.560194	70.1168	7.14709	6.68e-10	2.88652	5.121	two.sided	0	0.95	6.07e-09	ARGFXP2	1.30765
ARHGAP10	415	35	450	365.192	1207.98	-842.789	105458	1.14927e+06	181.907	34.5281	-4.63307	4.96e-05	-1212.26	-473.317	two.sided	0	0.95	0.000201526	ARHGAP10	-1.72587
ARHGAP11A	415	35	450	931.677	226.71	704.967	251703	22986.2	35.5424	117.562	19.8346	2.58e-39	634.581	775.354	two.sided	0	0.95	4.63e-37	ARHGAP11A	2.03898
ARHGAP11B	415	35	450	58.5969	15.9904	42.6065	1423.25	203.094	3.03845	83.6657	14.0224	1.12e-23	36.5639	48.6492	two.sided	0	0.95	4.15e-22	ARHGAP11B	1.87362
ARHGAP39	415	35	450	523.677	182.449	341.228	108645	11558.7	24.3319	103.908	14.0239	1.04e-25	292.976	389.48	two.sided	0	0.95	4.61e-24	ARHGAP39	1.52118
ARHGAP8	415	35	450	433.24	127.209	306.031	94260.7	8335.24	21.5704	120.761	14.1875	1.73e-27	263.326	348.737	two.sided	0	0.95	8.97e-26	ARHGAP8	1.76797
ARHGDIG	415	35	450	36.6534	99.4829	-62.8296	8244.7	8378.82	16.1016	39.8548	-3.90207	0.0003581	-95.3758	-30.2833	two.sided	0	0.95	0.00117877	ARHGDIG	-1.4405
ARHGEF37	415	35	450	346.337	974.591	-628.253	68135	203743	77.3655	35.9426	-8.12059	1.2e-09	-785.167	-471.34	two.sided	0	0.95	1.05e-08	ARHGEF37	-1.49262
ARHGEF38	415	35	450	49.0498	11.3827	37.6671	1525.87	153.262	2.83826	108.769	13.2712	1.75e-24	32.0416	43.2926	two.sided	0	0.95	6.96e-23	ARHGEF38	2.10741
ARHGEF4	415	35	450	218.191	802.598	-584.407	120445	889391	160.317	34.7807	-3.64533	0.000864202	-909.941	-258.874	two.sided	0	0.95	0.00254205	ARHGEF4	-1.87909
ARID3A	415	35	450	463.028	199.355	263.673	604308	10036.8	41.7484	402.868	6.31577	7.12e-10	181.601	345.745	two.sided	0	0.95	6.45e-09	ARID3A	1.21576
ARID3C	415	35	450	0.975931	0.385937	0.589994	3.05006	0.32036	0.128463	104.964	4.59272	1.22e-05	0.335275	0.844713	two.sided	0	0.95	5.64e-05	ARID3C	1.33841
ARL4D	415	35	450	89.5483	429.978	-340.43	31252.9	251893	85.2775	34.715	-3.99202	0.000322764	-513.603	-167.256	two.sided	0	0.95	0.00107485	ARL4D	-2.26352
ARL9	415	35	450	16.8546	6.54198	10.3126	359.689	51.2655	1.52691	83.7344	6.75393	1.78e-09	7.27607	13.3492	two.sided	0	0.95	1.53e-08	ARL9	1.36534
ARMC3	415	35	450	12.9536	1.09407	11.8595	1791.6	3.35078	2.10068	429.991	5.64558	2.99e-08	7.73066	15.9884	two.sided	0	0.95	2.15e-07	ARMC3	3.56557
ARMCX1	415	35	450	161.854	435.173	-273.319	26776.9	154986	67.0276	34.9974	-4.07772	0.000249213	-409.393	-137.246	two.sided	0	0.95	0.000854928	ARMCX1	-1.4269
ARRDC5	415	35	450	12.0417	5.06647	6.97526	393.549	19.138	1.22275	203.843	5.70458	4.06e-08	4.5644	9.38611	two.sided	0	0.95	2.84e-07	ARRDC5	1.24899
ARSE	415	35	450	489.169	167.03	322.139	272185	44729.2	43.9755	76.2048	7.32542	2.1e-10	234.558	409.72	two.sided	0	0.95	2.03e-09	ARSE	1.55023
AR	415	35	450	28.7332	99.8269	-71.0936	2147.71	11461.5	18.2386	35.0824	-3.89797	0.000417813	-108.117	-34.0703	two.sided	0	0.95	0.00135184	AR	-1.79671
ASAP1IT1	415	35	450	1.87835	0.658957	1.21939	6.7441	0.833419	0.200157	92.6977	6.09218	2.51e-08	0.821902	1.61688	two.sided	0	0.95	1.83e-07	ASAP1IT1	1.51121
ASB18	415	35	450	0.342054	0.0174629	0.324591	0.995685	0.0106733	0.0520019	439.478	6.24191	1.02e-09	0.222388	0.426794	two.sided	0	0.95	9.02e-09	ASB18	4.29186
ASB2	415	35	450	331.399	1363.35	-1031.95	473254	2.05562e+06	244.688	35.332	-4.21741	0.00016344	-1528.53	-535.375	two.sided	0	0.95	0.000587851	ASB2	-2.04052
ASB4	415	35	450	56.0349	1.17046	54.8645	59588.4	1.97535	11.9851	414.325	4.57772	6.22e-06	31.3052	78.4237	two.sided	0	0.95	3.04e-05	ASB4	5.58118
ASCL2	415	35	450	896.395	140.308	756.087	2.26585e+06	26999.4	78.9385	433.806	9.57818	7.69e-20	600.938	911.237	two.sided	0	0.95	2.04e-18	ASCL2	2.67554
ASF1B	415	35	450	744.986	307.926	437.06	168119	57061	45.1156	52.7288	9.68756	2.66e-13	346.559	527.562	two.sided	0	0.95	3.68e-12	ASF1B	1.27463
ASGR1	415	35	450	46.4742	16.4642	30.01	14432.5	110.187	6.15836	447.677	4.87306	1.53e-06	17.9072	42.1129	two.sided	0	0.95	8.35e-06	ASGR1	1.4971
ASPA	415	35	450	16.8946	89.8429	-72.9483	534.199	2705.68	8.86523	35.1409	-8.22858	1.04e-09	-90.9431	-54.9535	two.sided	0	0.95	9.17e-09	ASPA	-2.41084
ASPHD1	415	35	450	282.05	85.2576	196.793	100683	5927.91	20.2973	172.159	9.69552	5.21e-18	156.729	236.856	two.sided	0	0.95	1.15e-16	ASPHD1	1.72605
ASPM	415	35	450	1024.89	217.01	807.879	390394	54549.8	49.9928	84.8894	16.1599	1.24e-27	708.478	907.28	two.sided	0	0.95	6.58e-26	ASPM	2.23964
ASPN	415	35	450	1582.93	664.71	918.217	4.08249e+06	915820	189.746	63.6319	4.83918	8.65e-06	539.113	1297.32	two.sided	0	0.95	4.11e-05	ASPN	1.2518
ASS1	415	35	450	4017.87	1746.88	2270.99	1.78139e+07	1.71105e+06	303.005	112.779	7.49489	1.62e-11	1670.67	2871.31	two.sided	0	0.95	1.8e-10	ASS1	1.20165
ASXL3	415	35	450	19.0094	44.0491	-25.0396	993.694	1339.45	6.37687	38.3753	-3.92664	0.000346989	-37.9448	-12.1345	two.sided	0	0.95	0.00114518	ASXL3	-1.2124
ATAD2	415	35	450	1521.74	351.805	1169.93	880383	28236.6	54.1125	285.677	21.6204	4.39e-62	1063.43	1276.44	two.sided	0	0.95	8.9e-59	ATAD2	2.11287
ATAD3A	415	35	450	569.52	236.655	332.865	94389.3	8615.29	21.7622	117.614	15.2955	9.7e-30	289.769	375.962	two.sided	0	0.95	6.22e-28	ATAD3A	1.26696
ATAD3B	415	35	450	351.428	121.564	229.863	46772.1	2904.85	13.9893	164.175	16.4314	1.68e-36	202.241	257.486	two.sided	0	0.95	2.16e-34	ATAD3B	1.53151
ATAD5	415	35	450	259.86	67.7916	192.068	19936.4	1861.27	10.0607	115.437	19.0908	1.63e-37	172.141	211.996	two.sided	0	0.95	2.41e-35	ATAD5	1.93856
ATHL1	415	35	450	794.663	208.471	586.192	829924	22296.8	51.3504	321.956	11.4155	1.43e-25	485.168	687.217	two.sided	0	0.95	6.24e-24	ATHL1	1.9305
ATOH8	415	35	450	107.371	349.904	-242.534	20035.6	62043.4	42.6726	35.875	-5.6836	1.86e-06	-329.088	-155.979	two.sided	0	0.95	1e-05	ATOH8	-1.70436
ATP10B	415	35	450	2140.12	999.946	1140.18	6.30555e+06	928595	204.268	81.8879	5.58177	3.01e-07	733.815	1546.54	two.sided	0	0.95	1.84e-06	ATP10B	1.09777
ATP11A	415	35	450	3702.31	921.316	2781	7.9874e+06	80262	146.765	442.109	18.9487	4.76e-59	2492.55	3069.44	two.sided	0	0.95	6.89e-56	ATP11A	2.00666
ATP13A3	415	35	450	3724.57	1580.97	2143.6	2.93536e+06	132353	104.186	217.617	20.5747	5.99e-53	1938.25	2348.94	two.sided	0	0.95	4.18e-50	ATP13A3	1.23626
ATP1A2	415	35	450	235.474	1787.47	-1551.99	502313	5.04148e+06	381.12	34.5736	-4.07219	0.00025736	-2326.05	-777.939	two.sided	0	0.95	0.000878561	ATP1A2	-2.92428
ATP1B2	415	35	450	93.095	369.497	-276.402	15270.1	199065	75.6596	34.4412	-3.65324	0.000853253	-430.089	-122.716	two.sided	0	0.95	0.00251313	ATP1B2	-1.98879
ATP2A1	415	35	450	21.2859	5.37825	15.9077	612.352	24.849	1.47835	237.822	10.7604	2.93e-22	12.9954	18.82	two.sided	0	0.95	9.55e-21	ATP2A1	1.98469
ATP5J	415	35	450	2098.72	4259.89	-2161.17	1.0212e+06	4.89768e+06	377.352	35.2054	-5.7272	1.73e-06	-2927.07	-1395.26	two.sided	0	0.95	9.37e-06	ATP5J	-1.02131
ATP6V0D2	415	35	450	37.7417	12.5867	25.155	3213.99	386.081	4.33306	94.6683	5.80536	8.53e-08	16.5524	33.7576	two.sided	0	0.95	5.69e-07	ATP6V0D2	1.58425
ATP8B3	415	35	450	41.4224	18.8877	22.5347	5343	137.006	4.09746	331.207	5.49968	7.62e-08	14.4744	30.595	two.sided	0	0.95	5.12e-07	ATP8B3	1.13297
ATP8B5P	415	35	450	12.4708	2.1751	10.2957	615.524	18.5945	1.41932	298.055	7.25399	3.51e-12	7.50256	13.0889	two.sided	0	0.95	4.27e-11	ATP8B5P	2.5194
ATR	415	35	450	854.199	372.608	481.591	171101	27059.2	34.4298	78.1082	13.9876	5.66e-23	413.048	550.134	two.sided	0	0.95	1.97e-21	ATR	1.19691
AURKAPS1	415	35	450	14.1505	4.52471	9.62579	192.067	8.76334	0.844507	215.415	11.3981	7.38e-24	7.96124	11.2903	two.sided	0	0.95	2.76e-22	AURKAPS1	1.64496
AURKA	415	35	450	956.502	246.535	709.968	705747	34348.6	51.7879	203.696	13.7091	9.76e-31	607.858	812.077	two.sided	0	0.95	6.96e-29	AURKA	1.95598
AURKB	415	35	450	452.194	152.82	299.373	90789.6	16843.8	26.4579	70.7374	11.3151	1.58e-17	246.614	352.132	two.sided	0	0.95	3.27e-16	AURKB	1.56511
AXIN2	415	35	450	1148.6	558.34	590.255	8.11101e+06	93476.7	149.048	435.79	3.96016	8.75e-05	297.313	883.198	two.sided	0	0.95	0.00033606	AXIN2	1.04065
B3GALT4	415	35	450	207.987	426.343	-218.356	13075	22149	25.7747	37.4621	-8.47172	3.11e-10	-270.559	-166.153	two.sided	0	0.95	2.94e-09	B3GALT4	-1.03552
B3GNT4	415	35	450	20.8053	7.60995	13.1954	1009.47	126.962	2.46169	91.5073	5.36028	6.18e-07	8.30589	18.0849	two.sided	0	0.95	3.58e-06	B3GNT4	1.45099
B3GNTL1	415	35	450	88.2188	42.2054	46.0134	2177.41	392.7	4.05793	71.9416	11.3391	1.13e-17	37.924	54.1029	two.sided	0	0.95	2.37e-16	B3GNTL1	1.06366
B4GALNT4	415	35	450	183.025	40.8693	142.156	103046	1466.08	17.035	419.942	8.34493	1.04e-15	108.671	175.64	two.sided	0	0.95	1.83e-14	B4GALNT4	2.16295
BAAT	415	35	450	177.507	1.55942	175.947	294852	6.87243	26.6586	414.228	6.6	1.26e-10	123.544	228.35	two.sided	0	0.95	1.26e-09	BAAT	6.83072
BAG3	415	35	450	1845.56	4313.98	-2468.41	2.63227e+06	1.51834e+07	663.441	35.0009	-3.72062	0.000694673	-3815.27	-1121.56	two.sided	0	0.95	0.00210448	BAG3	-1.22496
BAGE2	415	35	450	5.81537	0.491943	5.32343	409.149	1.00252	1.00725	433.945	5.28513	1.99e-07	3.34374	7.30311	two.sided	0	0.95	1.26e-06	BAGE2	3.56331
BAGE	415	35	450	2.90969	0.0650486	2.84464	283.269	0.0345591	0.826779	415.188	3.44063	0.000639172	1.21944	4.46983	two.sided	0	0.95	0.00195593	BAGE	5.4832
BAMBI	415	35	450	602.559	81.781	520.778	2.37579e+06	3329.1	76.2884	426.438	6.82643	3e-11	370.829	670.726	two.sided	0	0.95	3.24e-10	BAMBI	2.88126
BANF2	415	35	450	1.77213	0.236966	1.53517	60.6572	0.86111	0.413237	420.149	3.71498	0.000230674	0.722896	2.34744	two.sided	0	0.95	0.000797948	BANF2	2.90274
BARHL2	415	35	450	0.567458	0.06652	0.500938	5.34787	0.0512081	0.11979	443.701	4.18182	3.49e-05	0.265512	0.736363	two.sided	0	0.95	0.000146255	BARHL2	3.09265
BATF2	415	35	450	568.676	213.618	355.057	415689	20727.8	39.9234	199.424	8.89346	3.58e-16	276.331	433.784	two.sided	0	0.95	6.62e-15	BATF2	1.41257
BBC3	415	35	450	345.168	139.943	205.224	54531.8	7053.78	18.2466	89.6594	11.2473	8.02e-19	168.972	241.476	two.sided	0	0.95	1.91e-17	BBC3	1.30246
BCAT1	415	35	450	715.158	223.138	492.02	5.99947e+06	31313.7	123.9	446.027	3.9711	8.34e-05	248.519	735.52	two.sided	0	0.95	0.000321887	BCAT1	1.68033
BDH2	415	35	450	340.144	683.528	-343.384	35385.8	165378	69.3567	35.2372	-4.95099	1.83e-05	-484.152	-202.617	two.sided	0	0.95	8.18e-05	BDH2	-1.00686
BDKRB1	415	35	450	56.3034	170.63	-114.327	4459.77	26620.1	27.7727	34.967	-4.11653	0.000222848	-170.71	-57.9435	two.sided	0	0.95	0.000773118	BDKRB1	-1.59958
BEND5	415	35	450	29.2391	104.679	-75.4403	1851.66	8197.65	15.4493	35.3067	-4.88309	2.24e-05	-106.794	-44.0863	two.sided	0	0.95	9.82e-05	BEND5	-1.84001
BET3L	415	35	450	1.48069	0.446957	1.03373	10.2694	0.532688	0.199913	192.622	5.17091	5.81e-07	0.639433	1.42803	two.sided	0	0.95	3.39e-06	BET3L	1.72806
BEX4	415	35	450	264.856	809.623	-544.767	82734.2	366464	103.294	35.306	-5.27392	6.84e-06	-754.401	-335.133	two.sided	0	0.95	3.31e-05	BEX4	-1.61204
BGN	415	35	450	12524.9	1902.74	10622.2	1.28632e+08	1.74088e+06	599.748	424.444	17.7111	5.93e-53	9443.34	11801	two.sided	0	0.95	4.18e-50	BGN	2.71865
BHMT2	415	35	450	47.5001	197.079	-149.579	5925.59	49352.1	37.7404	34.6918	-3.96336	0.000350828	-226.22	-72.9375	two.sided	0	0.95	0.0011569	BHMT2	-2.05277
BICD1	415	35	450	200.272	92.5753	107.697	40934.6	2191.57	12.6986	187.316	8.481	6.6e-15	82.646	132.747	two.sided	0	0.95	1.07e-13	BICD1	1.11326
BIRC5	415	35	450	469.914	152.074	317.84	101236	22618.6	29.836	63.7668	10.6529	8.61e-16	258.231	377.448	two.sided	0	0.95	1.54e-14	BIRC5	1.62762
BIRC7	415	35	450	25.1175	0.877931	24.2396	8050.82	1.85491	4.41051	416.227	5.49587	6.79e-08	15.5699	32.9092	two.sided	0	0.95	4.59e-07	BIRC7	4.83844
BLM	415	35	450	327.383	84.9193	242.464	86820.9	4083.26	18.0519	209.853	13.4315	4.31e-30	206.877	278.05	two.sided	0	0.95	2.86e-28	BLM	1.94681
BLVRB	415	35	450	1433.55	2991.42	-1557.87	970662	3.26139e+06	309.065	35.7264	-5.04058	1.35e-05	-2184.85	-930.889	two.sided	0	0.95	6.21e-05	BLVRB	-1.06124
BMP1	415	35	450	1135.16	456.927	678.232	388763	40625.4	45.7985	105.389	14.809	1.67e-27	587.425	769.038	two.sided	0	0.95	8.68e-26	BMP1	1.31286
BMP6	415	35	450	118.608	279.206	-160.598	7271.55	58393	41.0596	34.7176	-3.91134	0.00040702	-243.978	-77.2183	two.sided	0	0.95	0.00132156	BMP6	-1.23513
BMP8A	415	35	450	465.274	117.395	347.879	92316.8	7994.87	21.2338	122.894	16.3833	1.07e-32	305.848	389.911	two.sided	0	0.95	9.19e-31	BMP8A	1.98672
BMPER	415	35	450	34.076	168.045	-133.969	3695.91	38852.4	33.4511	34.5476	-4.00492	0.000312873	-201.91	-66.0278	two.sided	0	0.95	0.00104501	BMPER	-2.30202
BOLL	415	35	450	4.37926	0.860706	3.51855	243.615	1.09974	0.786413	444.016	4.47418	9.76e-06	1.973	5.06411	two.sided	0	0.95	4.59e-05	BOLL	2.3471
BOP1	415	35	450	604.211	245.033	359.177	186448	9389.58	26.7871	197.698	13.4086	1.4e-29	306.352	412.003	two.sided	0	0.95	8.82e-28	BOP1	1.30207
BPY2	415	35	450	0.0337945	0	0.0337945	0.0406383	0	0.00989563	414	3.41509	0.000700574	0.0143425	0.0532464	two.sided	0	0.95	0.00212045	BPY2	Inf
BRCA1	415	35	450	632.746	211.349	421.397	140511	3921.12	21.2276	314.296	19.8513	2.08e-57	379.631	463.163	two.sided	0	0.95	2.34e-54	BRCA1	1.582
BRCA2	415	35	450	451.947	95.3295	356.618	239364	3903.93	26.2359	405.123	13.5928	6.21e-35	305.042	408.193	two.sided	0	0.95	6.88e-33	BRCA2	2.24516
BRIP1	415	35	450	166.9	50.3774	116.522	13529.5	1582.05	8.82058	96.6041	13.2103	2.26e-23	99.0152	134.03	two.sided	0	0.95	8.1e-22	BRIP1	1.72813
BRIX1	415	35	450	829.802	375.077	454.725	290484	13221.6	32.8287	215.866	13.8515	1.22e-31	390.019	519.431	two.sided	0	0.95	9.15e-30	BRIX1	1.14558
BRSK2	415	35	450	100.283	42.5247	57.7584	31251.1	4484.51	14.263	83.3448	4.04953	0.000114461	29.3916	86.1252	two.sided	0	0.95	0.000427151	BRSK2	1.2377
BSPH1	415	35	450	0.0398017	0	0.0398017	0.0492747	0	0.0108965	414	3.65269	0.000292802	0.0183823	0.0612211	two.sided	0	0.95	0.000984949	BSPH1	Inf
BTBD16	415	35	450	30.5851	1.74285	28.8423	7831.68	19.3036	4.40716	434.038	6.54442	1.69e-10	20.1803	37.5043	two.sided	0	0.95	1.66e-09	BTBD16	4.13331
BTC	415	35	450	49.6801	194.582	-144.902	2076.95	35580.7	31.9624	34.3355	-4.53351	6.74e-05	-209.834	-79.9698	two.sided	0	0.95	0.000265799	BTC	-1.96964
BTD	415	35	450	389.684	811.033	-421.349	48830.3	197167	75.8353	35.4339	-5.5561	2.86e-06	-575.235	-267.462	two.sided	0	0.95	1.49e-05	BTD	-1.05746
BTG2	415	35	450	3437.19	16820.1	-13382.9	1.23617e+07	3.54144e+08	3185.62	34.2005	-4.20104	0.000179775	-19855.5	-6910.34	two.sided	0	0.95	0.00063934	BTG2	-2.29088
BTN1A1	415	35	450	16.9236	5.84914	11.0745	2868.07	48.6322	2.88106	400.217	3.84388	0.000140818	5.41056	16.7384	two.sided	0	0.95	0.000515824	BTN1A1	1.53274
BUB1B	415	35	450	623.029	142.153	480.876	130257	14472.4	26.9698	100.453	17.8302	6.89e-33	427.372	534.38	two.sided	0	0.95	6.02e-31	BUB1B	2.13186
BUB1	415	35	450	863.772	185.761	678.011	241514	24349.2	35.7443	108.443	18.9684	3.12e-36	607.163	748.86	two.sided	0	0.95	3.88e-34	BUB1	2.21721
BYSL	415	35	450	442.834	199.859	242.976	67594.7	4038.59	16.6813	169.927	14.5657	1.03e-31	210.046	275.905	two.sided	0	0.95	7.8e-30	BYSL	1.14779
C10orf113	415	35	450	0.29616	0.0924114	0.203749	0.54241	0.0576013	0.0543393	104.058	3.74957	0.000291433	0.0959928	0.311505	two.sided	0	0.95	0.000981159	C10orf113	1.68024
C10orf116	415	35	450	632.68	3310.09	-2677.41	664505	1.23824e+07	596.142	34.3084	-4.49123	7.64e-05	-3888.52	-1466.31	two.sided	0	0.95	0.000297467	C10orf116	-2.38732
C10orf2	415	35	450	381.655	153.881	227.773	34393.5	3067.29	13.0581	119.906	17.4431	1.09e-34	201.919	253.628	two.sided	0	0.95	1.15e-32	C10orf2	1.31045
C10orf40	415	35	450	0.469018	0.0130657	0.455952	5.95336	0.00597495	0.120483	423.182	3.78437	0.00017633	0.219133	0.692772	two.sided	0	0.95	0.000628413	C10orf40	5.16579
C10orf53	415	35	450	0.482428	0.0349286	0.4475	6.4669	0.0427002	0.129626	447.931	3.45224	0.000608736	0.192749	0.70225	two.sided	0	0.95	0.00187783	C10orf53	3.78784
C10orf55	415	35	450	16.6737	8.08196	8.59176	465.596	45.4363	1.55567	111.332	5.52288	2.21e-07	5.5092	11.6743	two.sided	0	0.95	1.39e-06	C10orf55	1.0448
C10orf79	415	35	450	21.6683	5.32351	16.3448	1182.17	13.764	1.80052	435.203	9.07781	3.88e-18	12.806	19.8836	two.sided	0	0.95	8.66e-17	C10orf79	2.02514
C10orf81	415	35	450	1200.54	344.919	855.625	1.84231e+06	238258	106.05	89.6723	8.0681	3.01e-12	644.927	1066.32	two.sided	0	0.95	3.69e-11	C10orf81	1.79936
C10orf91	415	35	450	9.85859	3.35426	6.50433	593.895	22.0542	1.43569	255.553	4.53047	9.04e-06	3.67705	9.33161	two.sided	0	0.95	4.28e-05	C10orf91	1.55539
C11orf16	415	35	450	2.0927	0.757626	1.33508	52.1505	0.811858	0.385824	410.596	3.46033	0.000596057	0.576639	2.09351	two.sided	0	0.95	0.00184376	C11orf16	1.46581
C11orf20	415	35	450	10.2029	2.98632	7.21657	485.657	8.18932	1.18501	400.938	6.0899	2.65e-09	4.88697	9.54617	two.sided	0	0.95	2.21e-08	C11orf20	1.77254
C11orf41	415	35	450	161.477	48.8374	112.64	82759.3	3537.12	17.3344	227.744	6.49807	5.07e-10	78.4837	146.796	two.sided	0	0.95	4.68e-09	C11orf41	1.72527
C11orf82	415	35	450	256.144	65.8087	190.335	29391.4	3036.59	12.5532	106.345	15.1623	2.43e-28	165.448	215.222	two.sided	0	0.95	1.39e-26	C11orf82	1.9606
C12orf27	415	35	450	355.509	69.1477	286.361	142269	9390.7	24.7209	155.537	11.5838	9.13e-23	237.529	335.193	two.sided	0	0.95	3.1e-21	C12orf27	2.36213
C12orf40	415	35	450	0.573823	0.173006	0.400818	2.89209	0.143755	0.105243	199.977	3.80848	0.000185961	0.193288	0.608347	two.sided	0	0.95	0.000657991	C12orf40	1.72979
C12orf48	415	35	450	314.754	106.747	208.007	28206.3	7908.94	17.1446	57.1047	12.1325	1.92e-17	173.677	242.337	two.sided	0	0.95	3.95e-16	C12orf48	1.56003
C12orf50	415	35	450	0.314158	0.01218	0.301978	2.06837	0.00519233	0.0716406	434.327	4.21518	3.04e-05	0.161173	0.442783	two.sided	0	0.95	0.0001293	C12orf50	4.6889
C12orf53	415	35	450	26.7535	80.3769	-53.6234	2334.43	4879.28	12.043	36.7942	-4.45267	7.61e-05	-78.0293	-29.2174	two.sided	0	0.95	0.000296395	C12orf53	-1.58705
C12orf59	415	35	450	19.4229	6.08456	13.3383	519.672	70.7849	1.8096	86.4172	7.37086	9.51e-11	9.74119	16.9354	two.sided	0	0.95	9.72e-10	C12orf59	1.67453
C12orf75	415	35	450	2118.82	768.335	1350.48	3.1993e+06	847153	178.644	58.6189	7.55964	3.16e-10	992.967	1707.99	two.sided	0	0.95	2.99e-09	C12orf75	1.46345
C13orf23	415	35	450	2276.21	1029.11	1247.1	1.50173e+06	102175	80.8574	151.424	15.4235	7.36e-33	1087.35	1406.85	two.sided	0	0.95	6.4e-31	C13orf23	1.14523
C13orf29	415	35	450	111.125	41.9972	69.1278	10586.7	699.882	6.74586	155.323	10.2474	3.8e-19	55.8023	82.4532	two.sided	0	0.95	9.37e-18	C13orf29	1.40382
C13orf34	415	35	450	351.706	126.535	225.171	47464.4	5060.67	16.0923	103.732	13.9925	1.25e-25	193.258	257.084	two.sided	0	0.95	5.51e-24	C13orf34	1.47483
C13orf36	415	35	450	2.95688	29.8179	-26.8611	134.746	770.231	4.7256	35.0101	-5.68416	2.01e-06	-36.4544	-17.2677	two.sided	0	0.95	1.07e-05	C13orf36	-3.33403
C13orf37	415	35	450	661.317	303.112	358.204	154387	23677.5	32.3808	79.6967	11.0622	9e-18	293.761	422.648	two.sided	0	0.95	1.92e-16	C13orf37	1.12549
C14orf105	415	35	450	56.2841	1.60764	54.6764	14457.9	5.87047	5.91659	417.878	9.24121	1.25e-18	43.0465	66.3064	two.sided	0	0.95	2.94e-17	C14orf105	5.12971
C14orf115	415	35	450	28.5717	6.89428	21.6774	3889.32	83.9414	3.43077	363.301	6.31854	7.73e-10	14.9308	28.4241	two.sided	0	0.95	6.96e-09	C14orf115	2.05112
C14orf132	415	35	450	439.973	1222	-782.029	447649	1.42313e+06	204.303	35.8258	-3.82779	0.000499347	-1196.44	-367.614	two.sided	0	0.95	0.00158106	C14orf132	-1.47376
C14orf148	415	35	450	5.09944	2.31891	2.78053	18.9949	4.72022	0.425011	60.4229	6.54226	1.46e-08	1.93051	3.63056	two.sided	0	0.95	1.1e-07	C14orf148	1.13689
C14orf177	415	35	450	0.190567	0.0104514	0.180115	1.04191	0.00382313	0.0511846	440.652	3.51894	0.000478327	0.0795191	0.280712	two.sided	0	0.95	0.00152116	C14orf177	4.18852
C14orf184	415	35	450	19.6416	5.52384	14.1178	767.757	49.9958	1.81065	157.414	7.79706	8.14e-13	10.5415	17.6941	two.sided	0	0.95	1.07e-11	C14orf184	1.83017
C14orf23	415	35	450	0.848006	0.106023	0.741983	7.52063	0.128058	0.147583	399.671	5.02756	7.51e-07	0.451847	1.03212	two.sided	0	0.95	4.3e-06	C14orf23	2.9997
C15orf23	415	35	450	426.455	178.503	247.952	46025.3	9730.72	19.7212	65.6777	12.5729	3.82e-19	208.573	287.33	two.sided	0	0.95	9.42e-18	C15orf23	1.25644
C15orf26	415	35	450	2.78818	0.648094	2.14009	31.4025	0.971318	0.321591	293.178	6.65469	1.39e-10	1.50717	2.77301	two.sided	0	0.95	1.38e-09	C15orf26	2.10505
C15orf28	415	35	450	18.5393	7.32391	11.2154	207.811	23.576	1.08367	98.8537	10.3494	1.92e-17	9.06514	13.3657	two.sided	0	0.95	3.95e-16	C15orf28	1.3399
C15orf33	415	35	450	13.3104	31.0418	-17.7314	230.523	615.31	4.25861	36.1795	-4.16365	0.000185207	-26.3667	-9.096	two.sided	0	0.95	0.000655667	C15orf33	-1.22166
C15orf42	415	35	450	432.738	127.853	304.885	102586	22970.4	30.0582	63.6937	10.1432	6.34e-15	244.831	364.938	two.sided	0	0.95	1.03e-13	C15orf42	1.75901
C15orf43	415	35	450	0.406515	0.0381657	0.368349	4.01423	0.0249303	0.101908	447.659	3.61454	0.000335044	0.168072	0.568626	two.sided	0	0.95	0.00110991	C15orf43	3.41296
C15orf50	415	35	450	0.454055	0.1408	0.313255	0.970922	0.185352	0.0873804	69.562	3.58495	0.000621659	0.138961	0.487549	two.sided	0	0.95	0.00191245	C15orf50	1.68922
C15orf54	415	35	450	3.11963	0.395291	2.72433	175.805	0.668153	0.66537	441.243	4.09446	5.03e-05	1.41665	4.03202	two.sided	0	0.95	0.00020396	C15orf54	2.98038
C15orf59	415	35	450	27.8978	112.846	-84.9481	1831.67	10564.1	17.4999	35.001	-4.85421	2.49e-05	-120.475	-49.4215	two.sided	0	0.95	0.000108203	C15orf59	-2.01613
C16orf3	415	35	450	5.52676	2.19407	3.3327	42.9538	5.57593	0.512655	89.4299	6.50085	4.43e-09	2.31413	4.35126	two.sided	0	0.95	3.59e-08	C16orf3	1.33283
C16orf45	415	35	450	334.768	848.895	-514.128	125174	572695	129.09	35.2641	-3.98269	0.000325199	-776.125	-252.13	two.sided	0	0.95	0.00108066	C16orf45	-1.34243
C16orf59	415	35	450	114.526	32.969	81.557	5224.04	834.302	6.03533	77.6138	13.5132	4.37e-22	69.5406	93.5733	two.sided	0	0.95	1.41e-20	C16orf59	1.79649
C16orf75	415	35	450	365.468	157.882	207.586	52265	10095.2	20.3562	69.0911	10.1977	2.04e-15	166.977	248.194	two.sided	0	0.95	3.5e-14	C16orf75	1.2109
C16orf86	415	35	450	22.7469	51.0334	-28.2866	256.019	973.1	5.33102	35.5241	-5.30603	6.1e-06	-39.1034	-17.4697	two.sided	0	0.95	2.98e-05	C16orf86	-1.16577
C16orf88	415	35	450	565.4	282.42	282.98	56082.3	12729.3	22.3345	63.244	12.6701	5.19e-19	238.352	327.609	two.sided	0	0.95	1.26e-17	C16orf88	1.00143
C16orf89	415	35	450	92.4225	1048.31	-955.886	33584.2	1.63483e+06	216.311	34.1179	-4.41904	9.54e-05	-1395.43	-516.345	two.sided	0	0.95	0.000363091	C16orf89	-3.50368
C16orf92	415	35	450	0.247517	0.0466286	0.200889	0.812301	0.0244891	0.0515465	298.475	3.89723	0.000120176	0.0994482	0.302329	two.sided	0	0.95	0.000446506	C16orf92	2.40824
C17orf104	415	35	450	21.158	9.18924	11.9688	1947.08	49.2772	2.46975	333.771	4.84615	1.93e-06	7.11054	16.827	two.sided	0	0.95	1.04e-05	C17orf104	1.20319
C17orf37	415	35	450	3946.16	1179.13	2767.03	170139169	813371	658.189	444.86	4.204	3.17e-05	1473.48	4060.57	two.sided	0	0.95	0.000134311	C17orf37	1.74272
C17orf46	415	35	450	4.43268	1.58757	2.84511	14.1983	1.67569	0.286513	95.9316	9.93012	2.12e-16	2.27638	3.41383	two.sided	0	0.95	3.99e-15	C17orf46	1.48136
C17orf47	415	35	450	4.14408	1.45536	2.68872	17.8991	1.38361	0.28751	135.423	9.35177	2.41e-16	2.12013	3.25731	two.sided	0	0.95	4.53e-15	C17orf47	1.50968
C17orf53	415	35	450	149.171	52.427	96.7439	8140.26	1533.73	7.96466	70.0971	12.1466	6.52e-19	80.8593	112.629	two.sided	0	0.95	1.57e-17	C17orf53	1.50858
C17orf61	415	35	450	372.377	761.719	-389.342	57199.6	315684	95.6942	35.0464	-4.06861	0.000255431	-583.603	-195.082	two.sided	0	0.95	0.000872858	C17orf61	-1.0325
C17orf64	415	35	450	0.676592	0.152797	0.523795	4.46382	0.131968	0.120527	302.502	4.34588	1.9e-05	0.286617	0.760972	two.sided	0	0.95	8.43e-05	C17orf64	2.14667
C17orf66	415	35	450	1.20564	0.428643	0.777	4.46652	0.53431	0.161334	94.9636	4.81609	5.53e-06	0.45671	1.09729	two.sided	0	0.95	2.74e-05	C17orf66	1.49195
C17orf77	415	35	450	8.77599	1.71599	7.06	1063	13.0778	1.71321	431.729	4.12092	4.53e-05	3.69273	10.4273	two.sided	0	0.95	0.000185142	C17orf77	2.35452
C17orf82	415	35	450	10.4387	4.86421	5.5745	264.934	14.817	1.03041	180.206	5.41	1.99e-07	3.54128	7.60771	two.sided	0	0.95	1.26e-06	C17orf82	1.10167
C17orf91	415	35	450	162.138	396.692	-234.554	10265.7	38188.9	33.4043	35.5576	-7.02167	3.29e-08	-302.331	-166.778	two.sided	0	0.95	2.34e-07	C17orf91	-1.2908
C17orf93	415	35	450	9.86195	2.44647	7.41548	376.572	20.6583	1.22378	183.316	6.05948	7.59e-09	5.00097	9.82998	two.sided	0	0.95	5.93e-08	C17orf93	2.01117
C17orf96	415	35	450	265.451	91.1903	174.261	94213.8	5686.46	19.7355	168.399	8.82979	1.32e-15	135.3	213.222	two.sided	0	0.95	2.29e-14	C17orf96	1.54149
C17orf99	415	35	450	3.05344	1.38327	1.67016	34.7581	3.69793	0.435212	103.908	3.83758	0.000213633	0.807112	2.53321	two.sided	0	0.95	0.000744976	C17orf99	1.14235
C18orf2	415	35	450	9.08204	1.9169	7.16514	940.844	7.67334	1.57681	447.038	4.54407	7.11e-06	4.06626	10.264	two.sided	0	0.95	3.43e-05	C18orf2	2.24424
C18orf34	415	35	450	4.53234	10.7117	-6.17932	47.2923	55.5446	1.3042	39.0417	-4.73801	2.85e-05	-8.81723	-3.54141	two.sided	0	0.95	0.000121949	C18orf34	-1.24085
C18orf54	415	35	450	119.204	50.4504	68.7536	5627.35	389.736	4.96943	149.07	13.8353	1.59e-28	58.934	78.5733	two.sided	0	0.95	9.22e-27	C18orf54	1.2405
C19orf34	415	35	450	1.41989	0.687531	0.732354	2.58043	1.14467	0.197289	48.0146	3.71209	0.000534445	0.335681	1.12903	two.sided	0	0.95	0.00167878	C19orf34	1.04628
C19orf41	415	35	450	1.69945	0.0361857	1.66326	35.6734	0.0222692	0.294273	419.871	5.65212	2.93e-08	1.08483	2.24169	two.sided	0	0.95	2.11e-07	C19orf41	5.5535
C19orf48	415	35	450	1271.11	599.091	672.021	714346	94322	66.4547	88.3445	10.1125	2.03e-16	539.964	804.079	two.sided	0	0.95	3.83e-15	C19orf48	1.08524
C19orf51	415	35	450	51.2721	8.16595	43.1061	5044.4	57.9008	3.71611	436.017	11.5998	2.68e-27	35.8024	50.4098	two.sided	0	0.95	1.37e-25	C19orf51	2.65048
C19orf59	415	35	450	22.5936	4.59142	18.0022	2192.12	60.665	2.64868	315.988	6.79665	5.34e-11	12.7909	23.2134	two.sided	0	0.95	5.59e-10	C19orf59	2.2989
C1QL1	415	35	450	58.4766	290.878	-232.401	29843.7	73211	46.5151	36.3744	-4.99625	1.48e-05	-326.704	-138.098	two.sided	0	0.95	6.76e-05	C1QL1	-2.31448
C1QL4	415	35	450	6.89498	1.56229	5.33269	521.674	12.6104	1.27175	342.612	4.1932	3.51e-05	2.83127	7.83411	two.sided	0	0.95	0.000146947	C1QL4	2.14188
C1QTNF6	415	35	450	468.426	104.299	364.127	150730	1988.09	20.4941	426.576	17.7674	2.9e-53	323.845	404.409	two.sided	0	0.95	2.18e-50	C1QTNF6	2.1671
C1QTNF8	415	35	450	2.5145	0.197037	2.31747	161.564	0.315727	0.631134	430.593	3.67191	0.00027102	1.07698	3.55795	two.sided	0	0.95	0.000919771	C1QTNF8	3.67373
C1orf104	415	35	450	73.3746	34.3296	39.045	2664.9	325.136	3.96372	93.5789	9.85062	3.99e-16	31.1745	46.9156	two.sided	0	0.95	7.33e-15	C1orf104	1.09583
C1orf112	415	35	450	222.885	69.4731	153.412	12731.6	839.161	7.39288	155.736	20.7514	1.09e-46	138.809	168.016	two.sided	0	0.95	4.33e-44	C1orf112	1.68178
C1orf135	415	35	450	96.9117	27.5535	69.3582	3923.23	187.993	3.8503	206.477	18.0137	3.17e-44	61.7673	76.9491	two.sided	0	0.95	9.45e-42	C1orf135	1.81444
C1orf150	415	35	450	7.4428	16.3304	-8.88763	132.725	156.952	2.19184	39.0063	-4.05487	0.000232289	-13.321	-4.45424	two.sided	0	0.95	0.000802438	C1orf150	-1.13365
C1orf180	415	35	450	4.72592	1.90783	2.81809	105.756	14.4908	0.817836	86.0578	3.44579	0.0008826	1.1923	4.44388	two.sided	0	0.95	0.00258678	C1orf180	1.30866
C1orf182	415	35	450	8.16668	2.15406	6.01262	85.4544	7.62382	0.650951	119.869	9.23667	1.14e-15	4.72377	7.30147	two.sided	0	0.95	2e-14	C1orf182	1.92269
C1orf183	415	35	450	58.7265	164.343	-105.616	3888.31	20720.2	24.523	35.084	-4.30683	0.000126917	-155.396	-55.8363	two.sided	0	0.95	0.000469658	C1orf183	-1.48463
C1orf186	415	35	450	21.5434	53.4464	-31.903	2210.78	1963.63	7.83778	40.7332	-4.07041	0.000210298	-47.7348	-16.0711	two.sided	0	0.95	0.000735498	C1orf186	-1.31084
C1orf187	415	35	450	6.08358	1.39314	4.69044	221.914	2.4677	0.77797	437.712	6.02907	3.51e-09	3.16141	6.21946	two.sided	0	0.95	2.88e-08	C1orf187	2.12658
C1orf190	415	35	450	21.9968	71.2561	-49.2593	563.534	3994.34	10.7462	34.8135	-4.58386	5.66e-05	-71.0795	-27.4391	two.sided	0	0.95	0.000226723	C1orf190	-1.69572
C1orf59	415	35	450	250.023	89.0335	160.989	23821.6	1950.16	10.6358	128.903	15.1365	2.23e-30	139.946	182.033	two.sided	0	0.95	1.52e-28	C1orf59	1.48964
C1orf61	415	35	450	11.3923	4.93688	6.45538	887.472	25.4357	1.6927	308.862	3.81367	0.000165325	3.1247	9.78605	two.sided	0	0.95	0.000593925	C1orf61	1.20638
C1orf70	415	35	450	8.39359	33.7417	-25.3481	171.239	1558.18	6.70314	34.6329	-3.78152	0.000591017	-38.9613	-11.7348	two.sided	0	0.95	0.00183097	C1orf70	-2.00717
C20orf103	415	35	450	88.3123	31.2648	57.0475	46729.2	561.47	11.3421	433.282	5.02973	7.21e-07	34.7552	79.3398	two.sided	0	0.95	4.13e-06	C20orf103	1.49808
C20orf107	415	35	450	1.90783	0.660183	1.24765	7.2273	1.32817	0.235293	71.1375	5.30254	1.23e-06	0.778504	1.71679	two.sided	0	0.95	6.81e-06	C20orf107	1.531
C20orf132	415	35	450	19.9079	43.9064	-23.9985	225.635	1070.09	5.57833	35.2191	-4.3021	0.000127942	-35.3206	-12.6764	two.sided	0	0.95	0.00047302	C20orf132	-1.14109
C20orf141	415	35	450	0.606052	0.13826	0.467792	4.37229	0.294065	0.137614	152.978	3.39931	0.000861611	0.195923	0.73966	two.sided	0	0.95	0.00253553	C20orf141	2.13206
C20orf144	415	35	450	0.940169	0.260314	0.679855	1.52864	0.273215	0.10719	72.3348	6.34254	1.73e-08	0.466193	0.893517	two.sided	0	0.95	1.29e-07	C20orf144	1.85267
C20orf152	415	35	450	1.87829	0.531654	1.34663	21.7616	0.42124	0.253916	381.281	5.30348	1.93e-07	0.847385	1.84588	two.sided	0	0.95	1.22e-06	C20orf152	1.82086
C20orf173	415	35	450	1.10052	0.295263	0.805257	13.7867	0.522171	0.219409	251.563	3.67012	0.000295985	0.373145	1.23737	two.sided	0	0.95	0.000994173	C20orf173	1.89811
C20orf186	415	35	450	2.61823	0.4511	2.16713	146.203	1.64241	0.63184	437.186	3.42987	0.0006612	0.925306	3.40895	two.sided	0	0.95	0.00201421	C20orf186	2.53707
C20orf195	415	35	450	11.8474	3.61663	8.2308	248.028	6.39323	0.883358	330.182	9.31762	1.74e-18	6.49308	9.96852	two.sided	0	0.95	4.03e-17	C20orf195	1.71185
C20orf197	415	35	450	3.31934	1.34635	1.97299	57.9672	2.31414	0.45365	241.047	4.34915	2.02e-05	1.07937	2.86662	two.sided	0	0.95	8.92e-05	C20orf197	1.30184
C20orf201	415	35	450	2.15584	0.6439	1.51194	66.7857	1.30934	0.445353	379.284	3.39492	0.000758994	0.636268	2.38761	two.sided	0	0.95	0.00227518	C20orf201	1.74334
C20orf202	415	35	450	19.8344	9.68619	10.1483	573.911	30.9566	1.50579	186.081	6.73951	1.93e-10	7.17765	13.1189	two.sided	0	0.95	1.88e-09	C20orf202	1.03401
C20orf20	415	35	450	524.054	249.247	274.807	108948	5477.79	20.4703	197.979	13.4247	1.22e-29	234.439	315.175	two.sided	0	0.95	7.73e-28	C20orf20	1.07214
C20orf26	415	35	450	4.03426	1.06084	2.97342	111.81	1.62298	0.561955	418	5.29121	1.97e-07	1.86881	4.07803	two.sided	0	0.95	1.24e-06	C20orf26	1.92709
C20orf46	415	35	450	124.085	34.3493	89.7356	27217.5	872.965	9.51452	285.673	9.43144	1.46e-18	71.0081	108.463	two.sided	0	0.95	3.42e-17	C20orf46	1.85298
C20orf70	415	35	450	18.3976	0.530011	17.8676	10797.4	3.60918	5.11086	417.208	3.496	0.00052294	7.82132	27.9138	two.sided	0	0.95	0.00164704	C20orf70	5.11735
C20orf79	415	35	450	0.101795	0	0.101795	0.220029	0	0.0230258	414	4.42091	1.26e-05	0.056533	0.147057	two.sided	0	0.95	5.8e-05	C20orf79	Inf
C21orf121	415	35	450	0.785044	0.232791	0.552252	4.4769	0.222691	0.130959	199.85	4.21698	3.75e-05	0.294013	0.810491	two.sided	0	0.95	0.000156584	C21orf121	1.75374
C21orf125	415	35	450	35.8534	13.1243	22.7291	10876.9	109.461	5.41636	442.055	4.19639	3.28e-05	12.0841	33.3741	two.sided	0	0.95	0.00013825	C21orf125	1.44987
C21orf29	415	35	450	24.6108	5.0648	19.546	3630.58	16.6614	3.03717	444.264	6.43559	3.19e-10	13.577	25.515	two.sided	0	0.95	3.01e-09	C21orf29	2.28071
C21orf45	415	35	450	286.466	141.74	144.726	36439.9	2446.2	12.5578	153.233	11.5248	1.59e-22	119.917	169.535	two.sided	0	0.95	5.31e-21	C21orf45	1.01512
C21orf90	415	35	450	14.2091	3.51284	10.6962	388.405	18.0918	1.20533	211.611	8.87408	3.01e-16	8.32021	13.0722	two.sided	0	0.95	5.61e-15	C21orf90	2.0161
C21orf96	415	35	450	5.46705	1.11755	4.3495	56.1154	1.75618	0.430574	290.755	10.1016	9.25e-21	3.50206	5.19693	two.sided	0	0.95	2.67e-19	C21orf96	2.29042
C21orf99	415	35	450	2.15359	0.407317	1.74627	49.1906	1.4798	0.401013	298.919	4.35465	1.83e-05	0.957106	2.53544	two.sided	0	0.95	8.18e-05	C21orf99	2.40252
C22orf23	415	35	450	38.9988	111.937	-72.9386	2166.78	7937.85	15.2321	35.5819	-4.78848	2.93e-05	-103.843	-42.0339	two.sided	0	0.95	0.000125196	C22orf23	-1.52119
C22orf32	415	35	450	687.387	1415.56	-728.172	87975.3	608135	132.617	34.8343	-5.49079	3.68e-06	-997.445	-458.9	two.sided	0	0.95	1.88e-05	C22orf32	-1.04218
C22orf41	415	35	450	3.9468	1.30019	2.64661	46.1291	3.2803	0.452634	145.647	5.84714	3.16e-08	1.75203	3.54119	two.sided	0	0.95	2.26e-07	C22orf41	1.60196
C22orf43	415	35	450	2.69957	0.843923	1.85565	15.1055	0.949906	0.252069	162.368	7.36166	8.6e-12	1.35789	2.35341	two.sided	0	0.95	9.9e-11	C22orf43	1.67755
C2CD4A	415	35	450	424.252	80.041	344.211	430297	17217.5	39.0997	240.594	8.80342	2.65e-16	267.19	421.233	two.sided	0	0.95	4.95e-15	C2CD4A	2.40611
C2CD4D	415	35	450	60.1026	22.5353	37.5673	2540.84	304.688	3.8507	94.7913	9.75597	5.6e-16	29.9225	45.2121	two.sided	0	0.95	1.02e-14	C2CD4D	1.41524
C2orf15	415	35	450	87.8808	41.8441	46.0368	2174.57	865.302	5.47383	49.7561	8.41034	4.03e-11	35.0409	57.0326	two.sided	0	0.95	4.28e-10	C2orf15	1.07053
C2orf27A	415	35	450	22.9986	8.54479	14.4538	275.75	57.7063	1.52092	66.0456	9.5033	5.56e-14	11.4172	17.4904	two.sided	0	0.95	8.16e-13	C2orf27A	1.42843
C2orf48	415	35	450	16.8722	3.03957	13.8326	555.263	22.2724	1.40511	240.109	9.84451	1.99e-19	11.0647	16.6006	two.sided	0	0.95	5.12e-18	C2orf48	2.47271
C2orf50	415	35	450	7.66738	2.74431	4.92307	115.211	4.40359	0.635165	249.728	7.75086	2.3e-13	3.67211	6.17404	two.sided	0	0.95	3.21e-12	C2orf50	1.48229
C2orf58	415	35	450	3.62524	7.57518	-3.94994	24.2015	29.0958	0.943199	38.9218	-4.18781	0.000155969	-5.85786	-2.04202	two.sided	0	0.95	0.000564185	C2orf58	-1.0632
C2orf61	415	35	450	3.55659	1.3998	2.15679	23.9282	3.85989	0.409806	77.1146	5.26295	1.24e-06	1.34078	2.9728	two.sided	0	0.95	6.86e-06	C2orf61	1.34528
C2orf65	415	35	450	58.306	10.6052	47.7008	5900.79	95.9407	4.11825	405.502	11.5828	5.36e-27	39.605	55.7966	two.sided	0	0.95	2.66e-25	C2orf65	2.45887
C2orf78	415	35	450	1.23436	0.238669	0.995691	16.395	0.438181	0.228091	322.999	4.36532	1.71e-05	0.546959	1.44442	two.sided	0	0.95	7.68e-05	C2orf78	2.37068
C2orf7	415	35	450	230.641	479.713	-249.072	13730.1	92994.6	51.8659	34.8516	-4.80223	2.94e-05	-354.382	-143.763	two.sided	0	0.95	0.000125374	C2orf7	-1.05652
C2orf89	415	35	450	510.684	167.455	343.23	331013	58557.2	49.706	72.7876	6.9052	1.58e-09	244.161	442.298	two.sided	0	0.95	1.36e-08	C2orf89	1.60866
C2	415	35	450	1970.73	808.253	1162.48	3.04397e+06	571958	153.872	70.2095	7.55483	1.19e-10	855.604	1469.35	two.sided	0	0.95	1.19e-09	C2	1.28585
C3P1	415	35	450	21.7524	0.0456029	21.7068	4418.6	0.0459205	3.26321	414.102	6.65199	9.17e-11	15.2923	28.1214	two.sided	0	0.95	9.39e-10	C3P1	8.89784
C3orf16	415	35	450	1.67045	0.438657	1.23179	34.313	1.70798	0.362604	199.73	3.39707	0.000821904	0.516768	1.94681	two.sided	0	0.95	0.00243531	C3orf16	1.92907
C3orf18	415	35	450	68.2417	217.941	-149.7	3857.31	36045.7	32.2362	34.6162	-4.64383	4.78e-05	-215.168	-84.2306	two.sided	0	0.95	0.000194805	C3orf18	-1.67521
C3orf20	415	35	450	1.56978	0.469517	1.10026	24.0377	1.20448	0.303868	198.571	3.62084	0.000372745	0.501036	1.69948	two.sided	0	0.95	0.00122103	C3orf20	1.74131
C3orf27	415	35	450	0.590636	0.0628114	0.527824	5.44626	0.0710449	0.123099	427.453	4.2878	2.23e-05	0.28587	0.769779	two.sided	0	0.95	9.79e-05	C3orf27	3.23317
C3orf30	415	35	450	1.52179	0.286197	1.2356	24.5514	0.797893	0.286281	282.948	4.31602	2.2e-05	0.672084	1.79911	two.sided	0	0.95	9.66e-05	C3orf30	2.41069
C3orf65	415	35	450	8.34117	2.20047	6.14069	125.432	6.46194	0.697763	193.788	8.80054	7.51e-16	4.76451	7.51688	two.sided	0	0.95	1.35e-14	C3orf65	1.92244
C3	415	35	450	17226.3	8596.81	8629.52	4.1115e+08	4.51212e+07	1509.93	101.418	5.71517	1.11e-07	5634.37	11624.7	two.sided	0	0.95	7.27e-07	C3	1.00274
C4A	415	35	450	2777.4	591.462	2185.93	1.42833e+07	429709	216.09	298.906	10.1158	7.02e-21	1760.68	2611.18	two.sided	0	0.95	2.05e-19	C4A	2.23138
C4BPA	415	35	450	159.421	3.3281	156.093	250073	28.6823	24.5643	415.117	6.35447	5.51e-10	107.807	204.379	two.sided	0	0.95	5.06e-09	C4BPA	5.582
C4BPB	415	35	450	211.1	78.8752	132.225	83465.7	8493.84	21.0666	107.636	6.27652	7.43e-09	90.4658	173.984	two.sided	0	0.95	5.84e-08	C4BPB	1.42028
C4orf21	415	35	450	137.07	51.0486	86.0219	6315.73	893.63	6.38365	84.1558	13.4754	1.01e-22	73.3277	98.7161	two.sided	0	0.95	3.42e-21	C4orf21	1.42498
C4orf3	415	35	450	1702.39	3774.27	-2071.88	552386	6.91324e+06	445.929	34.4597	-4.64621	4.79e-05	-2977.67	-1166.09	two.sided	0	0.95	0.000195091	C4orf3	-1.14864
C4orf48	415	35	450	214.314	91.4643	122.85	54663.7	8073.26	19.0364	81.7294	6.45343	7.27e-09	84.9787	160.721	two.sided	0	0.95	5.72e-08	C4orf48	1.22845
C5orf34	415	35	450	83.2804	19.8959	63.3845	5898.12	134.053	4.24764	354.083	14.9223	2.08e-39	55.0307	71.7383	two.sided	0	0.95	3.95e-37	C5orf34	2.0655
C5orf46	415	35	450	10.1146	1.06213	9.05243	544.658	18.895	1.36099	269.466	6.65137	1.61e-10	6.37291	11.7319	two.sided	0	0.95	1.59e-09	C5orf46	3.2514
C5orf47	415	35	450	1.30639	0.199871	1.10651	11.1822	0.248024	0.184476	358.482	5.99813	4.88e-09	0.743722	1.46931	two.sided	0	0.95	3.92e-08	C5orf47	2.70844
C5orf4	415	35	450	382.569	1531.22	-1148.65	321519	2.34005e+06	260.064	34.7922	-4.4168	9.3e-05	-1676.72	-620.58	two.sided	0	0.95	0.000354686	C5orf4	-2.00089
C5orf58	415	35	450	12.845	2.47983	10.3652	524.047	7.19467	1.21174	423.203	8.55391	2.2e-16	7.98336	12.7469	two.sided	0	0.95	4.15e-15	C5orf58	2.37289
C6orf105	415	35	450	298.076	1022.39	-724.312	193486	891216	161.027	35.2555	-4.49809	7.14e-05	-1051.13	-397.495	two.sided	0	0.95	0.000280261	C6orf105	-1.77819
C6orf123	415	35	450	17.3114	4.48573	12.8257	575.734	12.6503	1.3224	360.155	9.69877	6.5e-20	10.2251	15.4263	two.sided	0	0.95	1.74e-18	C6orf123	1.94831
C6orf126	415	35	450	1.21662	0.0176829	1.19893	13.7315	0.0109439	0.182758	421.403	6.56022	1.58e-10	0.839703	1.55817	two.sided	0	0.95	1.56e-09	C6orf126	6.10438
C6orf127	415	35	450	3.34262	0.501051	2.84157	217.404	1.29417	0.748894	447.367	3.79436	0.000168388	1.36979	4.31336	two.sided	0	0.95	0.000603675	C6orf127	2.73795
C6orf142	415	35	450	4.42865	16.408	-11.9794	285.409	366.358	3.33992	38.6009	-3.58672	0.000929205	-18.7373	-5.22152	two.sided	0	0.95	0.00269878	C6orf142	-1.88946
C6orf147	415	35	450	15.4148	7.45803	7.95678	236.052	25.4742	1.1387	102.753	6.98761	2.87e-10	5.69838	10.2152	two.sided	0	0.95	2.74e-09	C6orf147	1.04745
C6orf150	415	35	450	272.492	101.563	170.93	24307.8	2431.96	11.3162	109.114	15.1048	1.69e-28	148.501	193.358	two.sided	0	0.95	9.76e-27	C6orf150	1.42384
C6orf165	415	35	450	5.84785	1.61402	4.23382	212.118	3.65571	0.784587	398.077	5.39625	1.17e-07	2.69137	5.77628	two.sided	0	0.95	7.67e-07	C6orf165	1.85724
C6orf167	415	35	450	346.621	118.142	228.479	32521.2	3947.62	13.8258	93.9342	16.5256	1.51e-29	201.028	255.931	two.sided	0	0.95	9.4e-28	C6orf167	1.55284
C6orf218	415	35	450	2.17485	0.318291	1.85656	92.1101	0.507851	0.486274	446.655	3.81793	0.000153582	0.90089	2.81223	two.sided	0	0.95	0.000556444	C6orf218	2.7725
C6orf222	415	35	450	685.183	311.813	373.369	721176	179101	82.7946	60.4412	4.50959	3.05e-05	207.78	538.958	two.sided	0	0.95	0.000129601	C6orf222	1.13581
C6orf223	415	35	450	262.436	22.0051	240.431	202353	624.92	22.4823	437.728	10.6942	7.17e-24	196.244	284.617	two.sided	0	0.95	2.69e-22	C6orf223	3.57605
C6orf225	415	35	450	78.8328	221.325	-142.492	5110.22	48255.8	37.2968	34.6098	-3.8205	0.000529456	-218.239	-66.7453	two.sided	0	0.95	0.00166598	C6orf225	-1.4893
C6orf227	415	35	450	4.42887	1.90295	2.52592	32.6157	7.42769	0.53927	63.1346	4.68397	1.54e-05	1.44832	3.60352	two.sided	0	0.95	7e-05	C6orf227	1.2187
C6orf26	415	35	450	52.4523	21.324	31.1283	2163.36	151.211	3.08759	147.87	10.0817	1.62e-18	25.0268	37.2298	two.sided	0	0.95	3.75e-17	C6orf26	1.29853
C7orf33	415	35	450	0.613398	0.0290371	0.584361	5.02303	0.0295104	0.113784	447.26	5.1357	4.2e-07	0.360743	0.807979	two.sided	0	0.95	2.51e-06	C7orf33	4.40085
C7orf41	415	35	450	622.015	1536.93	-914.919	284841	1.69455e+06	221.59	34.9703	-4.12888	0.000214934	-1364.78	-465.054	two.sided	0	0.95	0.000748742	C7orf41	-1.30503
C7orf46	415	35	450	324.452	159.671	164.781	75863.3	9092.8	21.038	94.8261	7.83254	6.84e-12	123.014	206.548	two.sided	0	0.95	7.99e-11	C7orf46	1.0229
C7orf4	415	35	450	0.926858	0.271826	0.655032	3.1552	0.407192	0.138697	89.8086	4.72275	8.54e-06	0.379478	0.930587	two.sided	0	0.95	4.06e-05	C7orf4	1.76967
C7orf54	415	35	450	47.2951	21.671	25.6241	1547	285.426	3.44714	70.9694	7.43345	1.88e-10	18.7507	32.4975	two.sided	0	0.95	1.83e-09	C7orf54	1.12593
C7orf65	415	35	450	0.774563	0.0600257	0.714537	9.23083	0.0452799	0.153417	445.22	4.65749	4.23e-06	0.413026	1.01605	two.sided	0	0.95	2.14e-05	C7orf65	3.68973
C7orf69	415	35	450	1.86147	0.289709	1.57176	7.23412	0.489011	0.17721	152.295	8.8695	1.85e-15	1.22166	1.92187	two.sided	0	0.95	3.18e-14	C7orf69	2.68377
C8ORFK29	415	35	450	11.9842	2.27593	9.70827	1702.11	4.41662	2.05613	434.855	4.72163	3.16e-06	5.66709	13.7495	two.sided	0	0.95	1.63e-05	C8ORFK29	2.3966
C8orf30A	415	35	450	1055.71	462.912	592.798	416182	22810.5	40.6765	183.464	14.5735	1.85e-32	512.544	673.052	two.sided	0	0.95	1.52e-30	C8orf30A	1.1894
C8orf31	415	35	450	45.235	8.06865	37.1664	4468.22	43.791	3.46669	442.972	10.721	5.34e-24	30.3532	43.9796	two.sided	0	0.95	2.04e-22	C8orf31	2.48704
C8orf39	415	35	450	15.2381	5.676	9.56211	82.3257	9.91438	0.694005	94.4899	13.7781	2.48e-24	8.18423	10.94	two.sided	0	0.95	9.75e-23	C8orf39	1.42474
C8orf51	415	35	450	34.0873	10.6942	23.3931	1204.37	31.3211	1.94858	328.429	12.0052	8.93e-28	19.5598	27.2263	two.sided	0	0.95	4.81e-26	C8orf51	1.6724
C8orf55	415	35	450	2000.19	953.345	1046.85	1.50745e+06	213478	98.6498	84.1056	10.6118	3.45e-17	850.675	1243.02	two.sided	0	0.95	6.95e-16	C8orf55	1.06907
C8orf73	415	35	450	1003.17	474.96	528.211	1.06662e+06	281164	102.973	58.7424	5.12961	3.42e-06	322.144	734.279	two.sided	0	0.95	1.76e-05	C8orf73	1.07869
C8orf74	415	35	450	0.25042	0.0493343	0.201086	0.424384	0.0207022	0.0401759	203.288	5.00513	1.21e-06	0.121871	0.280301	two.sided	0	0.95	6.7e-06	C8orf74	2.34369
C8orf77	415	35	450	16.3188	5.12167	11.1971	189.914	10.0565	0.863106	189.145	12.9731	6.06e-28	9.49457	12.8997	two.sided	0	0.95	3.3e-26	C8orf77	1.67185
C9orf100	415	35	450	371.078	156.137	214.942	92616.7	5133.96	19.2317	181.632	11.1764	2.09e-22	176.995	252.888	two.sided	0	0.95	6.86e-21	C9orf100	1.24891
C9orf109	415	35	450	6.80079	2.26017	4.54062	51.7484	3.85552	0.484616	139.826	9.36952	1.72e-16	3.5825	5.49874	two.sided	0	0.95	3.28e-15	C9orf109	1.58927
C9orf110	415	35	450	63.9428	28.6657	35.2771	5105.27	478.671	5.09688	115.032	6.92133	2.7e-10	25.1812	45.373	two.sided	0	0.95	2.59e-09	C9orf110	1.15746
C9orf117	415	35	450	17.8311	7.86139	9.96967	213.996	18.5849	1.02306	122.603	9.74497	5.79e-17	7.94453	11.9948	two.sided	0	0.95	1.14e-15	C9orf117	1.18154
C9orf140	415	35	450	1372.04	358.125	1013.92	991706	55043.8	62.9471	181.424	16.1075	8.04e-37	889.715	1138.12	two.sided	0	0.95	1.09e-34	C9orf140	1.93779
C9orf173	415	35	450	2.81457	0.776626	2.03794	31.6634	1.21451	0.333163	249.018	6.11695	3.67e-09	1.38176	2.69412	two.sided	0	0.95	3e-08	C9orf173	1.85762
C9orf43	415	35	450	10.3026	4.07167	6.23093	109.079	8.91196	0.719352	129.122	8.66186	1.63e-14	4.80769	7.65417	two.sided	0	0.95	2.55e-13	C9orf43	1.33932
C9orf53	415	35	450	0.476325	0.0168171	0.459507	0.920307	0.00989857	0.0500042	439.325	9.18937	1.58e-18	0.36123	0.557785	two.sided	0	0.95	3.68e-17	C9orf53	4.82394
C9orf70	415	35	450	3.82366	0.932689	2.89097	78.566	1.7953	0.49052	353.1	5.89368	8.82e-09	1.92626	3.85568	two.sided	0	0.95	6.84e-08	C9orf70	2.03549
C9orf84	415	35	450	12.5009	5.39317	7.10773	877.282	25.2206	1.6836	308.237	4.22173	3.19e-05	3.79492	10.4205	two.sided	0	0.95	0.000135043	C9orf84	1.21283
C9orf95	415	35	450	246.53	494.234	-247.704	11882	83953.9	49.2678	34.8161	-5.0277	1.49e-05	-347.742	-147.666	two.sided	0	0.95	6.8e-05	C9orf95	-1.00343
C9orf9	415	35	450	108.95	227.906	-118.956	6564.35	30258.9	29.6708	35.2545	-4.00919	0.000301255	-179.175	-58.7365	two.sided	0	0.95	0.0010112	C9orf9	-1.06477
CA11	415	35	450	101.6	274.918	-173.319	7280.51	36295	32.4737	35.1593	-5.3372	5.71e-06	-239.233	-107.404	two.sided	0	0.95	2.81e-05	CA11	-1.43611
CAB39L	415	35	450	337.451	1417	-1079.55	160269	1.66766e+06	219.166	34.5532	-4.92572	2.07e-05	-1524.69	-634.414	two.sided	0	0.95	9.11e-05	CAB39L	-2.07009
CABP4	415	35	450	14.9187	5.84913	9.06957	566.924	21.5794	1.40806	250.56	6.44117	6.02e-10	6.29642	11.8427	two.sided	0	0.95	5.5e-09	CABP4	1.35083
CABYR	415	35	450	49.477	22.6338	26.8432	7486.06	329.87	5.24057	221.931	5.1222	6.55e-07	16.5156	37.1709	two.sided	0	0.95	3.78e-06	CABYR	1.12828
CACNA1D	415	35	450	224.956	58.5934	166.362	39719	2340.38	12.7505	172.038	13.0475	1.72e-27	141.195	191.53	two.sided	0	0.95	8.92e-26	CACNA1D	1.94083
CACNA1E	415	35	450	92.1618	8.6089	83.5529	134056	110.249	18.0604	421.625	4.62631	4.96e-06	48.0533	119.052	two.sided	0	0.95	2.48e-05	CACNA1E	3.42027
CACNA1F	415	35	450	9.90339	3.22939	6.674	371.99	8.58014	1.06841	351.386	6.24664	1.21e-09	4.57271	8.77529	two.sided	0	0.95	1.06e-08	CACNA1F	1.61666
CACNA1I	415	35	450	24.4059	8.96723	15.4386	2594.91	82.0453	2.93206	288.637	5.26546	2.74e-07	9.6677	21.2095	two.sided	0	0.95	1.69e-06	CACNA1I	1.44449
CACNA2D3	415	35	450	16.3164	64.7297	-48.4133	528.151	3178.59	9.59633	34.959	-5.04497	1.4e-05	-67.8957	-28.9308	two.sided	0	0.95	6.43e-05	CACNA2D3	-1.9881
CACNG4	415	35	450	147.478	47.5863	99.8914	105524	1136.62	16.9337	439.259	5.89897	7.31e-09	66.6102	133.173	two.sided	0	0.95	5.75e-08	CACNG4	1.63188
CACNG6	415	35	450	9.80495	1.38691	8.41805	1092.49	2.33015	1.64289	431.842	5.12394	4.52e-07	5.189	11.6471	two.sided	0	0.95	2.69e-06	CACNG6	2.82164
CACNG8	415	35	450	2.50576	0.655326	1.85043	18.6802	1.50536	0.296686	130.653	6.237	5.73e-09	1.2635	2.43737	two.sided	0	0.95	4.58e-08	CACNG8	1.93496
CADM3	415	35	450	99.9503	759.861	-659.911	43572.5	521730	122.522	34.4805	-5.38608	5.2e-06	-908.777	-411.045	two.sided	0	0.95	2.59e-05	CADM3	-2.92645
CADPS	415	35	450	150.301	66.245	84.0561	105435	2268.16	17.8568	363.867	4.70724	3.57e-06	48.9407	119.172	two.sided	0	0.95	1.83e-05	CADPS	1.18197
CAD	415	35	450	2036.61	863.706	1172.9	957542	102912	72.4409	103.084	16.1911	4.45e-30	1029.23	1316.57	two.sided	0	0.95	2.94e-28	CAD	1.23756
CAGE1	415	35	450	1.68442	0.723686	0.960736	6.24015	1.21155	0.222828	68.8862	4.31157	5.29e-05	0.516195	1.40528	two.sided	0	0.95	0.000213511	CAGE1	1.21882
CALB1	415	35	450	403.025	7.68992	395.335	5.34927e+06	168.964	113.555	414.309	3.48146	0.000551706	172.12	618.55	two.sided	0	0.95	0.00172488	CALB1	5.71176
CALCOCO1	415	35	450	1300.06	2773.24	-1473.18	558041	3.91456e+06	336.436	34.822	-4.37879	0.000103861	-2156.31	-790.057	two.sided	0	0.95	0.000391566	CALCOCO1	-1.093
CALHM3	415	35	450	15.8713	1.20109	14.6702	3726.87	7.12283	3.0305	430.286	4.84086	1.81e-06	8.71379	20.6266	two.sided	0	0.95	9.72e-06	CALHM3	3.72401
CALML6	415	35	450	1.14674	0.371923	0.774813	2.98329	0.495989	0.14615	75.6453	5.3015	1.1e-06	0.483709	1.06592	two.sided	0	0.95	6.15e-06	CALML6	1.62446
CALY	415	35	450	11.5038	64.5042	-53.0004	3191.66	7048.21	14.4592	36.6422	-3.66552	0.00077698	-82.3072	-23.6936	two.sided	0	0.95	0.00231984	CALY	-2.48728
CAMK2N2	415	35	450	78.9668	18.9015	60.0652	118466	184	17.0504	427.623	3.5228	0.000473002	26.5522	93.5783	two.sided	0	0.95	0.00150611	CAMK2N2	2.06274
CAMKV	415	35	450	20.5635	2.4318	18.1317	6006.46	12.8599	3.85238	431.897	4.70663	3.4e-06	10.56	25.7035	two.sided	0	0.95	1.75e-05	CAMKV	3.07999
CAPN13	415	35	450	124.401	358.814	-234.412	27523	112206	57.2032	35.42	-4.09789	0.000231262	-350.492	-118.333	two.sided	0	0.95	0.00079971	CAPN13	-1.52823
CAPN9	415	35	450	163.106	845.575	-682.469	119024	1.11013e+06	178.899	34.6174	-3.81483	0.000537937	-1045.8	-319.141	two.sided	0	0.95	0.00168819	CAPN9	-2.37413
CAPZA3	415	35	450	2.3083	1.10275	1.20555	34.1717	1.49414	0.353597	223.398	3.40939	0.000772391	0.50874	1.90237	two.sided	0	0.95	0.00230874	CAPZA3	1.06573
CARD9	415	35	450	67.5292	33.6019	33.9273	7950.84	646.738	6.13489	129.611	5.53022	1.69e-07	21.7898	46.0647	two.sided	0	0.95	1.08e-06	CARD9	1.00697
CASC5	415	35	450	544.852	154.751	390.1	120642	16997.8	27.8631	84.4023	14.0006	1.02e-23	334.695	445.505	two.sided	0	0.95	3.79e-22	CASC5	1.81591
CASK	415	35	450	2438.07	1148.96	1289.11	1.35952e+06	221404	97.9887	76.6452	13.1558	2.38e-21	1093.98	1484.25	two.sided	0	0.95	7.26e-20	CASK	1.08542
CASP2	415	35	450	1236.06	615.456	620.607	214261	56000	46.0032	58.9783	13.4905	1.12e-19	528.554	712.66	two.sided	0	0.95	2.93e-18	CASP2	1.00602
CATSPER1	415	35	450	9.35551	3.90684	5.44867	849.221	15.4149	1.57694	390.899	3.45522	0.000610121	2.34832	8.54901	two.sided	0	0.95	0.00188181	CATSPER1	1.25981
CATSPERB	415	35	450	79.2944	9.16753	70.1269	14349.1	102.446	6.12398	447.97	11.4512	8.32e-27	58.0916	82.1622	two.sided	0	0.95	4.08e-25	CATSPERB	3.11261
CBFB	415	35	450	1285.64	585.886	699.751	269821	53874.1	46.7914	67.7953	14.9547	3.73e-23	606.375	793.127	two.sided	0	0.95	1.31e-21	CBFB	1.13379
CBR1	415	35	450	1055.77	5410.99	-4355.22	364513	3.69731e+07	1028.23	34.0566	-4.23566	0.000163574	-6444.7	-2265.74	two.sided	0	0.95	0.000588226	CBR1	-2.3576
CBX2	415	35	450	316.896	54.8755	262.02	170108	3652.68	22.6773	364.188	11.5543	1.61e-26	217.425	306.615	two.sided	0	0.95	7.71e-25	CBX2	2.52977
CBX3	415	35	450	3027.7	1412.81	1614.88	1.68676e+06	171014	94.6075	107.957	17.0693	1.94e-32	1427.35	1802.41	two.sided	0	0.95	1.59e-30	CBX3	1.09965
CBX7	415	35	450	829.037	2931.71	-2102.67	716059	6.55031e+06	434.6	34.6296	-4.83818	2.67e-05	-2985.3	-1220.05	two.sided	0	0.95	0.000115317	CBX7	-1.82224
CCDC107	415	35	450	438.462	916.012	-477.55	74550.3	255532	86.4902	35.692	-5.52144	3.11e-06	-653.013	-302.087	two.sided	0	0.95	1.61e-05	CCDC107	-1.06291
CCDC108	415	35	450	18.0371	7.68425	10.3528	949.047	199.609	2.82665	65.864	3.66257	0.000499227	4.709	15.9966	two.sided	0	0.95	0.00158092	CCDC108	1.23099
CCDC114	415	35	450	11.202	5.22297	5.97902	548.451	14.5289	1.31783	324.766	4.53702	8.04e-06	3.38646	8.57158	two.sided	0	0.95	3.84e-05	CCDC114	1.10081
CCDC135	415	35	450	3.75542	0.40354	3.35188	109.315	0.391417	0.524016	440.237	6.39651	4.07e-10	2.32199	4.38176	two.sided	0	0.95	3.8e-09	CCDC135	3.21819
CCDC138	415	35	450	86.1594	35.9385	50.2209	2532.16	455.689	4.37279	72.0357	11.4849	6.09e-18	41.504	58.9378	two.sided	0	0.95	1.32e-16	CCDC138	1.26148
CCDC13	415	35	450	6.72276	19.6171	-12.8943	25.6415	385.284	3.32715	34.3827	-3.87549	0.000456062	-19.6531	-6.13553	two.sided	0	0.95	0.00146034	CCDC13	-1.54499
CCDC144C	415	35	450	3.49162	1.39624	2.09538	23.0537	2.83961	0.369706	92.922	5.66768	1.62e-07	1.36121	2.82955	two.sided	0	0.95	1.03e-06	CCDC144C	1.32235
CCDC144NL	415	35	450	7.19103	2.12036	5.07067	695.349	8.69605	1.38708	430.595	3.65564	0.000288244	2.34438	7.79697	two.sided	0	0.95	0.000971554	CCDC144NL	1.76189
CCDC148	415	35	450	11.0957	3.79906	7.2966	1054.31	13.705	1.71233	427.728	4.2612	2.5e-05	3.93096	10.6622	two.sided	0	0.95	0.000108702	CCDC148	1.54628
CCDC14	415	35	450	762.95	346.219	416.731	173278	26501.7	34.2743	79.842	12.1587	7.46e-20	348.521	484.941	two.sided	0	0.95	1.99e-18	CCDC14	1.1399
CCDC150	415	35	450	46.0935	5.96029	40.1332	2797.1	57.3599	2.89462	371.999	13.8647	1.58e-35	34.4413	45.8251	two.sided	0	0.95	1.85e-33	CCDC150	2.95111
CCDC155	415	35	450	1.96093	0.316194	1.64474	50.5097	0.344192	0.36269	447.992	4.53483	7.41e-06	0.931951	2.35752	two.sided	0	0.95	3.56e-05	CCDC155	2.63266
CCDC160	415	35	450	4.10535	11.9279	-7.82251	69.6316	90.2917	1.65757	38.5531	-4.71926	3.09e-05	-11.1765	-4.46851	two.sided	0	0.95	0.000131337	CCDC160	-1.53876
CCDC18	415	35	450	107.571	38.1733	69.3979	4223.97	546.17	5.07771	89.6841	13.6672	1.21e-23	59.3096	79.4861	two.sided	0	0.95	4.44e-22	CCDC18	1.49466
CCDC19	415	35	450	14.0263	4.68154	9.34472	644.434	11.3197	1.36977	395.505	6.8221	3.38e-11	6.65178	12.0377	two.sided	0	0.95	3.62e-10	CCDC19	1.58308
CCDC34	415	35	450	502.233	210.606	291.627	167007	19328.6	30.8978	97.3609	9.43846	2.12e-15	230.306	352.948	two.sided	0	0.95	3.63e-14	CCDC34	1.25381
CCDC48	415	35	450	83.0007	197.9	-114.899	4638.76	27854.9	28.4083	34.9612	-4.04456	0.000274775	-172.574	-57.2251	two.sided	0	0.95	0.000930956	CCDC48	-1.25358
CCDC62	415	35	450	5.18336	2.1478	3.03556	43.6253	6.97733	0.551791	77.5407	5.50128	4.68e-07	1.93693	4.13419	two.sided	0	0.95	2.78e-06	CCDC62	1.27103
CCDC69	415	35	450	1012.4	4274.88	-3262.49	1.77004e+06	1.55254e+07	669.214	34.6567	-4.8751	2.39e-05	-4621.54	-1903.43	two.sided	0	0.95	0.00010419	CCDC69	-2.07811
CCDC70	415	35	450	0.267401	0	0.267401	0.52563	0	0.035589	414	7.51359	3.58e-13	0.197444	0.337359	two.sided	0	0.95	4.87e-12	CCDC70	Inf
CCDC78	415	35	450	32.2305	8.25174	23.9788	1318.6	45.4537	2.11566	270.777	11.3339	1.26e-24	19.8136	28.144	two.sided	0	0.95	5.08e-23	CCDC78	1.96566
CCDC83	415	35	450	0.763334	0.216037	0.547297	5.07474	0.368943	0.150896	142.85	3.62699	0.000398237	0.24902	0.845574	two.sided	0	0.95	0.00129532	CCDC83	1.82103
CCDC99	415	35	450	352.893	136.303	216.59	25441.2	3745.24	12.9735	81.9084	16.6949	4.31e-28	190.782	242.399	two.sided	0	0.95	2.39e-26	CCDC99	1.37242
CCKBR	415	35	450	39.8713	305.694	-265.823	90724.4	136228	64.1158	37.9168	-4.14598	0.000183216	-395.628	-136.018	two.sided	0	0.95	0.000649414	CCKBR	-2.93867
CCL14	415	35	450	197.779	997.724	-799.945	121113	496967	120.378	35.4108	-6.64527	1.04e-07	-1044.22	-555.666	two.sided	0	0.95	6.87e-07	CCL14	-2.33475
CCL18	415	35	450	879.628	219.369	660.259	2.39886e+06	73438.2	88.7616	295.309	7.43856	1.11e-12	485.573	834.944	two.sided	0	0.95	1.44e-11	CCL18	2.00353
CCL1	415	35	450	0.917245	0.352263	0.564982	6.44785	0.423194	0.166217	156.32	3.39905	0.000858103	0.23666	0.893304	two.sided	0	0.95	0.00252631	CCL1	1.38065
CCL20	415	35	450	1515.47	369.393	1146.08	8.33e+06	185624	159.298	357.649	7.19455	3.7e-12	832.798	1459.35	two.sided	0	0.95	4.49e-11	CCL20	2.03654
CCL3L1	415	35	450	37.461	6.18666	31.2744	14365.5	135.681	6.20422	444.1	5.04082	6.76e-07	19.0811	43.4676	two.sided	0	0.95	3.89e-06	CCL3L1	2.59816
CCL3	415	35	450	118.392	28.0824	90.31	25584	1236.73	9.84801	204.907	9.17038	5.1e-17	70.8936	109.726	two.sided	0	0.95	1.01e-15	CCL3	2.07584
CCL7	415	35	450	13.2703	0.488783	12.7815	1357.52	1.67938	1.82184	425.121	7.01572	9.07e-12	9.2006	16.3625	two.sided	0	0.95	1.04e-10	CCL7	4.76287
CCNA2	415	35	450	1049.47	383.564	665.903	337397	77744.1	55.0842	62.7531	12.0888	4.88e-18	555.818	775.989	two.sided	0	0.95	1.08e-16	CCNA2	1.45212
CCNB1	415	35	450	1145.09	421.316	723.77	414514	113143	65.0499	57.8034	11.1264	5.37e-16	593.549	853.991	two.sided	0	0.95	9.75e-15	CCNB1	1.44248
CCNB2	415	35	450	789.808	269.82	519.988	166090	46272.9	41.5006	57.2695	12.5296	4.76e-18	436.892	603.083	two.sided	0	0.95	1.05e-16	CCNB2	1.5495
CCNB3	415	35	450	26.175	9.45595	16.719	2318.31	115.089	2.97902	200.199	5.61227	6.59e-08	10.8448	22.5933	two.sided	0	0.95	4.47e-07	CCNB3	1.4689
CCNE1	415	35	450	553.186	68.3136	484.872	2.40021e+06	1314.23	76.2968	419.178	6.35508	5.44e-10	334.9	634.844	two.sided	0	0.95	5e-09	CCNE1	3.01752
CCNE2	415	35	450	233.624	87.6294	145.995	31000.5	4161.17	13.9137	87.3162	10.4929	3.85e-17	118.341	173.649	two.sided	0	0.95	7.72e-16	CCNE2	1.4147
CCNF	415	35	450	639.073	206.488	432.585	123253	20059.6	29.4979	76.6764	14.6649	5.94e-24	373.843	491.327	two.sided	0	0.95	2.26e-22	CCNF	1.62992
CCNI2	415	35	450	183.13	75.0472	108.083	17796.6	5145.04	13.7799	56.3368	7.84352	1.35e-10	80.4819	135.683	two.sided	0	0.95	1.34e-09	CCNI2	1.287
CCNJ	415	35	450	257.992	118.799	139.194	15156.7	1000.53	8.06901	155.525	17.2504	6.06e-38	123.255	155.133	two.sided	0	0.95	9.24e-36	CCNJ	1.11881
CCR10	415	35	450	39.7848	118.809	-79.0246	2405.57	9283.8	16.4635	35.5009	-4.79998	2.85e-05	-112.43	-45.6187	two.sided	0	0.95	0.000121947	CCR10	-1.57836
CCR8	415	35	450	16.8709	3.59989	13.271	257.708	16.0106	1.03847	164.126	12.7794	2.12e-26	11.2205	15.3215	two.sided	0	0.95	1.01e-24	CCR8	2.22851
CCRL1	415	35	450	239.866	536.804	-296.938	70418.6	203189	77.2986	36.0141	-3.84145	0.00047737	-453.705	-140.172	two.sided	0	0.95	0.00151859	CCRL1	-1.16217
CCT2	415	35	450	3208.08	1495.5	1712.58	6.51709e+06	126990	139.04	380.246	12.3172	1.44e-29	1439.19	1985.96	two.sided	0	0.95	9.02e-28	CCT2	1.10108
CCT6A	415	35	450	4108.96	1906.59	2202.37	8.43682e+06	168871	158.602	375.969	13.8862	1.11e-35	1890.52	2514.23	two.sided	0	0.95	1.33e-33	CCT6A	1.10778
CD276	415	35	450	2333.44	1118.65	1214.79	1.2147e+06	170612	88.3268	84.5848	13.7534	2.78e-23	1039.16	1390.42	two.sided	0	0.95	9.93e-22	CD276	1.0607
CD300LF	415	35	450	78.6321	34.3471	44.285	5440.9	1447.89	7.38098	58.4835	5.99988	1.33e-07	29.513	59.057	two.sided	0	0.95	8.64e-07	CD300LF	1.19493
CD300LG	415	35	450	6.83513	22.7924	-15.9573	1027.19	598.372	4.42397	44.4809	-3.60701	0.000780137	-24.8705	-7.0441	two.sided	0	0.95	0.00232823	CD300LG	-1.73751
CD36	415	35	450	382.395	1508.42	-1126.02	366405	3.04581e+06	296.49	34.6931	-3.79784	0.000563208	-1728.12	-523.924	two.sided	0	0.95	0.00175582	CD36	-1.9799
CD55	415	35	450	7143.44	3107.29	4036.16	7.75727e+07	1.45564e+07	776.415	70.2645	5.19846	1.89e-06	2487.75	5584.56	two.sided	0	0.95	1.01e-05	CD55	1.20096
CD80	415	35	450	47.0997	15.8396	31.2601	2017.68	573.129	4.60836	56.7758	6.78335	7.43e-09	22.0312	40.489	two.sided	0	0.95	5.84e-08	CD80	1.57218
CD84	415	35	450	206.079	90.7734	115.305	43423.7	6570.15	17.0984	80.4156	6.74364	2.15e-09	81.2812	149.329	two.sided	0	0.95	1.82e-08	CD84	1.18285
CDC20	415	35	450	1116.03	401.903	714.123	553266	104143	65.6406	70.1362	10.8793	1.04e-16	583.212	845.035	two.sided	0	0.95	2.02e-15	CDC20	1.47345
CDC25A	415	35	450	246.558	80.3847	166.174	28044.8	3337.29	12.7644	95.3386	13.0186	7.17e-23	140.834	191.513	two.sided	0	0.95	2.45e-21	CDC25A	1.61694
CDC25B	415	35	450	2830.01	963.249	1866.76	4.16887e+06	153596	120.141	257.152	15.5381	7.59e-39	1630.18	2103.35	two.sided	0	0.95	1.27e-36	CDC25B	1.55483
CDC25C	415	35	450	160.326	53.1899	107.136	10685.9	2036.88	9.16218	69.6231	11.6933	4.36e-18	88.8607	125.411	two.sided	0	0.95	9.68e-17	CDC25C	1.59178
CDC45	415	35	450	289.602	91.4021	198.199	30922.4	6813.81	16.4071	64.2341	12.0801	3.46e-18	165.425	230.974	two.sided	0	0.95	7.79e-17	CDC45	1.66377
CDC6	415	35	450	1104.35	160.382	943.97	1.3908e+07	15864.9	184.3	424.33	5.12191	4.6e-07	581.715	1306.23	two.sided	0	0.95	2.73e-06	CDC6	2.78361
CDC7	415	35	450	242.711	65.7041	177.007	26050	1718.75	10.5773	155.595	16.7347	1.3e-36	156.113	197.9	two.sided	0	0.95	1.69e-34	CDC7	1.88519
CDCA2	415	35	450	344.856	73.3117	271.544	52995.6	3714.13	15.2911	147.522	17.7583	1.85e-38	241.326	301.762	two.sided	0	0.95	2.98e-36	CDCA2	2.23388
CDCA5	415	35	450	600.377	161.509	438.868	123840	12565.3	25.6402	107.891	17.1164	1.59e-32	388.044	489.692	two.sided	0	0.95	1.34e-30	CDCA5	1.89425
CDCA7	415	35	450	1560.34	452.239	1108.1	1.5762e+06	115366	84.2274	142.011	13.1561	2.38e-26	941.6	1274.6	two.sided	0	0.95	1.13e-24	CDCA7	1.7867
CDCA8	415	35	450	714.96	243.764	471.196	137076	33094.3	35.7191	61.2887	13.1917	1.46e-19	399.778	542.614	two.sided	0	0.95	3.8e-18	CDCA8	1.55238
CDH11	415	35	450	1866.4	724.253	1142.14	2.33054e+06	246648	112.529	104.338	10.1497	3.01e-17	919.003	1365.29	two.sided	0	0.95	6.1e-16	CDH11	1.36569
CDH15	415	35	450	6.49682	3.17996	3.31686	176.488	15.7331	0.935302	119.947	3.5463	0.000558223	1.46502	5.1687	two.sided	0	0.95	0.00174236	CDH15	1.03073
CDH16	415	35	450	100.454	29.7387	70.7152	104007	3293.19	18.5664	288.34	3.80877	0.000170673	34.1723	107.258	two.sided	0	0.95	0.000610615	CDH16	1.75612
CDH24	415	35	450	248.328	114.362	133.966	20533	2093.07	10.4537	107.491	12.8152	2.22e-23	113.244	154.688	two.sided	0	0.95	7.96e-22	CDH24	1.11864
CDH3	415	35	450	1221.68	373.146	848.533	1.77492e+06	450791	130.983	59.788	6.47817	1.95e-08	586.508	1110.56	two.sided	0	0.95	1.44e-07	CDH3	1.71105
CDK1	415	35	450	1151.75	297.912	853.839	501947	65748.1	55.57	88.8527	15.3651	9.46e-27	743.42	964.258	two.sided	0	0.95	4.62e-25	CDK1	1.95087
CDK6	415	35	450	3496.21	936.638	2559.57	7.12889e+07	96932	417.792	426.108	6.12643	2.05e-09	1738.38	3380.76	two.sided	0	0.95	1.74e-08	CDK6	1.90023
CDKL4	415	35	450	1.27121	0.346514	0.9247	15.5889	0.318344	0.216007	372.693	4.28088	2.37e-05	0.499955	1.34945	two.sided	0	0.95	0.000103436	CDKL4	1.87522
CDKN1A	415	35	450	2646.09	6605.12	-3959.03	2.83649e+06	2.58958e+07	864.127	34.6308	-4.58153	5.75e-05	-5713.97	-2204.09	two.sided	0	0.95	0.000230261	CDKN1A	-1.31972
CDKN2A	415	35	450	519.911	67.8847	452.026	748684	2243.62	43.2222	437.222	10.4582	5.36e-23	367.077	536.976	two.sided	0	0.95	1.86e-21	CDKN2A	2.93711
CDKN3	415	35	450	335.389	119.918	215.471	50100.9	10502.4	20.5133	65.9844	10.504	1.01e-15	174.514	256.427	two.sided	0	0.95	1.79e-14	CDKN3	1.48378
CDO1	415	35	450	37.5999	97.4118	-59.8119	6551.7	8636.77	16.2035	38.4766	-3.6913	0.000689338	-92.6007	-27.023	two.sided	0	0.95	0.00208988	CDO1	-1.37337
CDSN	415	35	450	74.5807	29.268	45.3127	39933.1	1039.43	11.2215	328.254	4.03802	6.72e-05	23.2376	67.3878	two.sided	0	0.95	0.000265205	CDSN	1.34948
CDT1	415	35	450	742.53	265.294	477.236	235530	36244.6	40.0388	79.5183	11.9194	2.23e-19	397.549	556.923	two.sided	0	0.95	5.68e-18	CDT1	1.48486
CEACAM22P	415	35	450	2.41362	0.33942	2.0742	37.6756	0.490724	0.323737	427.572	6.40706	3.92e-10	1.43788	2.71051	two.sided	0	0.95	3.67e-09	CEACAM22P	2.83005
CEACAM5	415	35	450	25788.5	10532.8	15255.7	1431843106	113689543	2588.15	132.326	5.89445	2.95e-08	10136.2	20375.2	two.sided	0	0.95	2.12e-07	CEACAM5	1.29184
CEACAM6	415	35	450	14429.1	4824.7	9604.36	4.50953e+08	4.86328e+07	1573.58	102.808	6.10352	1.86e-08	6483.47	12725.2	two.sided	0	0.95	1.38e-07	CEACAM6	1.58047
CEBPD	415	35	450	2811	6317.96	-3506.96	3.83984e+06	2.30007e+07	816.342	34.9636	-4.29594	0.000131755	-5164.28	-1849.63	two.sided	0	0.95	0.000485698	CEBPD	-1.16837
CELF2	415	35	450	848.431	2059.91	-1211.48	809147	3.83394e+06	333.902	35.2202	-3.62825	0.000896019	-1889.19	-533.773	two.sided	0	0.95	0.00261891	CELF2	-1.27971
CELSR3	415	35	450	546.447	76.2199	470.227	300020	3722.86	28.7977	431.141	16.3286	5.22e-47	413.626	526.828	two.sided	0	0.95	2.21e-44	CELSR3	2.84184
CENPA	415	35	450	206.471	60.1066	146.364	18184.4	2411.26	10.6165	88.0779	13.7864	1.04e-23	125.266	167.462	two.sided	0	0.95	3.85e-22	CENPA	1.78034
CENPE	415	35	450	694.912	143.414	551.498	305616	14519.9	33.9305	208.016	16.2538	6.87e-39	484.606	618.39	two.sided	0	0.95	1.16e-36	CENPE	2.27664
CENPF	415	35	450	2256.48	408.866	1847.62	2.11132e+06	163274	98.7547	135.374	18.7092	2.33e-39	1652.32	2042.92	two.sided	0	0.95	4.31e-37	CENPF	2.46437
CENPH	415	35	450	180.015	79.679	100.336	10525.8	1196.95	7.71764	98.6759	13.0009	4.13e-23	85.0219	115.65	two.sided	0	0.95	1.44e-21	CENPH	1.17585
CENPI	415	35	450	96.0675	21.6807	74.3868	3563.17	297.087	4.13209	126.907	18.0022	9.49e-37	66.2101	82.5635	two.sided	0	0.95	1.27e-34	CENPI	2.14764
CENPK	415	35	450	193.654	70.0712	123.583	13553.8	5296.42	13.5641	50.0682	9.11101	3.31e-12	96.3396	150.827	two.sided	0	0.95	4.03e-11	CENPK	1.46659
CENPL	415	35	450	258.658	110.775	147.883	13822.8	1933.41	9.41001	84.8302	15.7155	7.5e-27	129.173	166.593	two.sided	0	0.95	3.69e-25	CENPL	1.22342
CENPN	415	35	450	678.554	310.27	368.283	121449	13218.7	25.8907	102.072	14.2246	5.8e-26	316.93	419.637	two.sided	0	0.95	2.63e-24	CENPN	1.12894
CENPO	415	35	450	204.45	72.0192	132.431	9304.42	1735.08	8.48492	70.5236	15.6077	1.42e-24	115.51	149.351	two.sided	0	0.95	5.73e-23	CENPO	1.50529
CENPW	415	35	450	243.59	111.375	132.216	27557.9	5769.63	15.2069	66.0294	8.69442	1.52e-12	101.854	162.577	two.sided	0	0.95	1.92e-11	CENPW	1.12904
CEP152	415	35	450	158.364	74.6816	83.6826	6528.59	1565.6	7.77579	61.4955	10.7619	8.99e-16	68.1364	99.2287	two.sided	0	0.95	1.6e-14	CEP152	1.08442
CEP55	415	35	450	804.771	193.826	610.945	218798	22048.5	34.0174	108.485	17.9598	2.79e-34	543.521	678.37	two.sided	0	0.95	2.87e-32	CEP55	2.05382
CEP72	415	35	450	182.393	56.4853	125.908	37962.7	892.573	10.8157	347.834	11.6413	1.13e-26	104.636	147.18	two.sided	0	0.95	5.5e-25	CEP72	1.69111
CES7	415	35	450	0.82033	0.186803	0.633528	11.3073	0.241117	0.184758	365.39	3.42895	0.000675044	0.270205	0.99685	two.sided	0	0.95	0.00205022	CES7	2.13469
CETN4P	415	35	450	1.69913	4.76682	-3.06769	4.20624	23.9036	0.832523	35.016	-3.68481	0.000768313	-4.75777	-1.37761	two.sided	0	0.95	0.0022987	CETN4P	-1.48823
CFD	415	35	450	703.949	5131.11	-4427.17	1.70128e+06	2.45213e+07	839.469	34.399	-5.27377	7.34e-06	-6132.44	-2721.89	two.sided	0	0.95	3.53e-05	CFD	-2.86573
CFHR3	415	35	450	2.81654	0.391814	2.42473	98.2304	0.454461	0.499684	444.384	4.85252	1.69e-06	1.44269	3.40677	two.sided	0	0.95	9.16e-06	CFHR3	2.84568
CFHR4	415	35	450	0.691908	0.01218	0.679728	3.79834	0.00519233	0.0964416	426.166	7.04808	7.35e-12	0.490167	0.869288	two.sided	0	0.95	8.55e-11	CFHR4	5.82799
CFP	415	35	450	53.4757	112.343	-58.867	8313.52	6706.2	14.5478	41.4439	-4.04646	0.000221644	-88.2373	-29.4967	two.sided	0	0.95	0.000769735	CFP	-1.07095
CFTR	415	35	450	1266.69	607.476	659.219	2.93368e+06	847995	176.911	56.3408	3.72627	0.000451953	304.871	1013.57	two.sided	0	0.95	0.00144911	CFTR	1.06017
CHADL	415	35	450	50.3246	137.993	-87.6684	2254.24	7665.63	14.9817	35.7056	-5.85172	1.13e-06	-118.061	-57.2755	two.sided	0	0.95	6.3e-06	CHADL	-1.45526
CHAF1A	415	35	450	595.788	288.745	307.043	75241.5	11400.2	22.5172	80.3406	13.6359	1.32e-22	262.235	351.851	two.sided	0	0.95	4.41e-21	CHAF1A	1.045
CHAF1B	415	35	450	263.647	105.686	157.961	22537.4	1675.75	10.1087	140.073	15.6262	1.7e-32	137.975	177.946	two.sided	0	0.95	1.41e-30	CHAF1B	1.31882
CHD7	415	35	450	1370.68	615.253	755.424	886957	46684.9	58.916	190.155	12.822	1.58e-27	639.211	871.637	two.sided	0	0.95	8.3e-26	CHD7	1.15564
CHDH	415	35	450	751.573	332.385	419.187	214625	82095.6	53.5048	50.4445	7.83458	2.83e-10	311.743	526.631	two.sided	0	0.95	2.7e-09	CHDH	1.17706
CHEK1	415	35	450	370.851	136.009	234.842	38917.5	2810.96	13.1943	143.669	17.7987	3.68e-38	208.761	260.922	two.sided	0	0.95	5.79e-36	CHEK1	1.44713
CHEK2	415	35	450	230.226	98.7077	131.519	17591.7	2697.27	10.9295	79.7099	12.0333	1.31e-19	109.767	153.27	two.sided	0	0.95	3.43e-18	CHEK2	1.22182
CHI3L1	415	35	450	1018.93	180.296	838.631	2.01895e+06	40377.3	77.5794	376.104	10.81	6.7e-24	686.087	991.174	two.sided	0	0.95	2.53e-22	CHI3L1	2.49861
CHIT1	415	35	450	197.863	11.8881	185.975	345706	805.824	29.2583	433.172	6.3563	5.25e-10	128.469	243.481	two.sided	0	0.95	4.83e-09	CHIT1	4.05691
CHL1	415	35	450	166.518	506.726	-340.208	72350.3	175204	71.9734	36.4058	-4.72685	3.38e-05	-486.12	-194.296	two.sided	0	0.95	0.000142058	CHL1	-1.60553
CHML	415	35	450	552.015	209.082	342.933	183276	5789.67	24.6383	288.819	13.9187	4.74e-34	294.44	391.427	two.sided	0	0.95	4.71e-32	CHML	1.40064
CHORDC1	415	35	450	623.106	280.601	342.506	102594	6828.78	21.0315	154.39	16.2854	2.43e-35	300.959	384.052	two.sided	0	0.95	2.78e-33	CHORDC1	1.15096
CHRM4	415	35	450	12.8399	35.0356	-22.1957	1121.52	1147.19	5.95645	39.8155	-3.72633	0.000602932	-34.2359	-10.1555	two.sided	0	0.95	0.00186304	CHRM4	-1.44819
CHRM5	415	35	450	5.64716	1.75964	3.88752	134.125	2.95742	0.638506	359.532	6.08847	2.93e-09	2.63185	5.1432	two.sided	0	0.95	2.43e-08	CHRM5	1.68225
CHRNA1	415	35	450	25.0961	1.99766	23.0985	1107.21	10.5044	1.72282	443.972	13.4074	1.18e-34	19.7126	26.4844	two.sided	0	0.95	1.24e-32	CHRNA1	3.65108
CHRNA5	415	35	450	138.255	49.5118	88.7436	8557.22	866.809	6.7369	108.034	13.1728	3.28e-24	75.39	102.097	two.sided	0	0.95	1.28e-22	CHRNA5	1.48149
CHRNA6	415	35	450	3.05747	0.712471	2.345	17.9188	1.02223	0.269044	177.057	8.71606	2.03e-15	1.81406	2.87595	two.sided	0	0.95	3.48e-14	CHRNA6	2.10144
CHRNB3	415	35	450	0.369272	0	0.369272	2.93641	0	0.0841171	414	4.38997	1.44e-05	0.203922	0.534622	two.sided	0	0.95	6.58e-05	CHRNB3	Inf
CHST13	415	35	450	119.798	19.2162	100.581	118332	373.704	17.1993	438.106	5.848	9.74e-09	66.7781	134.385	two.sided	0	0.95	7.51e-08	CHST13	2.64021
CHST1	415	35	450	158.333	54.1633	104.17	19464.1	584.385	7.97485	299.325	13.0623	3.64e-31	88.4763	119.864	two.sided	0	0.95	2.65e-29	CHST1	1.54758
CHST4	415	35	450	83.8978	13.4263	70.4715	31805.3	2318.75	11.9536	142.502	5.8954	2.59e-08	46.8421	94.1008	two.sided	0	0.95	1.87e-07	CHST4	2.64357
CHSY3	415	35	450	75.5953	27.0156	48.5797	2783.26	322.929	3.99164	97.1761	12.1703	2.99e-21	40.6576	56.5018	two.sided	0	0.95	9.02e-20	CHSY3	1.4845
CHTF18	415	35	450	398.399	136.266	262.133	57548	5023.23	16.7985	122.082	15.6045	7.38e-31	228.879	295.387	two.sided	0	0.95	5.31e-29	CHTF18	1.54779
CILP2	415	35	450	140.081	7.71039	132.371	83995.8	47.1823	14.274	419.307	9.27355	9.63e-19	104.313	160.428	two.sided	0	0.95	2.29e-17	CILP2	4.18331
CITED1	415	35	450	26.2786	12.5204	13.7581	4544.28	194.532	4.06302	227.438	3.38619	0.00083484	5.75217	21.7641	two.sided	0	0.95	0.00246606	CITED1	1.0696
CITED2	415	35	450	1029.8	3158.25	-2128.45	588554	3.28151e+06	308.505	35.0357	-6.89923	5.13e-08	-2754.73	-1502.17	two.sided	0	0.95	3.53e-07	CITED2	-1.61676
CIT	415	35	450	724.365	295.95	428.415	212124	23825.6	34.5235	99.6163	12.4094	6.22e-22	359.918	496.912	two.sided	0	0.95	1.99e-20	CIT	1.29136
CKAP2L	415	35	450	302.129	82.2657	219.863	31732.8	4792.88	14.6084	80.5093	15.0505	4.08e-25	190.794	248.932	two.sided	0	0.95	1.72e-23	CKAP2L	1.8768
CKAP2	415	35	450	1233.35	407.141	826.208	598763	50496.4	53.7174	125.682	15.3806	1.13e-30	719.9	932.515	two.sided	0	0.95	7.99e-29	CKAP2	1.59898
CKAP5	415	35	450	3350.71	1617.09	1733.62	1.79609e+06	250119	107.118	85.0896	16.1843	1.05e-27	1520.65	1946.6	two.sided	0	0.95	5.65e-26	CKAP5	1.05107
CKB	415	35	450	2336.49	12348.5	-10012	1.30983e+07	1.29231e+08	1929.74	34.5835	-5.18827	9.36e-06	-13931.3	-6092.74	two.sided	0	0.95	4.42e-05	CKB	-2.40192
CKMT2	415	35	450	25.6533	221.306	-195.653	6054.03	34890.6	31.8035	35.0018	-6.15193	4.87e-07	-260.217	-131.088	two.sided	0	0.95	2.88e-06	CKMT2	-3.10883
CKS1B	415	35	450	899.569	361.294	538.275	235390	51554.7	45.1685	64.4415	11.917	6.04e-18	448.052	628.498	two.sided	0	0.95	1.31e-16	CKS1B	1.31606
CKS2	415	35	450	980.271	360.519	619.752	364503	124249	66.5453	52.641	9.31323	1.02e-12	486.257	753.246	two.sided	0	0.95	1.32e-11	CKS2	1.4431
CLCN4	415	35	450	389.041	121.054	267.987	185051	5834.04	24.7506	289.233	10.8275	3.68e-23	219.273	316.701	two.sided	0	0.95	1.3e-21	CLCN4	1.68427
CLCN5	415	35	450	603.723	243.064	360.659	161941	18377.8	30.2539	98.8302	11.9211	7.77e-21	300.628	420.691	two.sided	0	0.95	2.26e-19	CLCN5	1.31255
CLDN12	415	35	450	1901.02	922.717	978.298	8.67476e+06	164940	160.049	384.035	6.1125	2.41e-09	663.617	1292.98	two.sided	0	0.95	2.02e-08	CLDN12	1.04281
CLDN14	415	35	450	14.1014	4.00537	10.096	670.402	26.0241	1.53589	246.621	6.57338	2.91e-10	7.07088	13.1212	two.sided	0	0.95	2.77e-09	CLDN14	1.81583
CLDN16	415	35	450	7.45899	1.69088	5.76811	110.1	7.02746	0.682705	160.236	8.44891	1.69e-14	4.41985	7.11637	two.sided	0	0.95	2.63e-13	CLDN16	2.14121
CLDN19	415	35	450	15.3664	3.98442	11.3819	4377.89	36.7067	3.40557	446.655	3.34215	0.0009012	4.68901	18.0749	two.sided	0	0.95	0.00263172	CLDN19	1.94733
CLDN1	415	35	450	2363.69	688.582	1675.1	6.04207e+06	2.09026e+06	272.545	52.3425	6.14614	1.11e-07	1128.29	2221.92	two.sided	0	0.95	7.27e-07	CLDN1	1.77934
CLDN2	415	35	450	2313.33	309.607	2003.73	2.10116e+07	174039	235.803	446.833	8.49746	2.92e-16	1540.31	2467.15	two.sided	0	0.95	5.43e-15	CLDN2	2.90146
CLDN5	415	35	450	388.576	1010.95	-622.371	218035	380612	106.771	37.3575	-5.82904	1.04e-06	-838.639	-406.103	two.sided	0	0.95	5.81e-06	CLDN5	-1.37944
CLDN6	415	35	450	347.336	1.31882	346.017	2.60149e+06	5.05756	79.1758	414.019	4.37024	1.57e-05	190.381	501.654	two.sided	0	0.95	7.12e-05	CLDN6	8.04094
CLDN9	415	35	450	59.375	7.42256	51.9524	27705.3	87.579	8.32239	438.122	6.24249	1.02e-09	35.5957	68.3092	two.sided	0	0.95	9.01e-09	CLDN9	2.99987
CLEC10A	415	35	450	90.9425	209.459	-118.517	14371	18450.3	23.7019	38.6	-5.00032	1.28e-05	-166.474	-70.5595	two.sided	0	0.95	5.9e-05	CLEC10A	-1.20364
CLEC2L	415	35	450	27.1892	4.91149	22.2777	6576	35.4937	4.10608	446.422	5.42553	9.49e-08	14.208	30.3473	two.sided	0	0.95	6.31e-07	CLEC2L	2.4688
CLEC3B	415	35	450	172.658	1608.67	-1436.01	73690.6	2.1275e+06	246.907	34.1989	-5.816	1.46e-06	-1937.68	-934.344	two.sided	0	0.95	8.03e-06	CLEC3B	-3.21988
CLEC4D	415	35	450	5.08576	2.00097	3.08479	85.5787	5.80699	0.610023	151.783	5.05684	1.21e-06	1.87955	4.29002	two.sided	0	0.95	6.73e-06	CLEC4D	1.34576
CLEC4G	415	35	450	4.21255	9.95809	-5.74554	95.7172	66.1627	1.45637	42.7506	-3.94512	0.000291787	-8.68308	-2.808	two.sided	0	0.95	0.0009821	CLEC4G	-1.24118
CLEC5A	415	35	450	81.5813	13.6823	67.899	12711.4	265.671	6.18227	368.817	10.9829	1.81e-24	55.7421	80.0559	two.sided	0	0.95	7.17e-23	CLEC5A	2.57593
CLEC6A	415	35	450	3.38294	1.2636	2.11934	30.6484	5.14901	0.47007	75.1489	4.50855	2.36e-05	1.18294	3.05574	two.sided	0	0.95	0.000103057	CLEC6A	1.42073
CLIP4	415	35	450	318.764	879.523	-560.759	99425.3	577150	129.343	34.9945	-4.33544	0.000117109	-823.34	-298.177	two.sided	0	0.95	0.000436071	CLIP4	-1.46423
CLK2P	415	35	450	23.3797	10.5269	12.8528	627.725	48.4606	1.70211	135.576	7.5511	5.72e-12	9.48669	16.2189	two.sided	0	0.95	6.76e-11	CLK2P	1.15118
CLSPN	415	35	450	358.901	54.363	304.538	44901	1848.89	12.6894	234.958	23.9994	3.86e-65	279.538	329.537	two.sided	0	0.95	1.3e-61	CLSPN	2.72289
CLU	415	35	450	7733.38	17833.2	-10099.8	1.00549e+08	1.02861e+08	1783.58	39.8149	-5.66265	1.43e-06	-13705.1	-6494.52	two.sided	0	0.95	7.85e-06	CLU	-1.20539
CMA1	415	35	450	6.10774	29.1317	-23.0239	453.555	889.535	5.14861	36.9814	-4.47187	7.12e-05	-33.4562	-12.5917	two.sided	0	0.95	0.00027951	CMA1	-2.25388
CMTM1	415	35	450	141.848	62.0227	79.8256	5059.44	406.944	4.88041	130.866	16.3563	1.96e-33	70.1709	89.4803	two.sided	0	0.95	1.8e-31	CMTM1	1.19348
CMTM5	415	35	450	2.37563	36.0296	-33.654	58.6088	2032.93	7.63052	34.1655	-4.41044	9.76e-05	-49.1583	-18.1497	two.sided	0	0.95	0.000370523	CMTM5	-3.9228
CNBD1	415	35	450	0.054813	0	0.054813	0.0771752	0	0.0136369	414	4.01947	6.93e-05	0.0280069	0.0816192	two.sided	0	0.95	0.000272899	CNBD1	Inf
CNGB3	415	35	450	7.52329	0.983714	6.53957	216.084	2.87636	0.776445	425.831	8.42246	5.7e-16	5.01343	8.06571	two.sided	0	0.95	1.03e-14	CNGB3	2.93505
CNIH3	415	35	450	36.6282	17.3295	19.2987	1872.52	124.562	2.84095	154.472	6.79302	2.24e-10	13.6865	24.9108	two.sided	0	0.95	2.16e-09	CNIH3	1.07972
CNNM1	415	35	450	175.707	78.0014	97.7055	48514.7	3035.32	14.2698	163.105	6.84702	1.46e-10	69.5282	125.883	two.sided	0	0.95	1.44e-09	CNNM1	1.1716
CNRIP1	415	35	450	197.261	447.77	-250.509	27967.7	112872	57.3786	35.4346	-4.36591	0.000104908	-366.943	-134.076	two.sided	0	0.95	0.00039514	CNRIP1	-1.18265
CNTD2	415	35	450	45.2994	6.48233	38.8171	5433.14	98.1391	3.98696	391.6	9.73601	3.33e-20	30.9786	46.6556	two.sided	0	0.95	9.23e-19	CNTD2	2.80491
CNTFR	415	35	450	101.381	334.05	-232.669	84759.4	120488	60.3883	38.143	-3.85288	0.000434074	-354.903	-110.434	two.sided	0	0.95	0.00139775	CNTFR	-1.72028
CNTNAP2	415	35	450	443.959	104.451	339.508	440999	8312.29	36.0575	385.356	9.41574	4.38e-19	268.614	410.402	two.sided	0	0.95	1.07e-17	CNTNAP2	2.0876
CNTNAP4	415	35	450	6.7742	1.96973	4.80447	673.864	10.207	1.38398	413.61	3.47149	0.000572081	2.08396	7.52498	two.sided	0	0.95	0.00177829	CNTNAP4	1.78205
COCH	415	35	450	240.426	45.7663	194.66	149132	1672.52	20.1777	437.274	9.64726	4.29e-20	155.002	234.317	two.sided	0	0.95	1.17e-18	COCH	2.39323
COL10A1	415	35	450	970.262	5.23166	965.03	1.68923e+06	30.9466	63.807	414.18	15.1242	1.85e-41	839.604	1090.46	two.sided	0	0.95	4.37e-39	COL10A1	7.53496
COL11A1	415	35	450	623.06	3.75751	619.302	1.13885e+06	35.0256	52.3949	414.301	11.8199	5.58e-28	516.309	722.295	two.sided	0	0.95	3.07e-26	COL11A1	7.37345
COL12A1	415	35	450	6952.88	2434.81	4518.07	5.23251e+07	7.29926e+06	578.476	84.9874	7.81029	1.36e-11	3367.9	5668.24	two.sided	0	0.95	1.53e-10	COL12A1	1.5138
COL18A1	415	35	450	5162.01	2456.55	2705.46	1.26844e+07	1.18383e+06	253.749	115.468	10.662	6.82e-19	2202.86	3208.07	two.sided	0	0.95	1.64e-17	COL18A1	1.0713
COL1A1	415	35	450	98969.7	10083.9	88885.8	15488569559	3.96859e+07	6201.27	434.653	14.3335	1.96e-38	76697.6	101074	two.sided	0	0.95	3.14e-36	COL1A1	3.29493
COL1A2	415	35	450	46230.6	10489	35741.6	2245120100	4.82262e+07	2605.34	364.125	13.7186	8.12e-35	30618.2	40865	two.sided	0	0.95	8.89e-33	COL1A2	2.13997
COL22A1	415	35	450	134.173	12.1351	122.038	130797	138.099	17.8639	423.622	6.83157	2.93e-11	86.9254	157.151	two.sided	0	0.95	3.16e-10	COL22A1	3.46684
COL23A1	415	35	450	34.4891	106.815	-72.3262	5224.84	8070.41	15.594	37.8049	-4.63808	4.12e-05	-103.9	-40.7525	two.sided	0	0.95	0.000170117	COL23A1	-1.63091
COL27A1	415	35	450	586.333	230.729	355.604	300319	17157.8	34.8408	176.826	10.2066	1.6e-19	286.847	424.362	two.sided	0	0.95	4.14e-18	COL27A1	1.34552
COL3A1	415	35	450	53800.1	10827.4	42972.7	4101956824	3.88953e+07	3315.95	443.988	12.9594	8.42e-33	36455.8	49489.6	two.sided	0	0.95	7.26e-31	COL3A1	2.31292
COL4A1	415	35	450	13391.4	5423.85	7967.56	8.78056e+07	2.94746e+07	1026.5	52.9562	7.76183	2.7e-10	5908.61	10026.5	two.sided	0	0.95	2.59e-09	COL4A1	1.30392
COL4A4	415	35	450	234.363	93.8014	140.562	159081	5408.74	23.1919	273.614	6.06081	4.47e-09	94.9043	186.219	two.sided	0	0.95	3.62e-08	COL4A4	1.32106
COL4A5	415	35	450	415.651	1736.3	-1320.65	386682	4.46711e+06	358.557	34.4981	-3.68324	0.000783136	-2048.94	-592.362	two.sided	0	0.95	0.00233649	COL4A5	-2.06257
COL5A1	415	35	450	8791.61	3049.7	5741.91	6.98079e+07	5.1338e+06	561.152	141.422	10.2324	9.82e-19	4632.58	6851.24	two.sided	0	0.95	2.33e-17	COL5A1	1.52746
COL5A2	415	35	450	5132.08	1187.01	3945.07	1.9847e+07	555112	252.358	313.835	15.6329	3.85e-41	3448.54	4441.6	two.sided	0	0.95	8.76e-39	COL5A2	2.11221
COL5A3	415	35	450	636.499	269.451	367.048	349932	42750.4	45.4384	93.4875	8.07791	2.26e-12	276.822	457.273	two.sided	0	0.95	2.8e-11	COL5A3	1.24013
COL6A4P2	415	35	450	7.85331	2.60678	5.24653	453.783	25.2555	1.34723	180.986	3.89429	0.000138412	2.58822	7.90483	two.sided	0	0.95	0.000507744	COL6A4P2	1.59103
COL7A1	415	35	450	794.833	282.407	512.427	3.62205e+06	457915	147.686	91.1616	3.46971	0.000797761	219.074	805.779	two.sided	0	0.95	0.00237488	COL7A1	1.49288
COL8A1	415	35	450	931.543	275.603	655.94	1.22904e+06	184924	90.8025	80.7152	7.22381	2.53e-10	475.262	836.618	two.sided	0	0.95	2.43e-09	COL8A1	1.75703
COL9A1	415	35	450	108.316	17.9508	90.3647	32790.6	278.995	9.32656	446.422	9.68896	2.82e-20	72.0353	108.694	two.sided	0	0.95	7.86e-19	COL9A1	2.59312
COL9A3	415	35	450	398.491	67.3332	331.158	2.26124e+06	1697.52	74.1437	420.997	4.46643	1.02e-05	185.42	476.896	two.sided	0	0.95	4.79e-05	COL9A3	2.56516
COLEC10	415	35	450	2.81463	1.24746	1.56717	17.1355	2.84047	0.349924	75.7867	4.47861	2.61e-05	0.870207	2.26414	two.sided	0	0.95	0.000112996	COLEC10	1.17395
COMP	415	35	450	675.695	25.0079	650.687	6.59401e+06	1266.84	126.196	415.862	5.15617	3.91e-07	402.626	898.748	two.sided	0	0.95	2.34e-06	COMP	4.75591
CORIN	415	35	450	78.7335	11.3767	67.3568	10502.5	101.657	5.31148	443.371	12.6814	1.17e-31	56.918	77.7956	two.sided	0	0.95	8.8e-30	CORIN	2.7909
COX6B2	415	35	450	39.3403	4.14112	35.1992	8430.98	83.7682	4.7654	442.509	7.38641	7.57e-13	25.8335	44.5648	two.sided	0	0.95	9.94e-12	COX6B2	3.24791
COX7A1	415	35	450	109.831	412.2	-302.369	19379.5	197840	75.4934	34.5639	-4.00523	0.000312406	-455.698	-149.04	two.sided	0	0.95	0.00104412	COX7A1	-1.90806
COX7B2	415	35	450	10.7103	0.0174629	10.6928	3129.51	0.0106733	2.74614	414.033	3.89376	0.00011503	5.2947	16.0909	two.sided	0	0.95	0.000429038	COX7B2	9.26049
CPA3	415	35	450	397.276	813.44	-416.165	475529	381918	109.808	41.478	-3.78993	0.00048056	-637.849	-194.481	two.sided	0	0.95	0.00152706	CPA3	-1.0339
CPEB1	415	35	450	16.5686	69.2659	-52.6973	951.653	5916.89	13.09	34.9281	-4.02578	0.000290505	-79.2733	-26.1213	two.sided	0	0.95	0.000978523	CPEB1	-2.06369
CPE	415	35	450	797.243	2012.15	-1214.91	4.11455e+06	3.09613e+06	313.649	42.0051	-3.87347	0.000369364	-1847.88	-581.943	two.sided	0	0.95	0.00121113	CPE	-1.33565
CPLX1	415	35	450	248.405	74.1771	174.228	99578.3	1214.73	16.5727	432.298	10.513	3.58e-23	141.655	206.801	two.sided	0	0.95	1.27e-21	CPLX1	1.74365
CPLX4	415	35	450	0.602448	0.175334	0.427114	4.0031	0.112832	0.113445	312.268	3.76494	0.000199012	0.203901	0.650327	two.sided	0	0.95	0.000699893	CPLX4	1.78073
CPM	415	35	450	1041.37	516.079	525.288	8.22831e+06	59818.3	146.753	447.923	3.57941	0.000381992	236.878	813.697	two.sided	0	0.95	0.00124789	CPM	1.01281
CPN1	415	35	450	11.4415	0.0782514	11.3633	2091.71	0.0954282	2.24566	414.447	5.06012	6.31e-07	6.949	15.7776	two.sided	0	0.95	3.65e-06	CPN1	7.19195
CPNE6	415	35	450	17.9645	62.2276	-44.263	5765.63	4716.46	12.1922	41.336	-3.63045	0.0007726	-68.8796	-19.6465	two.sided	0	0.95	0.00230874	CPNE6	-1.7924
CPNE7	415	35	450	140.547	28.0663	112.481	40424.6	804.883	10.9729	376.819	10.2508	6.52e-22	90.905	134.057	two.sided	0	0.95	2.08e-20	CPNE7	2.32414
CPNE9	415	35	450	4.28658	1.83478	2.45181	42.6695	3.74977	0.458208	121.392	5.35086	4.19e-07	1.54469	3.35892	two.sided	0	0.95	2.51e-06	CPNE9	1.22422
CPSF4L	415	35	450	0.679552	0.0967	0.582852	4.50757	0.133298	0.12112	302.446	4.81217	2.36e-06	0.344506	0.821197	two.sided	0	0.95	1.25e-05	CPSF4L	2.813
CPXM1	415	35	450	427.307	77.98	349.327	362788	5087.56	31.9304	421.292	10.9403	1.09e-24	286.564	412.089	two.sided	0	0.95	4.43e-23	CPXM1	2.45409
CPZ	415	35	450	391.265	166.981	224.284	210760	19841.9	32.7836	114.646	6.84135	4.06e-10	159.344	289.224	two.sided	0	0.95	3.79e-09	CPZ	1.22846
CP	415	35	450	745.776	179.817	565.96	8.05648e+06	81002.2	147.403	442.088	3.83955	0.000141257	276.263	855.657	two.sided	0	0.95	0.00051687	CP	2.05221
CREG2	415	35	450	30.5572	4.12217	26.4351	3168.13	41.1896	2.96832	427.714	8.90574	1.53e-17	20.6007	32.2694	two.sided	0	0.95	3.18e-16	CREG2	2.89004
CRISPLD1	415	35	450	211.58	99.3464	112.234	68376.8	10391.3	21.4862	80.1804	5.22353	1.36e-06	69.4765	154.991	two.sided	0	0.95	7.48e-06	CRISPLD1	1.09067
CRY2	415	35	450	645.629	1312.89	-667.263	151803	576541	129.763	35.5253	-5.14218	1.01e-05	-930.557	-403.97	two.sided	0	0.95	4.72e-05	CRY2	-1.02397
CRYAB	415	35	450	440.88	2331.74	-1890.86	677370	4.80791e+06	372.828	34.8124	-5.07165	1.31e-05	-2647.88	-1133.83	two.sided	0	0.95	6.02e-05	CRYAB	-2.40295
CRYBB3	415	35	450	2.20245	0.958471	1.24398	10.1284	1.46943	0.257661	82.7231	4.82795	6.24e-06	0.731473	1.75648	two.sided	0	0.95	3.04e-05	CRYBB3	1.2003
CSAG1	415	35	450	77.0294	0.27356	76.7559	31670.6	0.452729	8.73658	414.14	8.78558	4.17e-17	59.5823	93.9294	two.sided	0	0.95	8.33e-16	CSAG1	8.13741
CSAG2	415	35	450	23.9139	0	23.9139	2897.92	0	2.64253	414	9.04963	5.65e-18	18.7194	29.1083	two.sided	0	0.95	1.24e-16	CSAG2	Inf
CSAG3	415	35	450	46.3895	0.381451	46.008	9975.49	1.69757	4.90773	415.652	9.3746	4.52e-19	36.361	55.6551	two.sided	0	0.95	1.1e-17	CSAG3	6.92615
CSE1L	415	35	450	3558.63	1568.86	1989.78	3.13306e+06	349941	132.468	100.046	15.0208	2.18e-27	1726.96	2252.59	two.sided	0	0.95	1.12e-25	CSE1L	1.18161
CSF2	415	35	450	17.8762	0.858717	17.0175	4487.95	4.11023	3.30632	422.434	5.14696	4.06e-07	10.5186	23.5164	two.sided	0	0.95	2.44e-06	CSF2	4.37972
CSMD1	415	35	450	27.4552	4.64302	22.8122	12951.4	88.8101	5.8091	447.997	3.92698	9.96e-05	11.3957	34.2287	two.sided	0	0.95	0.000376932	CSMD1	2.56395
CSMD2	415	35	450	61.8043	13.8065	47.9978	8914.96	115.952	4.97943	427.683	9.63921	4.99e-20	38.2106	57.785	two.sided	0	0.95	1.35e-18	CSMD2	2.16236
CSNK1A1L	415	35	450	3.00391	0.998794	2.00512	39.6005	1.17472	0.359147	301.805	5.58301	5.27e-08	1.29837	2.71187	two.sided	0	0.95	3.62e-07	CSNK1A1L	1.58858
CSPP1	415	35	450	478.743	224.09	254.653	78186.8	7203.22	19.8547	116.71	12.8258	4.94e-24	215.331	293.975	two.sided	0	0.95	1.9e-22	CSPP1	1.09517
CSRP1	415	35	450	9801.74	36785.8	-26984.1	3.26118e+08	1853324578	7330.62	35.016	-3.68101	0.000776603	-41865.8	-12102.4	two.sided	0	0.95	0.00231939	CSRP1	-1.90804
CSRP3	415	35	450	0.417784	0	0.417784	5.16833	0	0.111597	414	3.7437	0.000206976	0.198417	0.63715	two.sided	0	0.95	0.000725007	CSRP3	Inf
CST1	415	35	450	2351.57	8.88839	2342.68	2.7748e+07	290.042	258.594	414.103	9.0593	5.25e-18	1834.36	2851.01	two.sided	0	0.95	1.15e-16	CST1	8.04749
CST2	415	35	450	89.8874	8.88017	81.0072	46747.3	221.738	10.9078	444.748	7.42656	5.74e-13	59.5701	102.444	two.sided	0	0.95	7.62e-12	CST2	3.33946
CST4	415	35	450	53.9073	0.378389	53.5289	86949	1.60977	14.4762	414.182	3.69771	0.000246838	25.0729	81.985	two.sided	0	0.95	0.000847785	CST4	7.15447
CSTL1	415	35	450	1.42173	0.243166	1.17856	9.77798	0.451351	0.190938	213.271	6.17251	3.34e-09	0.802198	1.55493	two.sided	0	0.95	2.75e-08	CSTL1	2.54764
CSTT	415	35	450	0.148066	0	0.148066	0.80892	0	0.0441498	414	3.35372	0.000870743	0.0612805	0.234852	two.sided	0	0.95	0.00255832	CSTT	Inf
CT45A1	415	35	450	56.9443	0.222726	56.7216	97579.5	0.449197	15.3344	414.045	3.69898	0.000245658	26.5786	86.8646	two.sided	0	0.95	0.000844305	CT45A1	7.99814
CT45A2	415	35	450	20.8216	0.216863	20.6047	12362.7	0.350298	5.4589	414.278	3.77452	0.000183723	9.87412	31.3353	two.sided	0	0.95	0.000651097	CT45A2	6.58515
CT45A4	415	35	450	16.5197	0.144911	16.3748	8784.81	0.283436	4.60177	414.316	3.55837	0.000416345	7.32909	25.4206	two.sided	0	0.95	0.00134795	CT45A4	6.83288
CT45A5	415	35	450	24.0282	0.0389429	23.9892	9667.2	0.0273238	4.82651	414.028	4.9703	9.8e-07	14.5017	33.4767	two.sided	0	0.95	5.52e-06	CT45A5	9.26915
CT47B1	415	35	450	0.0917576	0	0.0917576	0.169023	0	0.0201813	414	4.54667	7.17e-06	0.052087	0.131428	two.sided	0	0.95	3.45e-05	CT47B1	Inf
CTAG1B	415	35	450	61.6733	0.0591771	61.6142	107582	0.0649714	16.1008	414.006	3.82678	0.000149865	29.9647	93.2636	two.sided	0	0.95	0.000544633	CTAG1B	10.0254
CTAG2	415	35	450	69.8019	0.0168171	69.7851	63433	0.00989857	12.3633	414.002	5.64454	3.08e-08	45.4824	94.0878	two.sided	0	0.95	2.2e-07	CTAG2	12.0191
CTCFL	415	35	450	67.872	2.30577	65.5663	146305	11.2547	18.7847	414.751	3.49041	0.000534003	28.6412	102.491	two.sided	0	0.95	0.00167794	CTCFL	4.8795
CTHRC1	415	35	450	927.717	75.3902	852.327	852813	2254.81	46.0369	435.157	18.514	7.34e-57	761.845	942.81	two.sided	0	0.95	7.83e-54	CTHRC1	3.62124
CTPS	415	35	450	692.382	341.774	350.608	97089.6	16127.5	26.3579	75.6872	13.3018	1.68e-21	298.108	403.108	two.sided	0	0.95	5.19e-20	CTPS	1.01852
CTSF	415	35	450	458.205	1045.49	-587.286	206356	459109	116.682	36.6222	-5.03322	1.3e-05	-823.788	-350.784	two.sided	0	0.95	6e-05	CTSF	-1.19012
CTSG	415	35	450	29.4899	84.0287	-54.5389	17008.9	5481.66	14.0572	53.8204	-3.87979	0.000287108	-82.7239	-26.3538	two.sided	0	0.95	0.000968369	CTSG	-1.51066
CXADRP3	415	35	450	2.21535	0.332426	1.88292	24.7099	0.300651	0.261021	432.469	7.2137	2.46e-12	1.3699	2.39595	two.sided	0	0.95	3.03e-11	CXADRP3	2.73643
CXCL10	415	35	450	908.448	127.562	780.886	4.01113e+06	14791.9	100.439	440.736	7.77473	5.39e-14	583.487	978.286	two.sided	0	0.95	7.92e-13	CXCL10	2.83221
CXCL11	415	35	450	417.943	44.8513	373.092	1.26564e+06	2275.41	55.8099	429.462	6.68505	7.19e-11	263.397	482.786	two.sided	0	0.95	7.43e-10	CXCL11	3.22009
CXCL12	415	35	450	1054.44	2735.45	-1681.01	2.32926e+06	5.66131e+06	409.102	36.3969	-4.10902	0.000215886	-2510.39	-851.625	two.sided	0	0.95	0.000751797	CXCL12	-1.3753
CXCL14	415	35	450	2206.12	5392.13	-3186.01	6.85603e+06	1.39427e+07	644.115	36.8733	-4.94634	1.68e-05	-4491.26	-1880.76	two.sided	0	0.95	7.55e-05	CXCL14	-1.28934
CXCL16	415	35	450	4473.33	2030.87	2442.47	6.26191e+06	1.70029e+06	252.327	57.9419	9.67979	1.03e-13	1937.37	2947.56	two.sided	0	0.95	1.48e-12	CXCL16	1.13926
CXCL17	415	35	450	1777.63	6911.52	-5133.88	1.74948e+07	6.77617e+07	1406.49	35.4954	-3.65015	0.000836272	-7987.78	-2279.99	two.sided	0	0.95	0.00246885	CXCL17	-1.95904
CXCL1	415	35	450	1801.12	297.262	1503.86	7.34908e+06	189870	152.097	329.726	9.88748	2.33e-20	1204.65	1803.06	two.sided	0	0.95	6.51e-19	CXCL1	2.59908
CXCL3	415	35	450	750.286	300.801	449.485	1.30883e+06	172167	89.8492	88.5833	5.00266	2.84e-06	270.945	628.025	two.sided	0	0.95	1.48e-05	CXCL3	1.31863
CXCL5	415	35	450	4086.14	920.723	3165.41	8.82592e+07	3.42084e+06	557.145	246.928	5.68148	3.75e-08	2068.05	4262.78	two.sided	0	0.95	2.64e-07	CXCL5	2.1499
CXCL6	415	35	450	197.532	27.8526	169.679	333411	4537.96	30.546	423.957	5.55488	4.91e-08	109.639	229.719	two.sided	0	0.95	3.39e-07	CXCL6	2.8262
CXCL9	415	35	450	2685.97	299.924	2386.04	2.11988e+07	127447	233.929	447.442	10.1999	4.19e-22	1926.31	2845.78	two.sided	0	0.95	1.35e-20	CXCL9	3.16277
CXCR2P1	415	35	450	60.0116	18.6782	41.3334	10195.5	1236.12	7.73856	94.0175	5.34123	6.41e-07	25.9683	56.6984	two.sided	0	0.95	3.7e-06	CXCR2P1	1.68389
CXorf22	415	35	450	3.91265	0.0713714	3.84128	191.947	0.0625023	0.681402	417.127	5.63731	3.19e-08	2.50187	5.18069	two.sided	0	0.95	2.28e-07	CXorf22	5.77665
CXorf30	415	35	450	5.5205	0.0449514	5.47555	389.919	0.023311	0.969655	414.585	5.64691	3.04e-08	3.5695	7.3816	two.sided	0	0.95	2.18e-07	CXorf30	6.94029
CXorf48	415	35	450	11.514	1.08423	10.4298	2512.72	3.60344	2.48147	426.697	4.20306	3.21e-05	5.55234	15.3072	two.sided	0	0.95	0.000135548	CXorf48	3.40864
CXorf51	415	35	450	0.0669778	0	0.0669778	0.158034	0	0.0195142	414	3.43225	0.000658848	0.0286185	0.105337	two.sided	0	0.95	0.00200826	CXorf51	Inf
CXorf59	415	35	450	2.28823	0.04512	2.24311	70.3206	0.0456026	0.413219	420.089	5.42839	9.63e-08	1.43088	3.05535	two.sided	0	0.95	6.4e-07	CXorf59	5.66432
CXorf61	415	35	450	72.8302	1.32121	71.509	12844.6	13.0176	5.59667	423.265	12.777	7.62e-32	60.5082	82.5097	two.sided	0	0.95	5.82e-30	CXorf61	5.78461
CXorf65	415	35	450	5.00232	1.50874	3.49358	77.7784	12.3735	0.735491	77.8087	4.75	9.12e-06	2.02927	4.95789	two.sided	0	0.95	4.32e-05	CXorf65	1.72925
CXorf66	415	35	450	0.10471	0	0.10471	0.312629	0	0.0274467	414	3.81501	0.000156934	0.0507573	0.158662	two.sided	0	0.95	0.000566967	CXorf66	Inf
CYB5A	415	35	450	966.105	2098.09	-1131.98	214877	3.32333e+06	308.982	34.3717	-3.66358	0.000830508	-1759.66	-504.305	two.sided	0	0.95	0.00245649	CYB5A	-1.11882
CYBRD1	415	35	450	2489.4	7437.4	-4947.99	6.08252e+06	4.97664e+07	1198.56	34.7042	-4.12827	0.000217589	-7381.95	-2514.04	two.sided	0	0.95	0.000756948	CYBRD1	-1.579
CYLC1	415	35	450	0.129005	0	0.129005	0.588332	0	0.0376519	414	3.42625	0.000673177	0.054992	0.203018	two.sided	0	0.95	0.00204578	CYLC1	Inf
CYMP	415	35	450	5.04122	0.706749	4.33447	397.511	2.63676	1.01646	447.943	4.26427	2.45e-05	2.33684	6.33209	two.sided	0	0.95	0.000106504	CYMP	2.8345
CYP11B1	415	35	450	0.4223	0.0148114	0.407489	5.2636	0.00767825	0.11359	426.89	3.58736	0.000372733	0.184223	0.630755	two.sided	0	0.95	0.00122103	CYP11B1	4.83349
CYP11B2	415	35	450	0.220971	0	0.220971	1.63852	0	0.062835	414	3.51669	0.000485299	0.0974559	0.344487	two.sided	0	0.95	0.00154091	CYP11B2	Inf
CYP19A1	415	35	450	15.9608	2.48836	13.4725	1991.11	8.11814	2.24272	442.406	6.0072	3.94e-09	9.06476	17.8802	two.sided	0	0.95	3.21e-08	CYP19A1	2.68127
CYP26A1	415	35	450	3.31272	0.560291	2.75243	94.7561	1.11141	0.509983	434.768	5.3971	1.12e-07	1.75009	3.75477	two.sided	0	0.95	7.33e-07	CYP26A1	2.56377
CYP27B1	415	35	450	91.8413	18.342	73.4993	12032	199.327	5.88963	403.189	12.4794	1.9e-30	61.921	85.0775	two.sided	0	0.95	1.32e-28	CYP27B1	2.32399
CYP2A13	415	35	450	0.14508	0	0.14508	0.468838	0	0.0336114	414	4.31637	1.99e-05	0.0790091	0.21115	two.sided	0	0.95	8.8e-05	CYP2A13	Inf
CYP2C18	415	35	450	554.137	2346.38	-1792.25	396374	4.65117e+06	365.849	34.4903	-4.89886	2.25e-05	-2535.35	-1049.14	two.sided	0	0.95	9.85e-05	CYP2C18	-2.08212
CYP2D7P1	415	35	450	12.8404	4.46999	8.37045	131.745	32.5033	1.1163	60.6366	7.4984	3.32e-10	6.13801	10.6029	two.sided	0	0.95	3.13e-09	CYP2D7P1	1.52235
CYP2W1	415	35	450	831.947	54.8402	777.106	5.74527e+06	11106.7	119.001	430.443	6.53022	1.85e-10	543.21	1011	two.sided	0	0.95	1.81e-09	CYP2W1	3.92319
D4S234E	415	35	450	115.228	343.51	-228.282	43234.5	136513	63.2816	35.8384	-3.6074	0.000935106	-356.643	-99.9207	two.sided	0	0.95	0.00271242	D4S234E	-1.57586
DAB1	415	35	450	12.8691	146.63	-133.761	1604.25	39152.4	33.5038	34.2354	-3.99241	0.000328072	-201.832	-65.6903	two.sided	0	0.95	0.00108913	DAB1	-3.5102
DACT2	415	35	450	127.671	28.4328	99.2382	102093	607.942	16.2289	447.369	6.11492	2.11e-09	67.344	131.133	two.sided	0	0.95	1.79e-08	DACT2	2.1668
DACT3	415	35	450	361.486	1358.64	-997.158	439985	2.54209e+06	271.461	34.9992	-3.6733	0.000794046	-1548.25	-446.061	two.sided	0	0.95	0.00236521	DACT3	-1.91015
DARC	415	35	450	458.954	1448.7	-989.747	458164	917861	165.314	36.9176	-5.98709	6.59e-07	-1324.73	-654.765	two.sided	0	0.95	3.8e-06	DARC	-1.65834
DARS2	415	35	450	1084.18	445.264	638.912	469809	31354.3	45.0323	154.027	14.1879	9.35e-30	549.952	727.873	two.sided	0	0.95	6.01e-28	DARS2	1.28387
DAZ4	415	35	450	0.296482	0	0.296482	1.81371	0	0.0661089	414	4.48475	9.47e-06	0.166531	0.426433	two.sided	0	0.95	4.47e-05	DAZ4	Inf
DBF4B	415	35	450	236.817	110.226	126.591	15911	1850.04	9.54977	97.0184	13.2559	1.68e-23	107.638	145.545	two.sided	0	0.95	6.1e-22	DBF4B	1.10331
DBF4	415	35	450	458.152	133.773	324.379	137537	5136.56	21.8672	254.401	14.834	2.72e-36	281.315	367.442	two.sided	0	0.95	3.4e-34	DBF4	1.77604
DCAF13	415	35	450	1128.17	455.916	672.258	492608	21993.2	42.6073	219.462	15.778	5.44e-38	588.286	756.23	two.sided	0	0.95	8.36e-36	DCAF13	1.30715
DCAF4L1	415	35	450	10.1457	3.21272	6.93294	505.275	10.1906	1.22829	374.737	5.6444	3.28e-08	4.51774	9.34814	two.sided	0	0.95	2.33e-07	DCAF4L1	1.659
DCAF8L1	415	35	450	0.525863	0.0349286	0.490934	5.60628	0.0427002	0.121364	447.693	4.04515	6.16e-05	0.252421	0.729447	two.sided	0	0.95	0.000244599	DCAF8L1	3.91221
DCBLD1	415	35	450	569.962	265.112	304.85	71298.8	21133	27.8497	55.7308	10.9463	1.66e-15	249.055	360.646	two.sided	0	0.95	2.88e-14	DCBLD1	1.10427
DCDC1	415	35	450	2.03687	0.647214	1.38965	23.0666	0.79354	0.279741	271.19	4.96765	1.2e-06	0.838913	1.94039	two.sided	0	0.95	6.67e-06	DCDC1	1.65404
DCDC2	415	35	450	155.033	21.3398	133.694	81480.8	1251.59	15.2348	412.088	8.77555	4.56e-17	103.746	163.641	two.sided	0	0.95	9.07e-16	DCDC2	2.86096
DCLK3	415	35	450	19.5115	3.60905	15.9024	481.816	8.8229	1.18873	389.632	13.3776	7.53e-34	13.5653	18.2395	two.sided	0	0.95	7.3e-32	DCLK3	2.43463
DCN	415	35	450	8462.73	21826.8	-13364	8.8811e+07	3.59794e+08	3239.42	35.4291	-4.12544	0.000213277	-19937.6	-6790.51	two.sided	0	0.95	0.000743991	DCN	-1.3669
DCST2	415	35	450	9.20363	4.3885	4.81513	131.95	17.6161	0.906239	87.6521	5.31332	8.09e-07	3.01407	6.61619	two.sided	0	0.95	4.6e-06	DCST2	1.06847
DCT	415	35	450	1.07849	4.50834	-3.42985	3.52912	27.2413	0.887033	34.7467	-3.86665	0.000462123	-5.23109	-1.6286	two.sided	0	0.95	0.00147681	DCT	-2.06358
DDI1	415	35	450	1.53305	0.678383	0.854667	7.69536	0.563523	0.186128	141.95	4.59182	9.6e-06	0.486726	1.22261	two.sided	0	0.95	4.53e-05	DDI1	1.17623
DDN	415	35	450	21.3684	6.52042	14.8479	2023.27	32.9114	2.41157	405.446	6.15696	1.79e-09	10.1072	19.5887	two.sided	0	0.95	1.53e-08	DDN	1.71244
DDO	415	35	450	26.0196	54.7953	-28.7757	983.722	1266.55	6.20948	38.5866	-4.63415	4.02e-05	-41.3398	-16.2115	two.sided	0	0.95	0.000166154	DDO	-1.07445
DDX11	415	35	450	676.521	281.998	394.523	221077	21972.8	34.0663	109.696	11.581	9.6e-21	327.01	462.036	two.sided	0	0.95	2.77e-19	DDX11	1.26245
DDX12	415	35	450	140.328	45.8337	94.4941	10110.3	784.466	6.83927	134.985	13.8164	1.31e-27	80.9681	108.02	two.sided	0	0.95	6.91e-26	DDX12	1.61432
DDX21	415	35	450	3127.29	1371.4	1755.9	1.94879e+06	296474	114.746	80.1238	15.3025	1.7e-25	1527.55	1984.24	two.sided	0	0.95	7.42e-24	DDX21	1.18927
DEFB106A	415	35	450	0.0335508	0	0.0335508	0.0406569	0	0.0098979	414	3.38969	0.00076684	0.0140944	0.0530072	two.sided	0	0.95	0.00229531	DEFB106A	Inf
DEFB107A	415	35	450	0.128217	0	0.128217	0.463809	0	0.0334307	414	3.8353	0.000144936	0.0625018	0.193932	two.sided	0	0.95	0.000528861	DEFB107A	Inf
DEFB109P1B	415	35	450	0.0703788	0	0.0703788	0.103692	0	0.0158069	414	4.4524	1.09e-05	0.0393069	0.101451	two.sided	0	0.95	5.1e-05	DEFB109P1B	Inf
DEFB126	415	35	450	0.899626	0	0.899626	12.8161	0	0.175734	414	5.11926	4.71e-07	0.554185	1.24507	two.sided	0	0.95	2.79e-06	DEFB126	Inf
DEFB127	415	35	450	0.217522	0	0.217522	1.56604	0	0.0614296	414	3.541	0.000443913	0.0967691	0.338275	two.sided	0	0.95	0.0014257	DEFB127	Inf
DEPDC1B	415	35	450	390.76	103.344	287.416	67618	9037.84	20.5222	87.5799	14.0052	4.5e-24	246.63	328.202	two.sided	0	0.95	1.74e-22	DEPDC1B	1.91882
DEPDC1	415	35	450	466.705	132.495	334.21	87077.6	15218.6	25.3898	73.3292	13.1632	5.37e-21	283.612	384.808	two.sided	0	0.95	1.59e-19	DEPDC1	1.81658
DERL3	415	35	450	499.84	2817.67	-2317.83	379168	1.32587e+07	616.225	34.1642	-3.76133	0.000634871	-3569.93	-1065.73	two.sided	0	0.95	0.00194532	DERL3	-2.49496
DGAT2L6	415	35	450	0.333179	0.0383514	0.294828	2.90513	0.0251939	0.0878644	446.086	3.35548	0.000859979	0.122148	0.467507	two.sided	0	0.95	0.0025311	DGAT2L6	3.11895
DGCR10	415	35	450	2.45031	0.885803	1.5645	20.4797	1.5842	0.30759	135.341	5.08633	1.19e-06	0.9562	2.17281	two.sided	0	0.95	6.64e-06	DGCR10	1.46791
DGCR5	415	35	450	23.8742	5.81071	18.0635	6726.41	19.3028	4.09387	436.5	4.41233	1.29e-05	10.0173	26.1096	two.sided	0	0.95	5.94e-05	DGCR5	2.03867
DGCR9	415	35	450	9.61282	2.75906	6.85376	413.956	8.66001	1.11576	368.656	6.1427	2.1e-09	4.65971	9.04781	two.sided	0	0.95	1.78e-08	DGCR9	1.80078
DHRS1	415	35	450	319.697	788.614	-468.917	37318.7	430879	111.359	34.4984	-4.21087	0.000172497	-695.105	-242.73	two.sided	0	0.95	0.000616376	DHRS1	-1.30262
DHRS2	415	35	450	427.678	8.70356	418.974	4.54531e+06	180.231	104.679	414.388	4.00246	7.43e-05	213.206	624.742	two.sided	0	0.95	0.000289967	DHRS2	5.61877
DHRS7	415	35	450	1042.28	2311.49	-1269.21	317511	2.55814e+06	271.762	34.7152	-4.67028	4.39e-05	-1821.07	-717.338	two.sided	0	0.95	0.000180311	DHRS7	-1.14908
DHX34	415	35	450	854.613	402.114	452.499	182737	11717.3	27.8408	159.585	16.2531	1.15e-35	397.515	507.483	two.sided	0	0.95	1.36e-33	DHX34	1.08767
DIAPH3	415	35	450	335.113	102.057	233.056	45626.2	5784.94	16.59	90.9699	14.048	1.64e-24	200.102	266.011	two.sided	0	0.95	6.54e-23	DIAPH3	1.71528
DIO3OS	415	35	450	6.25536	2.61347	3.64188	211.977	4.71324	0.8034	358.044	4.53309	7.94e-06	2.06191	5.22186	two.sided	0	0.95	3.79e-05	DIO3OS	1.25912
DIRAS1	415	35	450	56.3142	149.548	-93.2338	18808.9	14120.4	21.184	42.0247	-4.40114	7.24e-05	-135.984	-50.4835	two.sided	0	0.95	0.000283616	DIRAS1	-1.40904
DIRC1	415	35	450	1.99809	0.163246	1.83484	45.2365	0.155575	0.336822	439.553	5.44752	8.52e-08	1.17286	2.49682	two.sided	0	0.95	5.69e-07	DIRC1	3.6135
DIRC3	415	35	450	4.55455	17.9524	-13.3979	41.0177	390.785	3.35621	34.6044	-3.99197	0.000324102	-20.2141	-6.58162	two.sided	0	0.95	0.00107726	DIRC3	-1.9788
DISC2	415	35	450	1.2899	0.546003	0.7439	5.22766	0.594591	0.172003	98.6606	4.32492	3.65e-05	0.402594	1.08521	two.sided	0	0.95	0.00015272	DISC2	1.24028
DKC1	415	35	450	1805.38	712.647	1092.73	665225	34631.7	50.9159	192.006	21.4614	6.68e-53	992.303	1193.16	two.sided	0	0.95	4.51e-50	DKC1	1.34104
DKFZP434L187	415	35	450	1.99986	0.716969	1.28289	35.6843	1.61775	0.363604	216.604	3.52827	0.000510655	0.566239	1.99955	two.sided	0	0.95	0.00161359	DKFZP434L187	1.47992
DKFZp434L192	415	35	450	0.404787	0.03488	0.369907	3.83268	0.0206646	0.0991251	446.41	3.73172	0.000214722	0.175098	0.564717	two.sided	0	0.95	0.00074826	DKFZp434L192	3.53669
DKFZp686A1627	415	35	450	19.7881	0.0255457	19.7625	8319.15	0.0228404	4.47737	414.027	4.41387	1.3e-05	10.9613	28.5637	two.sided	0	0.95	5.97e-05	DKFZp686A1627	9.59733
DKFZp686O24166	415	35	450	433.909	130.545	303.363	148393	10227.5	25.4909	149.71	11.9009	2.1e-23	252.995	353.732	two.sided	0	0.95	7.57e-22	DKFZp686O24166	1.73284
DKFZp779M0652	415	35	450	1.87521	6.45179	-4.57657	10.6571	16.6109	0.707302	37.7698	-6.47046	1.33e-07	-6.00872	-3.14443	two.sided	0	0.95	8.63e-07	DKFZp779M0652	-1.78264
DKK1	415	35	450	673.881	115.177	558.704	7.40448e+06	124188	146.254	401.628	3.82009	0.000154511	271.185	846.224	two.sided	0	0.95	0.00055951	DKK1	2.54864
DKK2	415	35	450	93.2595	29.1732	64.0863	22107.8	2995.76	11.7841	86.7333	5.43837	4.89e-07	40.6631	87.5095	two.sided	0	0.95	2.89e-06	DKK2	1.67661
DLEU2	415	35	450	107.993	31.9951	75.9978	11959.2	148.298	5.7493	431.188	13.2186	9.96e-34	64.6976	87.2979	two.sided	0	0.95	9.48e-32	DLEU2	1.75501
DLEU7	415	35	450	10.3893	2.63671	7.75262	64.3264	6.32277	0.579357	110.685	13.3814	7.11e-25	6.60455	8.90069	two.sided	0	0.95	2.92e-23	DLEU7	1.97829
DLG2	415	35	450	46.7928	223.86	-177.067	7018.54	64580.9	43.1518	34.6259	-4.10336	0.000234651	-264.704	-89.4306	two.sided	0	0.95	0.000810185	DLG2	-2.25824
DLGAP5	415	35	450	531.917	141.538	390.378	93757.9	13778.9	24.8919	82.0022	15.6829	2.1e-26	340.86	439.896	two.sided	0	0.95	1e-24	DLGAP5	1.91001
DLL4	415	35	450	399.56	193	206.56	62947.9	11462.5	21.8902	71.5274	9.43617	3.44e-14	162.918	250.202	two.sided	0	0.95	5.19e-13	DLL4	1.04981
DLX4	415	35	450	38.9113	5.40293	33.5083	13654.7	48.0865	5.85465	439.955	5.72337	1.93e-08	22.0018	45.0149	two.sided	0	0.95	1.43e-07	DLX4	2.84838
DLX6AS	415	35	450	10.7127	1.23569	9.47702	545.116	4.33976	1.19897	447.315	7.9043	2.12e-14	7.1207	11.8333	two.sided	0	0.95	3.27e-13	DLX6AS	3.11594
DLX6	415	35	450	33.3126	2.4826	30.83	6139.61	6.88618	3.87182	424.171	7.96266	1.56e-14	23.2196	38.4403	two.sided	0	0.95	2.43e-13	DLX6	3.74615
DMBX1	415	35	450	36.7887	1.02598	35.7627	3016.46	3.26841	2.71329	423.854	13.1806	1.73e-33	30.4295	41.0959	two.sided	0	0.95	1.6e-31	DMBX1	5.16419
DMGDH	415	35	450	9.35115	34.9058	-25.5547	194.662	1689.75	6.98196	34.6636	-3.6601	0.000831793	-39.7337	-11.3756	two.sided	0	0.95	0.00245957	DMGDH	-1.90025
DMRT1	415	35	450	1.57093	0.332526	1.23841	29.234	0.833026	0.306992	310.047	4.034	6.91e-05	0.634354	1.84246	two.sided	0	0.95	0.000272202	DMRT1	2.24008
DMRTA1	415	35	450	25.5932	105.241	-79.6477	1334.77	5372.82	12.519	35.4384	-6.36215	2.45e-07	-105.051	-54.244	two.sided	0	0.95	1.53e-06	DMRTA1	-2.03986
DMRTC1B	415	35	450	4.04234	12.3461	-8.30381	93.8482	109.301	1.83003	39.0856	-4.53752	5.3e-05	-12.0051	-4.60248	two.sided	0	0.95	0.00021395	DMRTC1B	-1.6108
DNA2	415	35	450	226.779	50.1789	176.6	22758.8	1078.45	9.25491	208.49	19.0818	1.26e-47	158.355	194.845	two.sided	0	0.95	5.79e-45	DNA2	2.17614
DNAH12	415	35	450	9.24189	2.35575	6.88615	895.379	6.04099	1.52648	447.979	4.51113	8.25e-06	3.8862	9.88609	two.sided	0	0.95	3.94e-05	DNAH12	1.972
DNAH14	415	35	450	71.14	19.5342	51.6059	6977.29	84.0617	4.38343	433.109	11.7729	5.97e-28	42.9904	60.2213	two.sided	0	0.95	3.26e-26	DNAH14	1.86466
DNAH17	415	35	450	28.1863	12.8735	15.3128	1120.16	24.6759	1.84505	359.701	8.2994	2.14e-15	11.6844	18.9413	two.sided	0	0.95	3.65e-14	DNAH17	1.13059
DNAH2	415	35	450	86.606	6.12871	80.4773	39108.2	38.8152	9.76451	423.088	8.24182	2.15e-15	61.2843	99.6703	two.sided	0	0.95	3.67e-14	DNAH2	3.82081
DNAH3	415	35	450	37.9807	11.9734	26.0073	2744.85	186.656	3.45646	151.495	7.52425	4.38e-12	19.1782	32.8364	two.sided	0	0.95	5.26e-11	DNAH3	1.66543
DNAH5	415	35	450	78.7583	15.1432	63.6151	56959.7	140.809	11.8859	434.085	5.35213	1.41e-07	40.2539	86.9762	two.sided	0	0.95	9.13e-07	DNAH5	2.37876
DNAH6	415	35	450	48.0603	16.1403	31.92	9876.11	168.415	5.34881	399.477	5.96768	5.31e-09	21.4046	42.4353	two.sided	0	0.95	4.25e-08	DNAH6	1.57418
DNAJC18	415	35	450	110.091	271.064	-160.973	6431.3	58438.8	41.0509	34.6338	-3.92129	0.000396692	-244.342	-77.6034	two.sided	0	0.95	0.00129175	DNAJC18	-1.29993
DNAJC2	415	35	450	882.925	372.088	510.837	263043	9252.51	29.9699	266.621	17.045	1.44e-44	451.829	569.845	two.sided	0	0.95	4.49e-42	DNAJC2	1.24665
DNAJC5B	415	35	450	18.5674	7.4219	11.1455	474.797	109.556	2.06743	62.7084	5.39102	1.13e-06	7.01374	15.2773	two.sided	0	0.95	6.3e-06	DNAJC5B	1.32291
DNASE1L2	415	35	450	10.2121	3.30959	6.90253	114.556	9.73427	0.74442	124.88	9.27236	6.89e-16	5.42921	8.37584	two.sided	0	0.95	1.24e-14	DNASE1L2	1.62556
DNASE1L3	415	35	450	60.562	336.999	-276.438	9994.81	85597.4	49.6963	34.6727	-5.56254	3e-06	-377.36	-175.515	two.sided	0	0.95	1.56e-05	DNASE1L3	-2.47626
DNASE2B	415	35	450	6.03007	1.05427	4.9758	247.826	2.67273	0.820691	439.201	6.06294	2.88e-09	3.36283	6.58877	two.sided	0	0.95	2.39e-08	DNASE2B	2.51594
DNMT1	415	35	450	2109.47	912.182	1197.29	1.28775e+06	76294	72.6832	171.205	16.4727	3.82e-37	1053.82	1340.76	two.sided	0	0.95	5.46e-35	DNMT1	1.20949
DNMT3B	415	35	450	217.611	32.2832	185.328	103386	234.767	15.9947	432.774	11.5868	3.17e-27	153.891	216.764	two.sided	0	0.95	1.62e-25	DNMT3B	2.7529
DNMT3L	415	35	450	0.571729	0.130543	0.441186	3.93527	0.0874796	0.109462	358.084	4.03048	6.8e-05	0.225916	0.656456	two.sided	0	0.95	0.00026829	DNMT3L	2.13081
DOC2A	415	35	450	26.3294	3.32818	23.0012	3990.67	8.42497	3.13955	431.692	7.32628	1.17e-12	16.8305	29.172	two.sided	0	0.95	1.51e-11	DOC2A	2.98387
DOCK3	415	35	450	54.3909	248.24	-193.849	8102.43	86915.6	50.0283	34.5365	-3.87478	0.000454647	-295.46	-92.2371	two.sided	0	0.95	0.00145643	DOCK3	-2.1903
DONSON	415	35	450	330.294	162.495	167.798	22328.9	2888.08	11.6757	89.6639	14.3716	5.42e-25	144.601	190.995	two.sided	0	0.95	2.25e-23	DONSON	1.02335
DPF1	415	35	450	17.1868	3.37348	13.8133	3871.78	9.86112	3.10022	434.557	4.4556	1.07e-05	7.72005	19.9066	two.sided	0	0.95	4.98e-05	DPF1	2.34899
DPP6	415	35	450	43.0773	529.834	-486.756	20484.7	596047	130.688	34.1974	-3.72458	0.000703398	-752.289	-221.223	two.sided	0	0.95	0.00212804	DPP6	-3.62054
DPPA2	415	35	450	3.05524	0.0407629	3.01447	282.533	0.0581564	0.826114	415.993	3.64898	0.000296765	1.3906	4.63835	two.sided	0	0.95	0.000996627	DPPA2	6.22789
DPT	415	35	450	203.106	2877.33	-2674.22	174958	8.49812e+06	493.178	34.1182	-5.42242	4.81e-06	-3676.35	-1672.09	two.sided	0	0.95	2.4e-05	DPT	-3.82442
DPY19L1	415	35	450	1323.3	488.582	834.723	585829	25476.5	46.2551	224.428	18.0461	1.4e-45	743.573	925.873	two.sided	0	0.95	4.9e-43	DPY19L1	1.43747
DPYS	415	35	450	3.34463	0.583986	2.76065	189.207	0.788977	0.69171	442.771	3.99105	7.7e-05	1.4012	4.12009	two.sided	0	0.95	0.000299472	DPYS	2.51784
DRD1	415	35	450	35.7982	8.27316	27.525	9208.93	43.2847	4.84013	444.616	5.68684	2.35e-08	18.0127	37.0374	two.sided	0	0.95	1.72e-07	DRD1	2.11338
DRD3	415	35	450	0.160791	0	0.160791	0.551086	0	0.0364406	414	4.41241	1.31e-05	0.0891592	0.232423	two.sided	0	0.95	6.01e-05	DRD3	Inf
DRGX	415	35	450	5.46538	0.350277	5.11511	238.813	0.699573	0.771648	436.842	6.62881	1e-10	3.5985	6.63171	two.sided	0	0.95	1.02e-09	DRGX	3.96375
DSCC1	415	35	450	281.13	66.838	214.292	35488.3	698.614	10.2701	378.634	20.8656	6.56e-65	194.098	234.485	two.sided	0	0.95	1.9e-61	DSCC1	2.07249
DSCR4	415	35	450	7.85461	0.0487943	7.80582	687.998	0.0439049	1.28805	414.624	6.06017	3.06e-09	5.27389	10.3377	two.sided	0	0.95	2.53e-08	DSCR4	7.33068
DSCR6	415	35	450	29.0609	6.82273	22.2382	3961.5	38.3471	3.26212	443.369	6.8171	3.05e-11	15.8271	28.6493	two.sided	0	0.95	3.28e-10	DSCR6	2.09066
DSCR8	415	35	450	27.6282	0.0860257	27.5422	5729.63	0.132036	3.7162	414.226	7.4114	7.09e-13	20.2372	34.8472	two.sided	0	0.95	9.34e-12	DSCR8	8.32716
DSG2	415	35	450	8634.36	4077.31	4557.05	3.62831e+07	1.04333e+07	620.906	56.4696	7.33935	9.09e-10	3313.45	5800.64	two.sided	0	0.95	8.11e-09	DSG2	1.08247
DSN1	415	35	450	513.369	232.465	280.904	62276	8326.69	19.6969	87.5586	14.2613	1.49e-24	241.758	320.05	two.sided	0	0.95	5.99e-23	DSN1	1.14298
DSPP	415	35	450	1.76897	0.23914	1.52983	21.4739	0.34872	0.24841	405.65	6.15846	1.77e-09	1.04149	2.01816	two.sided	0	0.95	1.52e-08	DSPP	2.88698
DTL	415	35	450	557.622	134.052	423.57	100539	8181.07	21.8176	129.57	19.4142	3.56e-40	380.405	466.735	two.sided	0	0.95	7.67e-38	DTL	2.0565
DUSP15	415	35	450	55.0066	21.4922	33.5144	17921.3	167.285	6.92556	444.423	4.83923	1.8e-06	19.9035	47.1253	two.sided	0	0.95	9.7e-06	DUSP15	1.35579
DUSP1	415	35	450	4892.13	15226.7	-10334.6	3.14591e+07	1.89702e+08	2344.32	34.9571	-4.40834	9.46e-05	-15094	-5575.15	two.sided	0	0.95	0.000360145	DUSP1	-1.63807
DUSP26	415	35	450	18.1348	67.1908	-49.056	931.574	4017.8	10.8185	35.3416	-4.53447	6.38e-05	-71.0111	-27.1009	two.sided	0	0.95	0.000252735	DUSP26	-1.8895
DUSP27	415	35	450	328.153	2.93759	325.216	1.71671e+06	19.8825	64.3212	414.114	5.05612	6.44e-07	198.779	451.652	two.sided	0	0.95	3.72e-06	DUSP27	6.80359
DUSP5P	415	35	450	9.60098	0.937554	8.66342	250.555	1.90322	0.811249	447.711	10.6791	7.21e-24	7.06909	10.2578	two.sided	0	0.95	2.7e-22	DUSP5P	3.35621
DUSP5	415	35	450	545.084	1991.83	-1446.74	359804	4.83703e+06	372.918	34.4278	-3.87952	0.000450168	-2204.26	-689.23	two.sided	0	0.95	0.00144453	DUSP5	-1.86954
DUSP9	415	35	450	41.8246	2.72453	39.1001	23596.8	15.192	7.56927	420.047	5.16564	3.71e-07	24.2218	53.9785	two.sided	0	0.95	2.24e-06	DUSP9	3.94027
DUXA	415	35	450	1.02545	0.164909	0.860537	18.5817	0.211204	0.22541	436.559	3.81766	0.000154204	0.417515	1.30356	two.sided	0	0.95	0.000558497	DUXA	2.63651
DVWA	415	35	450	3.74998	0.622886	3.1271	22.0843	1.23964	0.297714	179.621	10.5037	2.01e-20	2.53963	3.71456	two.sided	0	0.95	5.65e-19	DVWA	2.58984
DYDC2	415	35	450	5.75358	1.95207	3.80151	375.787	9.21832	1.08115	339.807	3.51616	0.000497235	1.67492	5.9281	two.sided	0	0.95	0.0015756	DYDC2	1.55946
DYX1C1	415	35	450	77.7732	37.7842	39.989	3769.47	509.32	4.86159	86.91	8.2255	1.73e-12	30.3259	49.6521	two.sided	0	0.95	2.18e-11	DYX1C1	1.04149
E2F1	415	35	450	555.964	160.941	395.023	123542	9648.13	23.9448	134.23	16.4973	4.31e-34	347.665	442.381	two.sided	0	0.95	4.3e-32	E2F1	1.78846
E2F3	415	35	450	558.211	205.862	352.349	60720.8	3472.43	15.6693	176.675	22.4866	1.01e-53	321.426	383.272	two.sided	0	0.95	8.19e-51	E2F3	1.43913
E2F7	415	35	450	258.641	56.3243	202.317	48165.5	3329.57	14.5324	149.316	13.9217	9.08e-29	173.601	231.032	two.sided	0	0.95	5.35e-27	E2F7	2.19912
E2F8	415	35	450	441.174	209.393	231.781	75772.2	29260.9	31.9157	50.2756	7.26231	2.27e-09	167.686	295.877	two.sided	0	0.95	1.91e-08	E2F8	1.07514
ECE2	415	35	450	313.099	153.864	159.235	44322.2	6904.86	17.438	78.8785	9.13153	5.46e-14	124.525	193.946	two.sided	0	0.95	8.01e-13	ECE2	1.02497
ECEL1	415	35	450	69.0445	14.6416	54.4029	27747.8	1613.49	10.6284	174.075	5.11865	8.08e-07	33.4258	75.3799	two.sided	0	0.95	4.6e-06	ECEL1	2.23745
ECHDC2	415	35	450	465.333	948.382	-483.049	62383.8	88711.2	51.8163	38.1415	-9.32233	2.23e-11	-587.933	-378.165	two.sided	0	0.95	2.44e-10	ECHDC2	-1.0272
ECT2	415	35	450	2447.88	422.381	2025.5	2.41435e+06	67195.7	87.9635	314.837	23.0266	1.78e-69	1852.43	2198.57	two.sided	0	0.95	1.81e-65	ECT2	2.53492
EDAR	415	35	450	255.731	108.078	147.652	238388	10899.8	29.7633	215.024	4.96089	1.42e-06	88.9871	206.317	two.sided	0	0.95	7.83e-06	EDAR	1.24255
EDDM3B	415	35	450	0.206125	0.0262657	0.179859	0.599766	0.0132097	0.0426924	359.733	4.2129	3.19e-05	0.0959008	0.263817	two.sided	0	0.95	0.000134975	EDDM3B	2.97226
EEF1A1P9	415	35	450	610.469	168.612	441.856	2.34836e+06	7335.69	76.6047	437.921	5.76801	1.52e-08	291.298	592.415	two.sided	0	0.95	1.14e-07	EEF1A1P9	1.85621
EFCAB10	415	35	450	8.36199	3.24237	5.11962	73.7657	8.50288	0.648605	97.6603	7.89329	4.36e-12	3.83243	6.40681	two.sided	0	0.95	5.24e-11	EFCAB10	1.3668
EFCAB5	415	35	450	7.72343	3.1052	4.61823	245.802	10.0085	0.937151	237.153	4.92795	1.56e-06	2.77203	6.46443	two.sided	0	0.95	8.52e-06	EFCAB5	1.31456
EFHA2	415	35	450	52.3977	149.666	-97.2687	4122.9	23571.4	26.142	35.0099	-3.72079	0.000694159	-150.339	-44.1982	two.sided	0	0.95	0.00210324	EFHA2	-1.51418
EFHC2	415	35	450	32.6465	71.633	-38.9865	1419.85	3552.02	10.2424	36.3277	-3.80637	0.00052328	-59.7526	-18.2204	two.sided	0	0.95	0.00164782	EFHC2	-1.1337
EFS	415	35	450	140.854	567.115	-426.261	34573.6	279847	89.8828	34.7119	-4.7424	3.54e-05	-608.787	-243.735	two.sided	0	0.95	0.000148302	EFS	-2.00944
EGFL6	415	35	450	123.366	34.8337	88.5328	89626.7	2665.41	17.0916	301.287	5.1799	4.07e-07	54.8987	122.167	two.sided	0	0.95	2.44e-06	EGFL6	1.8244
EGF	415	35	450	18.3349	3.9058	14.4291	5746.54	34.5119	3.85138	447.434	3.74647	0.000202795	6.86005	21.9981	two.sided	0	0.95	0.000711716	EGF	2.2309
EGR4	415	35	450	29.3908	8.56146	20.8293	3199.61	97.4537	3.23949	296.363	6.42982	5.1e-10	14.454	27.2046	two.sided	0	0.95	4.72e-09	EGR4	1.77944
EIF1AY	415	35	450	172.336	386.722	-214.386	51734.3	119123	59.3985	36.5322	-3.60929	0.000914187	-334.791	-93.9813	two.sided	0	0.95	0.00266395	EIF1AY	-1.16608
EIF4E3	415	35	450	654.016	1506.52	-852.506	213504	864253	158.768	35.4302	-5.36949	5.06e-06	-1174.68	-530.329	two.sided	0	0.95	2.52e-05	EIF4E3	-1.20382
ELF5	415	35	450	53.225	7.73961	45.4854	36568	205.142	9.69417	446.835	4.69204	3.6e-06	26.4336	64.5372	two.sided	0	0.95	1.84e-05	ELF5	2.78177
ELFN2	415	35	450	114.434	9.84182	104.592	47683.9	63.2579	10.8032	425.844	9.68165	3.61e-20	83.3582	125.827	two.sided	0	0.95	9.95e-19	ELFN2	3.53945
ELL2	415	35	450	914.88	2358.07	-1443.19	521892	2.53076e+06	271.229	35.1921	-5.32092	5.98e-06	-1993.7	-892.669	two.sided	0	0.95	2.93e-05	ELL2	-1.36595
ELOVL3	415	35	450	10.1341	1.56017	8.57396	431.799	2.64985	1.0565	447.585	8.11545	4.72e-15	6.49765	10.6503	two.sided	0	0.95	7.79e-14	ELOVL3	2.69945
EME1	415	35	450	104.795	22.6159	82.1794	6193.38	192.68	4.51984	291.981	18.1819	6.3e-50	73.2839	91.075	two.sided	0	0.95	3.36e-47	EME1	2.21216
EMID2	415	35	450	17.1723	1.50454	15.6678	5994.83	2.84581	3.81139	418.512	4.11078	4.75e-05	8.17594	23.1596	two.sided	0	0.95	0.000193468	EMID2	3.51269
EMILIN3	415	35	450	30.6299	130.354	-99.7237	3284.34	11920.1	18.6678	35.5969	-5.34201	5.43e-06	-137.599	-61.8487	two.sided	0	0.95	2.69e-05	EMILIN3	-2.08942
EML4	415	35	450	2916.81	1407.16	1509.65	1.43298e+06	443326	126.962	54.7299	11.8905	8.53e-17	1255.18	1764.12	two.sided	0	0.95	1.66e-15	EML4	1.05161
EMP3	415	35	450	670.587	1452.23	-781.646	484010	845275	159.113	37.356	-4.91252	1.81e-05	-1103.94	-459.356	two.sided	0	0.95	8.09e-05	EMP3	-1.11478
EMR2	415	35	450	268.857	108.425	160.431	61293.8	6657.51	18.3823	102.237	8.72747	5.19e-14	123.971	196.892	two.sided	0	0.95	7.65e-13	EMR2	1.31014
EMR4P	415	35	450	6.99912	3.44833	3.55079	93.0853	16.1201	0.827573	73.7438	4.2906	5.34e-05	1.90172	5.19986	two.sided	0	0.95	0.000215019	EMR4P	1.02127
EMX1	415	35	450	68.8081	14.0725	54.7357	11872.4	788.2	7.15041	154.744	7.6549	1.95e-12	40.6107	68.8607	two.sided	0	0.95	2.44e-11	EMX1	2.2897
EN1	415	35	450	5.30346	0.593551	4.70991	242.304	1.24974	0.78713	445.88	5.98365	4.49e-09	3.16296	6.25685	two.sided	0	0.95	3.63e-08	EN1	3.15949
EN2	415	35	450	42.9039	2.23488	40.669	8824.19	6.66602	4.6318	421.038	8.7804	4.13e-17	31.5647	49.7734	two.sided	0	0.95	8.26e-16	EN2	4.26284
ENC1	415	35	450	3263.98	756.555	2507.43	4.92313e+06	264281	139.334	186.873	17.9958	1.16e-42	2232.56	2782.3	two.sided	0	0.95	3.02e-40	ENC1	2.10912
ENHO	415	35	450	12.7719	56.583	-43.8111	1151.27	3045.21	9.47524	36.1997	-4.62375	4.67e-05	-63.0241	-24.5981	two.sided	0	0.95	0.000190543	ENHO	-2.1474
ENPP6	415	35	450	13.4806	56.6121	-43.1315	506.936	1500.37	6.63998	35.9629	-6.49574	1.53e-07	-56.5985	-29.6645	two.sided	0	0.95	9.81e-07	ENPP6	-2.07023
ENTPD3	415	35	450	108.212	349.576	-241.364	58654	89203.9	51.8654	37.8659	-4.65366	3.92e-05	-346.372	-136.356	two.sided	0	0.95	0.000162495	ENTPD3	-1.69174
ENTPD5	415	35	450	303.767	792.998	-489.231	56975	575565	128.771	34.5699	-3.79923	0.000563148	-750.767	-227.696	two.sided	0	0.95	0.00175582	ENTPD5	-1.38435
EOMES	415	35	450	78.5651	36.9027	41.6625	8062.33	2454.94	9.46406	55.0955	4.40217	4.97e-05	22.6968	60.6281	two.sided	0	0.95	0.000201838	EOMES	1.09016
EPB41L3	415	35	450	410.979	1128.29	-717.312	235781	1.16409e+06	183.924	35.1707	-3.90005	0.000414115	-1090.63	-343.991	two.sided	0	0.95	0.00134159	EPB41L3	-1.457
EPHA10	415	35	450	189.708	93.004	96.704	21853.6	7230.16	16.1008	53.2593	6.00617	1.74e-07	64.4136	128.994	two.sided	0	0.95	1.11e-06	EPHA10	1.02842
EPHB1	415	35	450	131.354	48.6336	82.7204	36341.3	3378.7	13.5685	115.835	6.09651	1.46e-08	55.8459	109.595	two.sided	0	0.95	1.1e-07	EPHB1	1.43343
EPHB2	415	35	450	2186.27	481.422	1704.85	5.23701e+06	444183	159.092	125.077	10.7161	2.08e-19	1389.98	2019.71	two.sided	0	0.95	5.32e-18	EPHB2	2.1831
EPHB4	415	35	450	2891.31	1283.01	1608.31	2.45316e+06	135922	98.9682	181.706	16.2507	2.97e-37	1413.03	1803.58	two.sided	0	0.95	4.27e-35	EPHB4	1.17219
EPHX1	415	35	450	1784.54	3693.95	-1909.42	1.15397e+07	1.75492e+06	279.19	80.1434	-6.83912	1.43e-09	-2465.01	-1353.83	two.sided	0	0.95	1.24e-08	EPHX1	-1.04962
EPHX4	415	35	450	51.3264	14.3741	36.9524	4013.02	153.502	3.74909	249.574	9.85635	1.44e-19	29.5685	44.3362	two.sided	0	0.95	3.74e-18	EPHX4	1.83623
EPM2A	415	35	450	124.62	409.045	-284.425	19170.5	206284	77.0716	34.5349	-3.6904	0.000766717	-440.964	-127.886	two.sided	0	0.95	0.00229528	EPM2A	-1.71472
EPO	415	35	450	0.943841	0.225849	0.717993	9.87994	0.167433	0.169088	400.292	4.24626	2.71e-05	0.385581	1.05041	two.sided	0	0.95	0.000116585	EPO	2.06319
EPR1	415	35	450	314.758	133.931	180.828	57470	18703.6	25.9398	53.6092	6.97106	4.75e-09	128.813	232.842	two.sided	0	0.95	3.82e-08	EPR1	1.23276
EPYC	415	35	450	26.5416	0.802177	25.7394	9001.58	7.03207	4.67883	421.265	5.50124	6.56e-08	16.5426	34.9362	two.sided	0	0.95	4.45e-07	EPYC	5.04819
ERBB2	415	35	450	16790.6	4636.52	12154	2632756721	7.86632e+06	2562.96	437.172	4.7422	2.87e-06	7116.79	17191.3	two.sided	0	0.95	1.49e-05	ERBB2	1.85654
ERCC6L	415	35	450	171.417	50.0338	121.383	10787.3	1468.84	8.24381	86.4385	14.7241	2.79e-25	104.996	137.77	two.sided	0	0.95	1.2e-23	ERCC6L	1.77653
ERI1	415	35	450	576.572	266.25	310.322	180709	2728.42	22.6583	413.954	13.6958	1.78e-35	265.783	354.862	two.sided	0	0.95	2.06e-33	ERI1	1.11472
ERMN	415	35	450	23.767	7.15494	16.6121	1451.95	67.235	2.32802	212.687	7.13573	1.49e-11	12.0232	21.201	two.sided	0	0.95	1.67e-10	ERMN	1.73195
ESCO2	415	35	450	367.503	155.982	211.521	56193.9	23531	28.4205	48.9117	7.44256	1.39e-09	154.405	268.637	two.sided	0	0.95	1.21e-08	ESCO2	1.23638
ESF1	415	35	450	811.559	381.301	430.257	267617	39682.6	42.174	81.5096	10.202	3.19e-16	346.352	514.163	two.sided	0	0.95	5.92e-15	ESF1	1.08976
ESM1	415	35	450	188.568	5.03812	183.53	56980.9	17.6103	11.7391	416.972	15.6341	1.08e-43	160.455	206.605	two.sided	0	0.95	3.14e-41	ESM1	5.22606
ESPNP	415	35	450	9.44921	2.80364	6.64556	250.255	26.6884	1.16857	103.713	5.68693	1.2e-07	4.32817	8.96295	two.sided	0	0.95	7.86e-07	ESPNP	1.75289
ESRRG	415	35	450	81.3913	641.628	-560.236	144251	631304	135.591	35.322	-4.13182	0.000210198	-835.411	-285.062	two.sided	0	0.95	0.000735276	ESRRG	-2.97879
ETFDH	415	35	450	432.67	1018.89	-586.222	47998	297101	92.7591	34.9323	-6.31983	2.96e-07	-774.546	-397.898	two.sided	0	0.95	1.81e-06	ETFDH	-1.23566
ETV4	415	35	450	1031.17	146.3	884.87	1.05266e+06	15350.9	54.5447	417.54	16.2228	3.02e-46	777.653	992.086	two.sided	0	0.95	1.13e-43	ETV4	2.81728
EVX1	415	35	450	19.5767	0.507589	19.0691	4387.76	1.94475	3.26013	418.222	5.84918	9.97e-09	12.6608	25.4774	two.sided	0	0.95	7.68e-08	EVX1	5.26934
EXO1	415	35	450	277.536	57.1383	220.397	27853	1957.27	11.0922	147.175	19.8695	1.67e-43	198.477	242.318	two.sided	0	0.95	4.59e-41	EXO1	2.28014
EYA4	415	35	450	41.343	18.4102	22.9328	9768.84	371.376	5.84381	250.812	3.92428	0.0001124	11.4236	34.442	two.sided	0	0.95	0.000420081	EYA4	1.16714
EZH2	415	35	450	533.974	184.712	349.262	77228.9	16206.7	25.4783	65.9451	13.7082	5.64e-21	298.392	400.132	two.sided	0	0.95	1.66e-19	EZH2	1.53149
F10	415	35	450	152.549	320.612	-168.062	129013	64060.5	46.2728	46.4206	-3.63199	0.000700243	-261.182	-74.9427	two.sided	0	0.95	0.00211977	F10	-1.07155
F12	415	35	450	214.755	104.661	110.094	45443	13427.9	22.2071	55.8047	4.95761	7.01e-06	65.6046	154.584	two.sided	0	0.95	3.39e-05	F12	1.03697
F13A1	415	35	450	558.565	1179.96	-621.394	1.10823e+06	613876	142.161	45.0557	-4.37106	7.2e-05	-907.711	-335.077	two.sided	0	0.95	0.000282501	F13A1	-1.07894
F2RL2	415	35	450	533.153	145.422	387.731	206688	9743.96	27.8647	209.419	13.9148	1.34e-31	332.8	442.663	two.sided	0	0.95	9.91e-30	F2RL2	1.87431
F2R	415	35	450	2063.46	667.238	1396.23	1.8635e+06	103037	86.2221	182.041	16.1934	4.13e-37	1226.1	1566.35	two.sided	0	0.95	5.85e-35	F2R	1.6288
F5	415	35	450	1422.94	296.068	1126.87	5.60513e+06	112226	129.278	375.919	8.71667	9.31e-17	872.675	1381.07	two.sided	0	0.95	1.81e-15	F5	2.26488
F7	415	35	450	41.6362	9.73615	31.9	20471.3	279.764	7.5711	423.605	4.21339	3.08e-05	17.0184	46.7816	two.sided	0	0.95	0.000130728	F7	2.09641
F9	415	35	450	0.136983	0	0.136983	0.508814	0	0.0350151	414	3.91212	0.000106917	0.0681536	0.205813	two.sided	0	0.95	0.00040196	F9	Inf
FABP6	415	35	450	53.4955	17.6163	35.8791	8912.2	2210.38	9.19939	60.4803	3.90016	0.000243821	17.4806	54.2776	two.sided	0	0.95	0.000838703	FABP6	1.6025
FABP7	415	35	450	4.53809	0.805343	3.73275	172.395	4.18698	0.731463	341.715	5.10312	5.56e-07	2.29401	5.17148	two.sided	0	0.95	3.25e-06	FABP7	2.49441
FAHD2B	415	35	450	84.6419	174.958	-90.3162	4066.95	10458.8	17.5676	36.2634	-5.14106	9.58e-06	-125.936	-54.6964	two.sided	0	0.95	4.52e-05	FAHD2B	-1.04757
FAIM2	415	35	450	110.023	253.415	-143.392	25578.1	48686.8	38.1141	37.0737	-3.76217	0.000582107	-220.613	-66.1705	two.sided	0	0.95	0.00180668	FAIM2	-1.20369
FAM107A	415	35	450	181.86	875.14	-693.28	60839.1	432634	111.837	34.8109	-6.19901	4.32e-07	-920.366	-466.194	two.sided	0	0.95	2.58e-06	FAM107A	-2.26669
FAM111A	415	35	450	977.018	481.047	495.97	169320	26197.6	34.0074	79.2345	14.5842	3.8e-24	428.283	563.657	two.sided	0	0.95	1.48e-22	FAM111A	1.02221
FAM111B	415	35	450	421.03	150.594	270.437	84597.8	12798.2	23.8645	80.4227	11.3322	2.43e-18	222.949	317.925	two.sided	0	0.95	5.55e-17	FAM111B	1.48326
FAM117A	415	35	450	428.392	1054.48	-626.086	110292	309359	95.418	36.0727	-6.56151	1.23e-07	-819.589	-432.582	two.sided	0	0.95	8.04e-07	FAM117A	-1.29952
FAM122B	415	35	450	892.299	361.674	530.625	1.59738e+06	9069.65	64.0955	446.953	8.27866	1.45e-15	404.659	656.591	two.sided	0	0.95	2.52e-14	FAM122B	1.30284
FAM127C	415	35	450	204.074	428.813	-224.739	29538.3	122567	59.7754	35.3949	-3.75971	0.000614605	-346.041	-103.436	two.sided	0	0.95	0.00189247	FAM127C	-1.07125
FAM129A	415	35	450	2043.66	8438.88	-6395.22	1.38533e+07	9.55179e+07	1662.07	34.8364	-3.84775	0.000486348	-9769.96	-3020.48	two.sided	0	0.95	0.00154352	FAM129A	-2.0459
FAM131B	415	35	450	101.827	35.0761	66.7506	59615.7	475.237	12.5392	447.301	5.32337	1.62e-07	42.1076	91.3935	two.sided	0	0.95	1.03e-06	FAM131B	1.53756
FAM133A	415	35	450	19.4396	2.71029	16.7293	7757.93	20.9443	4.39229	435.496	3.8088	0.000159704	8.09661	25.3621	two.sided	0	0.95	0.000576252	FAM133A	2.84248
FAM133B	415	35	450	118.207	59.0341	59.1733	38562.5	1218.94	11.3026	288.691	5.23537	3.18e-07	36.9273	81.4192	two.sided	0	0.95	1.94e-06	FAM133B	1.0017
FAM134B	415	35	450	796.366	360.073	436.294	916973	54197.3	61.3031	171.569	7.11699	2.88e-11	315.288	557.299	two.sided	0	0.95	3.11e-10	FAM134B	1.14514
FAM135B	415	35	450	12.5209	41.7294	-29.2085	4257.12	907.595	6.01576	65.3804	-4.85533	7.82e-06	-41.2215	-17.1955	two.sided	0	0.95	3.74e-05	FAM135B	-1.73672
FAM136B	415	35	450	0.222364	0.0174171	0.204947	0.208679	0.0106175	0.0283936	195.925	7.21807	1.13e-11	0.148951	0.260944	two.sided	0	0.95	1.29e-10	FAM136B	3.67435
FAM149A	415	35	450	157.473	366.602	-209.129	20098.3	61141.2	42.3712	35.909	-4.93563	1.84e-05	-295.069	-123.188	two.sided	0	0.95	8.2e-05	FAM149A	-1.21911
FAM150A	415	35	450	36.5681	6.679	29.8891	2918.21	120.182	3.23506	234.928	9.23912	1.54e-17	23.5156	36.2625	two.sided	0	0.95	3.19e-16	FAM150A	2.45288
FAM150B	415	35	450	6.12568	22.2577	-16.1321	118.244	512.693	3.86436	35.3344	-4.17458	0.000185348	-23.9745	-8.28965	two.sided	0	0.95	0.000656051	FAM150B	-1.86137
FAM155A	415	35	450	69.4513	33.8118	35.6396	14499.5	313.746	6.62591	362.849	5.37882	1.35e-07	22.6096	48.6696	two.sided	0	0.95	8.74e-07	FAM155A	1.03848
FAM155B	415	35	450	76.5868	36.4141	40.1727	23310	665.476	8.67077	309.661	4.63312	5.31e-06	23.1116	57.2338	two.sided	0	0.95	2.64e-05	FAM155B	1.0726
FAM161B	415	35	450	62.0741	135.787	-73.7133	1799.72	3034.81	9.54178	37.4783	-7.72532	2.88e-09	-93.0384	-54.3881	two.sided	0	0.95	2.39e-08	FAM161B	-1.12929
FAM170A	415	35	450	0.499374	0.0508771	0.448497	2.7172	0.0218771	0.0846908	447.192	5.2957	1.86e-07	0.282055	0.614938	two.sided	0	0.95	1.18e-06	FAM170A	3.29503
FAM176A	415	35	450	82.4339	10.9544	71.4796	44779.7	72.5748	10.487	428.139	6.81604	3.19e-11	50.8673	92.0919	two.sided	0	0.95	3.43e-10	FAM176A	2.91173
FAM180B	415	35	450	2.2615	25.7656	-23.5041	42.4455	1164.21	5.77629	34.2094	-4.06907	0.000263372	-35.2403	-11.7679	two.sided	0	0.95	0.000896517	FAM180B	-3.5101
FAM181B	415	35	450	10.6953	32.8338	-22.1385	997.647	1031.51	5.64586	39.7512	-3.9212	0.000339179	-33.5514	-10.7256	two.sided	0	0.95	0.00112243	FAM181B	-1.61821
FAM183B	415	35	450	1.36984	0.532346	0.837489	5.2745	1.146	0.213196	64.7172	3.92826	0.000210453	0.411672	1.26331	two.sided	0	0.95	0.000735912	FAM183B	1.36357
FAM186A	415	35	450	11.7039	3.40989	8.29397	643.774	22.2274	1.47863	270.445	5.60924	5.02e-08	5.38289	11.205	two.sided	0	0.95	3.46e-07	FAM186A	1.77919
FAM189A2	415	35	450	146.295	323.189	-176.895	92743.8	24525	30.4005	58.6557	-5.8188	2.62e-07	-237.733	-116.056	two.sided	0	0.95	1.63e-06	FAM189A2	-1.1435
FAM194B	415	35	450	0.234336	0	0.234336	1.50482	0	0.0602168	414	3.89154	0.00011605	0.115968	0.352705	two.sided	0	0.95	0.000432526	FAM194B	Inf
FAM196B	415	35	450	8.22895	2.86185	5.36711	98.1004	8.07295	0.683405	128.331	7.85348	1.41e-12	4.01491	6.71931	two.sided	0	0.95	1.79e-11	FAM196B	1.52376
FAM19A5	415	35	450	163.586	53.9359	109.65	37775.3	1905.36	12.0608	197.426	9.09144	1.05e-16	85.8658	133.435	two.sided	0	0.95	2.03e-15	FAM19A5	1.60073
FAM24B	415	35	450	33.5057	15.4981	18.0076	902.314	58.6288	1.96198	157.721	9.17829	2.34e-16	14.1325	21.8827	two.sided	0	0.95	4.4e-15	FAM24B	1.11232
FAM26E	415	35	450	147.011	71.8713	75.1393	26745.5	2891.45	12.1268	102.61	6.19613	1.22e-08	51.0876	99.1911	two.sided	0	0.95	9.27e-08	FAM26E	1.03243
FAM27B	415	35	450	1.56275	0.165454	1.3973	60.777	0.958129	0.416924	409.16	3.35145	0.00087863	0.57772	2.21688	two.sided	0	0.95	0.00257776	FAM27B	3.23959
FAM27C	415	35	450	25.5421	11.8197	13.7224	880.516	88.7512	2.15812	108.465	6.3585	4.95e-09	9.44484	18	two.sided	0	0.95	3.97e-08	FAM27C	1.11168
FAM27L	415	35	450	0.117289	0	0.117289	0.450801	0	0.0329586	414	3.55869	0.000415885	0.0525024	0.182076	two.sided	0	0.95	0.00134668	FAM27L	Inf
FAM3B	415	35	450	589.296	2107.02	-1517.73	606366	3.63884e+06	324.697	34.9618	-4.6743	4.28e-05	-2176.92	-858.534	two.sided	0	0.95	0.00017613	FAM3B	-1.83814
FAM3D	415	35	450	1307.31	3447.83	-2140.51	2.77448e+06	6.66693e+06	444.037	36.4248	-4.82057	2.53e-05	-3040.7	-1240.33	two.sided	0	0.95	0.000109819	FAM3D	-1.39908
FAM40B	415	35	450	206.651	27.0594	179.591	61239.3	307.316	12.5038	445.527	14.3629	1.03e-38	155.018	204.165	two.sided	0	0.95	1.71e-36	FAM40B	2.93299
FAM46B	415	35	450	204.522	1354.81	-1150.29	239545	3.08076e+06	297.656	34.4473	-3.86449	0.000469584	-1754.91	-545.667	two.sided	0	0.95	0.00149711	FAM46B	-2.72776
FAM46D	415	35	450	1.95369	0.158146	1.79555	23.4615	0.133348	0.245649	446.963	7.30939	1.25e-12	1.31278	2.27832	two.sided	0	0.95	1.59e-11	FAM46D	3.62688
FAM47A	415	35	450	0.589357	0.108583	0.480774	3.3305	0.116695	0.106581	267.421	4.5109	9.67e-06	0.27093	0.690619	two.sided	0	0.95	4.56e-05	FAM47A	2.44035
FAM47B	415	35	450	0.310501	0	0.310501	2.76268	0	0.0815908	414	3.80559	0.000162823	0.150117	0.470885	two.sided	0	0.95	0.000586048	FAM47B	Inf
FAM47C	415	35	450	0.799713	0.0255457	0.774168	8.75638	0.0228404	0.147487	434.939	5.24907	2.4e-07	0.484292	1.06404	two.sided	0	0.95	1.5e-06	FAM47C	4.96833
FAM54A	415	35	450	156.75	33.6715	123.078	14333	705.567	7.39569	201.68	16.6419	1.04e-39	108.495	137.661	two.sided	0	0.95	2.13e-37	FAM54A	2.21886
FAM60A	415	35	450	1974.76	777.393	1197.36	1.86191e+06	176260	97.5835	114.127	12.2702	1.39e-22	1004.05	1390.67	two.sided	0	0.95	4.67e-21	FAM60A	1.34496
FAM63A	415	35	450	538.873	1124.82	-585.952	70867.4	151804	67.1417	36.7253	-8.72709	1.74e-10	-722.028	-449.875	two.sided	0	0.95	1.71e-09	FAM63A	-1.06168
FAM64A	415	35	450	148.957	37.2106	111.746	10727.9	870.316	7.12154	129.906	15.6913	8.83e-32	97.6569	125.835	two.sided	0	0.95	6.7e-30	FAM64A	2.00111
FAM66D	415	35	450	31.5523	9.21236	22.34	7970.75	107.478	4.7199	424.756	4.73315	3.02e-06	13.0627	31.6172	two.sided	0	0.95	1.57e-05	FAM66D	1.7761
FAM70A	415	35	450	71.128	175.324	-104.196	6600.3	27178	28.15	35.4058	-3.70146	0.000725041	-161.32	-47.0719	two.sided	0	0.95	0.00218277	FAM70A	-1.30153
FAM71B	415	35	450	0.812544	0.0174629	0.795081	23.3359	0.0106733	0.237773	418.353	3.34386	0.000900632	0.327702	1.26246	two.sided	0	0.95	0.0026305	FAM71B	5.54008
FAM71D	415	35	450	5.90763	2.21461	3.69302	44.8411	3.15327	0.445134	147.084	8.29642	6.29e-14	2.81334	4.5727	two.sided	0	0.95	9.2e-13	FAM71D	1.41553
FAM71E2	415	35	450	5.79203	0.0704429	5.72159	643.636	0.057661	1.24602	414.874	4.59188	5.83e-06	3.27228	8.1709	two.sided	0	0.95	2.87e-05	FAM71E2	6.36147
FAM71F1	415	35	450	0.809257	0.130771	0.678485	4.8529	0.0753693	0.117674	410.862	5.76581	1.6e-08	0.447167	0.909803	two.sided	0	0.95	1.2e-07	FAM71F1	2.62955
FAM72A	415	35	450	48.9775	5.82795	43.1496	1521.9	32.5819	2.14433	364.705	20.1227	4.12e-61	38.9328	47.3664	two.sided	0	0.95	7.59e-58	FAM72A	3.07106
FAM72B	415	35	450	283.002	58.4808	224.522	35099.8	1818.28	11.6845	192.846	19.2153	1.13e-46	201.476	247.567	two.sided	0	0.95	4.4e-44	FAM72B	2.27478
FAM72D	415	35	450	154.912	27.9692	126.942	12543.8	569.598	6.81911	216.303	18.6157	8.31e-47	113.502	140.383	two.sided	0	0.95	3.44e-44	FAM72D	2.46954
FAM74A3	415	35	450	0.263193	0.0509971	0.212195	1.19242	0.0332597	0.061835	314.394	3.43164	0.000680179	0.0905327	0.333858	two.sided	0	0.95	0.00206396	FAM74A3	2.36763
FAM75A2	415	35	450	3.48865	0.149234	3.33942	281.751	0.159184	0.82672	419.336	4.03936	6.37e-05	1.71439	4.96445	two.sided	0	0.95	0.000252691	FAM75A2	4.54702
FAM75A3	415	35	450	1.12209	0.0402657	1.08182	22.4786	0.033252	0.234767	427.051	4.60807	5.37e-06	0.62038	1.54326	two.sided	0	0.95	2.66e-05	FAM75A3	4.80049
FAM75A6	415	35	450	0.311716	0.0177229	0.293994	2.49256	0.0109935	0.0795001	443.659	3.69803	0.00024452	0.13775	0.450237	two.sided	0	0.95	0.000840677	FAM75A6	4.13655
FAM81A	415	35	450	178.527	47.1085	131.418	25856.4	917.542	9.40851	264.814	13.9681	1.35e-33	112.893	149.943	two.sided	0	0.95	1.26e-31	FAM81A	1.92208
FAM84B	415	35	450	2412.95	1113.79	1299.15	2.48773e+07	583770	276.811	348.198	4.69329	3.87e-06	754.722	1843.59	two.sided	0	0.95	1.97e-05	FAM84B	1.11532
FAM90A1	415	35	450	13.7203	4.48922	9.23111	425.538	13.6888	1.19017	285.065	7.75613	1.56e-13	6.88847	11.5737	two.sided	0	0.95	2.22e-12	FAM90A1	1.61178
FAM91A1	415	35	450	1909.25	713.004	1196.24	913937	61439.7	62.9101	153.04	19.0151	3.83e-42	1071.96	1320.53	two.sided	0	0.95	9.58e-40	FAM91A1	1.42102
FAM99A	415	35	450	0.231366	0.03198	0.199386	1.07465	0.0175275	0.0555905	405.12	3.58669	0.00037582	0.090104	0.308668	two.sided	0	0.95	0.00122991	FAM99A	2.85493
FAM99B	415	35	450	0.0725877	0	0.0725877	0.141184	0	0.0184446	414	3.93545	9.74e-05	0.036331	0.108844	two.sided	0	0.95	0.000369677	FAM99B	Inf
FANCA	415	35	450	670.992	185.404	485.588	169890	19288.8	30.9917	98.7953	15.6683	1.56e-28	424.092	547.083	two.sided	0	0.95	9.07e-27	FANCA	1.85562
FANCB	415	35	450	48.7866	11.802	36.9846	1048.9	40.5315	1.91977	247.534	19.2651	3.77e-51	33.2034	40.7657	two.sided	0	0.95	2.39e-48	FANCB	2.04745
FANCD2	415	35	450	450.368	123.299	327.069	74609.7	7055.95	19.529	114.221	16.7479	1.54e-32	288.383	365.755	two.sided	0	0.95	1.3e-30	FANCD2	1.86895
FANCI	415	35	450	1054.35	260.766	793.586	352452	26765.3	40.1747	137.524	19.7534	5.47e-42	714.146	873.026	two.sided	0	0.95	1.35e-39	FANCI	2.01553
FAP	415	35	450	459.824	48.6312	411.192	212917	3247.79	24.6139	412.851	16.7057	3.12e-48	362.808	459.577	two.sided	0	0.95	1.47e-45	FAP	3.24113
FAR2	415	35	450	367.722	140.265	227.457	109536	11133.2	24.1254	107.741	9.42813	9.5e-16	179.635	275.279	two.sided	0	0.95	1.69e-14	FAR2	1.39046
FBLN1	415	35	450	4542.9	10329.5	-5786.59	3.64063e+07	8.70513e+07	1604.65	36.437	-3.60613	0.000924547	-9039.62	-2533.56	two.sided	0	0.95	0.00268877	FBLN1	-1.18508
FBP2	415	35	450	23.9118	227.437	-203.525	4619.96	83454	48.9442	34.3182	-4.15831	0.000202532	-302.958	-104.093	two.sided	0	0.95	0.000711039	FBP2	-3.24967
FBXO39	415	35	450	8.16045	3.48623	4.67422	233.907	16.9184	1.02324	143.493	4.56807	1.05e-05	2.65165	6.69678	two.sided	0	0.95	4.92e-05	FBXO39	1.22698
FBXO41	415	35	450	422.055	146.438	275.617	93124.9	5700.85	19.6794	166.293	14.0054	6.14e-30	236.763	314.471	two.sided	0	0.95	4e-28	FBXO41	1.52714
FBXO43	415	35	450	12.3825	2.95274	9.42976	183.675	9.10816	0.838346	200.393	11.2481	4.54e-23	7.77664	11.0829	two.sided	0	0.95	1.58e-21	FBXO43	2.06818
FBXO47	415	35	450	0.659338	0.0844114	0.574926	4.73485	0.128501	0.122804	319.924	4.68167	4.21e-06	0.333321	0.816531	two.sided	0	0.95	2.13e-05	FBXO47	2.96551
FBXO5	415	35	450	301.963	142.192	159.771	21072.7	4144.56	13.0074	68.3781	12.2831	5.76e-19	133.818	185.725	two.sided	0	0.95	1.39e-17	FBXO5	1.08653
FCER1A	415	35	450	37.1344	130.599	-93.4645	5281.7	14915.3	20.9495	36.0585	-4.46143	7.67e-05	-135.95	-50.9794	two.sided	0	0.95	0.000298302	FCER1A	-1.81432
FCGR1A	415	35	450	115.64	21.202	94.4377	12600.3	431.517	6.53385	272.123	14.4536	1.59e-35	81.5744	107.301	two.sided	0	0.95	1.85e-33	FCGR1A	2.44736
FCGR1B	415	35	450	59.3806	15.7469	43.6337	3305.18	212.756	3.7474	159.036	11.6437	4.73e-23	36.2326	51.0347	two.sided	0	0.95	1.65e-21	FCGR1B	1.91492
FCGR1C	415	35	450	21.7785	6.03105	15.7475	522.188	34.9607	1.50239	153.595	10.4816	9.95e-20	12.7795	18.7155	two.sided	0	0.95	2.61e-18	FCGR1C	1.85242
FCGR2A	415	35	450	1315.23	527.669	787.56	1.0253e+06	88394	70.6835	123.363	11.1421	2.23e-20	647.65	927.469	two.sided	0	0.95	6.26e-19	FCGR2A	1.31761
FCGR3A	415	35	450	1280.95	278.732	1002.22	1.62361e+06	64044.5	75.777	243.426	13.2259	1.87e-30	852.96	1151.49	two.sided	0	0.95	1.3e-28	FCGR3A	2.20027
FCHO1	415	35	450	359.961	106.242	253.719	92473.3	15566.6	25.8377	75.0553	9.81972	4.14e-15	202.249	305.19	two.sided	0	0.95	6.88e-14	FCHO1	1.76049
FDPSL2A	415	35	450	54.6406	25.2738	29.3668	2613.34	496.824	4.52683	69.7305	6.48728	1.07e-08	20.3377	38.3959	two.sided	0	0.95	8.23e-08	FDPSL2A	1.11233
FEN1	415	35	450	891.072	401.742	489.331	174900	29772.7	35.6664	74.5331	13.7196	4.38e-22	418.272	560.389	two.sided	0	0.95	1.41e-20	FEN1	1.14927
FERMT1	415	35	450	2780.36	999.012	1781.35	4.74152e+06	463790	157.088	111.122	11.3398	2.87e-20	1470.07	2092.62	two.sided	0	0.95	7.99e-19	FERMT1	1.4767
FEZF1	415	35	450	55.831	0.998574	54.8325	10036.1	5.75036	4.93434	419.409	11.1124	2.54e-25	45.1333	64.5316	two.sided	0	0.95	1.1e-23	FEZF1	5.80505
FGF17	415	35	450	3.32528	1.23791	2.08737	28.6838	2.27797	0.366337	132.304	5.69797	7.52e-08	1.36274	2.81201	two.sided	0	0.95	5.05e-07	FGF17	1.42557
FGF21	415	35	450	0.491453	0	0.491453	4.18028	0	0.100364	414	4.89669	1.4e-06	0.294166	0.68874	two.sided	0	0.95	7.71e-06	FGF21	Inf
FGF23	415	35	450	5.63856	1.30242	4.33615	321.439	6.99529	0.987125	361.848	4.3927	1.47e-05	2.39492	6.27737	two.sided	0	0.95	6.71e-05	FGF23	2.11414
FGF6	415	35	450	0.174479	0.0174629	0.157016	0.712394	0.0106733	0.0449618	414.772	3.49221	0.000530518	0.0686345	0.245397	two.sided	0	0.95	0.0016688	FGF6	3.32069
FGF8	415	35	450	1.47121	0.421569	1.04964	20.9805	0.449248	0.251776	364.673	4.16894	3.83e-05	0.554523	1.54475	two.sided	0	0.95	0.000159136	FGF8	1.80316
FGFBP2	415	35	450	10.5539	30.1824	-19.6285	572.325	680.169	4.56207	38.9807	-4.30254	0.000109775	-28.8563	-10.4007	two.sided	0	0.95	0.000411407	FGFBP2	-1.51593
FGFR4	415	35	450	1779.08	435.665	1343.41	2.16178e+06	150475	97.511	148.411	13.777	2.47e-28	1150.72	1536.1	two.sided	0	0.95	1.41e-26	FGFR4	2.02984
FHL1	415	35	450	2961.45	17661.3	-14699.8	5.01024e+07	4.61649e+08	3648.38	34.625	-4.02914	0.000290923	-22109.3	-7290.37	two.sided	0	0.95	0.000979767	FHL1	-2.57622
FIBCD1	415	35	450	150.762	11.9485	138.813	337356	519.489	28.7706	427.521	4.82482	1.95e-06	82.2636	195.363	two.sided	0	0.95	1.05e-05	FIBCD1	3.65737
FIGF	415	35	450	24.7967	206.083	-181.286	36350	40004.8	35.0797	39.3917	-5.16784	7.19e-06	-252.219	-110.353	two.sided	0	0.95	3.46e-05	FIGF	-3.055
FIGNL1	415	35	450	420.37	184.139	236.231	47822	9508.12	19.6696	67.9579	12.01	1.83e-18	196.981	275.482	two.sided	0	0.95	4.23e-17	FIGNL1	1.19087
FKBP10	415	35	450	3000	699.232	2300.76	9.83371e+07	188540	492.284	430.329	4.67365	3.96e-06	1333.18	3268.35	two.sided	0	0.95	2.01e-05	FKBP10	2.10112
FKSG29	415	35	450	1.36323	0.383734	0.979491	2.65755	0.501163	0.143954	70.0605	6.8042	2.83e-09	0.692388	1.26659	two.sided	0	0.95	2.35e-08	FKSG29	1.82884
FLJ11235	415	35	450	13.5596	28.3284	-14.7689	93.9122	401.031	3.41823	35.3551	-4.32061	0.000120409	-21.7057	-7.83196	two.sided	0	0.95	0.000447208	FLJ11235	-1.06294
FLJ12825	415	35	450	10.6538	4.44963	6.20421	175.064	9.57634	0.833936	183.782	7.43967	3.74e-12	4.55889	7.84953	two.sided	0	0.95	4.54e-11	FLJ12825	1.25962
FLJ16779	415	35	450	13.6164	5.08425	8.53216	1709.58	62.4197	2.42959	258.993	3.51177	0.000524983	3.7479	13.3164	two.sided	0	0.95	0.00165293	FLJ16779	1.42124
FLJ22536	415	35	450	19.0209	9.16551	9.85537	698.062	52.1122	1.78073	139.585	5.53446	1.5e-07	6.33468	13.3761	two.sided	0	0.95	9.63e-07	FLJ22536	1.0533
FLJ25328	415	35	450	0.347186	0.0145171	0.332669	3.74694	0.00737616	0.0961224	430.695	3.46089	0.00059213	0.143742	0.521597	two.sided	0	0.95	0.00183358	FLJ25328	4.57988
FLJ25758	415	35	450	0.960492	0.249243	0.711249	8.03775	0.805206	0.205849	109.001	3.45519	0.000784597	0.303263	1.11924	two.sided	0	0.95	0.00234003	FLJ25758	1.94622
FLJ30679	415	35	450	1.76014	0.475709	1.28443	9.68781	0.906816	0.22193	115.19	5.78754	6.27e-08	0.844837	1.72402	two.sided	0	0.95	4.26e-07	FLJ30679	1.88754
FLJ35024	415	35	450	4.21905	8.50385	-4.2848	74.7326	43.7846	1.19627	44.4175	-3.58179	0.000841724	-6.69508	-1.87451	two.sided	0	0.95	0.00248278	FLJ35024	-1.0112
FLJ35390	415	35	450	75.2652	174.82	-99.5545	3625.06	12554.5	19.1686	35.6744	-5.19362	8.5e-06	-138.443	-60.6665	two.sided	0	0.95	4.05e-05	FLJ35390	-1.21581
FLJ37307	415	35	450	6.17095	2.60527	3.56568	163.044	10.76	0.836843	155.562	4.26087	3.51e-05	1.91264	5.21872	two.sided	0	0.95	0.000147281	FLJ37307	1.24406
FLJ40292	415	35	450	5.50751	1.97208	3.53542	91.5888	6.96618	0.647865	137.337	5.45704	2.19e-07	2.25434	4.81651	two.sided	0	0.95	1.38e-06	FLJ40292	1.48168
FLJ41941	415	35	450	1.19585	6.0674	-4.87155	7.55637	61.8192	1.33584	34.7043	-3.6468	0.000862458	-7.58427	-2.15882	two.sided	0	0.95	0.00253766	FLJ41941	-2.34304
FLJ42875	415	35	450	46.7415	193.775	-147.034	4903.32	56131.5	40.1942	34.5027	-3.65809	0.000840284	-228.675	-65.3934	two.sided	0	0.95	0.00247998	FLJ42875	-2.05161
FLJ45983	415	35	450	2.11635	0.370123	1.74622	23.4086	0.794579	0.281262	273.954	6.20852	1.97e-09	1.19251	2.29993	two.sided	0	0.95	1.68e-08	FLJ45983	2.5155
FLJ46111	415	35	450	2.79693	0.662091	2.13483	51.0972	0.781	0.381366	412.632	5.59786	3.96e-08	1.38517	2.8845	two.sided	0	0.95	2.78e-07	FLJ46111	2.07874
FMNL2	415	35	450	1127.96	482.235	645.724	299272	46219.4	45.1851	79.3303	14.2906	1.2e-23	555.791	735.657	two.sided	0	0.95	4.4e-22	FMNL2	1.22591
FMO1	415	35	450	74.8829	24.4453	50.4377	15724	395.343	7.01317	335.05	7.19185	4.2e-12	36.6423	64.2331	two.sided	0	0.95	5.06e-11	FMO1	1.61508
FNDC1	415	35	450	1788.01	182.364	1605.65	5.89815e+06	104780	131.172	393.946	12.2408	2.03e-29	1347.77	1863.54	two.sided	0	0.95	1.26e-27	FNDC1	3.29347
FNDC5	415	35	450	40.4904	163.962	-123.471	4905.23	34313.8	31.4994	34.8243	-3.9198	0.00039582	-187.43	-59.5126	two.sided	0	0.95	0.00128974	FNDC5	-2.01771
FNDC7	415	35	450	0.583794	0.181634	0.40216	2.42885	0.22713	0.111095	115.282	3.61997	0.000439057	0.182108	0.622212	two.sided	0	0.95	0.00141156	FNDC7	1.68442
FOXC1	415	35	450	662.184	279.987	382.197	598429	132473	72.2976	64.078	5.28645	1.6e-06	237.77	526.625	two.sided	0	0.95	8.74e-06	FOXC1	1.24187
FOXC2	415	35	450	36.5735	17.5225	19.051	5499.57	370.146	4.88135	152.881	3.90281	0.000142181	9.40739	28.6946	two.sided	0	0.95	0.000519784	FOXC2	1.06159
FOXD1	415	35	450	136.963	43.4471	93.516	34249.8	1341.83	10.994	244.782	8.5061	1.81e-15	71.8611	115.171	two.sided	0	0.95	3.12e-14	FOXD1	1.65645
FOXD2	415	35	450	192.908	41.7099	151.198	28166.2	1857.66	10.9976	155.648	13.7484	1.16e-28	129.475	172.922	two.sided	0	0.95	6.81e-27	FOXD2	2.20945
FOXD4L1	415	35	450	7.015	2.95183	4.06317	57.217	14.2977	0.739174	60.2595	5.49691	8.26e-07	2.58473	5.54161	two.sided	0	0.95	4.7e-06	FOXD4L1	1.24883
FOXD4L2	415	35	450	7.78072	2.54751	5.23321	191.508	5.93314	0.794344	292.844	6.5881	2.06e-10	3.66987	6.79656	two.sided	0	0.95	2e-09	FOXD4L2	1.61082
FOXD4L5	415	35	450	0.457303	0.126789	0.330514	2.12991	0.134854	0.0947908	161.389	3.48677	0.000629924	0.143324	0.517704	two.sided	0	0.95	0.00193289	FOXD4L5	1.85072
FOXD4	415	35	450	14.9175	5.26444	9.65309	352.338	20.5564	1.19847	173.559	8.0545	1.23e-13	7.28764	12.0185	two.sided	0	0.95	1.75e-12	FOXD4	1.50266
FOXE3	415	35	450	8.20859	0.637214	7.57137	231.262	0.661293	0.759047	436.44	9.97485	3.02e-21	6.07953	9.06322	two.sided	0	0.95	9.11e-20	FOXE3	3.68728
FOXF1	415	35	450	724.631	2592.51	-1867.88	784912	8.45344e+06	493.374	34.5344	-3.78593	0.00058545	-2869.97	-865.795	two.sided	0	0.95	0.00181567	FOXF1	-1.83903
FOXF2	415	35	450	416.1	1577.78	-1161.68	261405	3.36948e+06	311.289	34.4463	-3.73185	0.000684024	-1794	-529.369	two.sided	0	0.95	0.0020747	FOXF2	-1.9229
FOXH1	415	35	450	47.6952	4.17368	43.5215	23462.2	13.8671	7.54531	419.572	5.76802	1.56e-08	28.6902	58.3528	two.sided	0	0.95	1.17e-07	FOXH1	3.51445
FOXI3	415	35	450	0.64274	0.00858286	0.634157	9.29646	0.00257829	0.149916	416.672	4.23008	2.87e-05	0.339471	0.928842	two.sided	0	0.95	0.00012304	FOXI3	6.22663
FOXJ1	415	35	450	286.345	28.5095	257.836	265981	782.358	25.7541	436.91	10.0115	2.23e-21	207.219	308.453	two.sided	0	0.95	6.8e-20	FOXJ1	3.32824
FOXL1	415	35	450	134.95	62.6131	72.3366	29773.5	3270.01	12.8519	101.357	5.62846	1.63e-07	46.8429	97.8303	two.sided	0	0.95	1.04e-06	FOXL1	1.10789
FOXL2	415	35	450	9.60858	2.04917	7.55941	815.282	18.8462	1.58209	350.981	4.77812	2.61e-06	4.44784	10.671	two.sided	0	0.95	1.37e-05	FOXL2	2.22928
FOXM1	415	35	450	2069.62	515.097	1554.52	2.33808e+06	139257	98.0443	170.401	15.8553	2.29e-35	1360.98	1748.06	two.sided	0	0.95	2.63e-33	FOXM1	2.00645
FOXP3	415	35	450	136.434	63.8404	72.5939	12737.7	6151.24	14.3681	46.7955	5.05243	7.11e-06	43.6857	101.502	two.sided	0	0.95	3.43e-05	FOXP3	1.09567
FOXRED2	415	35	450	1337.6	618.024	719.577	1.62208e+06	37186.1	70.5058	352.508	10.2059	1.34e-21	580.912	858.242	two.sided	0	0.95	4.17e-20	FOXRED2	1.11391
FOXS1	415	35	450	132.089	20.2328	111.856	26862	188.289	8.37301	447.995	13.3591	1.69e-34	95.401	128.312	two.sided	0	0.95	1.77e-32	FOXS1	2.70674
FPR3	415	35	450	580.607	260.433	320.174	285537	30705.1	39.5642	103.039	8.09251	1.22e-12	241.708	398.64	two.sided	0	0.95	1.56e-11	FPR3	1.15665
FRAS1	415	35	450	746.291	323.384	422.907	1.34205e+06	104540	78.8715	134.527	5.36197	3.48e-07	266.918	578.896	two.sided	0	0.95	2.11e-06	FRAS1	1.20649
FRMD5	415	35	450	94.8787	19.9216	74.9571	9278.87	252.319	5.43763	319.528	13.7849	3.02e-34	64.259	85.6552	two.sided	0	0.95	3.08e-32	FRMD5	2.25175
FRMD7	415	35	450	0.338373	0.0922343	0.246138	1.02955	0.0593357	0.0646231	175.459	3.80883	0.000192883	0.1186	0.373677	two.sided	0	0.95	0.00068058	FRMD7	1.87524
FSCN1	415	35	450	2426.97	1033.4	1393.58	8.28573e+06	758979	204.085	117.266	6.82841	4.04e-10	989.406	1797.75	two.sided	0	0.95	3.77e-09	FSCN1	1.23176
FTCD	415	35	450	11.2959	3.6032	7.69269	1540	31.7114	2.14869	371.313	3.58017	0.000388968	3.46756	11.9178	two.sided	0	0.95	0.00126884	FTCD	1.64845
FTHL3	415	35	450	80.6196	5.89769	74.7219	55912	31.0889	11.6454	419.255	6.41642	3.78e-10	51.8312	97.6126	two.sided	0	0.95	3.54e-09	FTHL3	3.77291
FXYD1	415	35	450	74.7845	513.296	-438.512	19834.3	202424	76.3632	34.5641	-5.74245	1.76e-06	-593.607	-283.416	two.sided	0	0.95	9.5e-06	FXYD1	-2.77898
FXYD2	415	35	450	71.6847	9.26733	62.4173	115920	74.8451	16.7769	420.063	3.72044	0.000225904	29.4402	95.3944	two.sided	0	0.95	0.000782514	FXYD2	2.95144
FXYD6	415	35	450	598.529	3252.59	-2654.06	668812	1.83063e+07	724.326	34.2098	-3.66418	0.000832947	-4125.74	-1182.39	two.sided	0	0.95	0.00246227	FXYD6	-2.4421
FYCO1	415	35	450	1676.56	3513.68	-1837.12	1.92258e+06	8.41052e+06	494.907	35.3225	-3.71205	0.000705242	-2841.51	-832.733	two.sided	0	0.95	0.00213267	FYCO1	-1.06748
FZD2	415	35	450	245.523	91.8735	153.65	75814.6	2994.28	16.3779	243.179	9.38152	4.78e-18	121.389	185.911	two.sided	0	0.95	1.06e-16	FZD2	1.41814
GABARAPL1	415	35	450	720.587	1496.41	-775.827	272373	865342	159.312	35.827	-4.86986	2.26e-05	-1098.98	-452.673	two.sided	0	0.95	9.89e-05	GABARAPL1	-1.05426
GABARAPL3	415	35	450	2.04904	0.684866	1.36418	13.0817	1.12105	0.252095	123.99	5.41135	3.1e-07	0.865208	1.86314	two.sided	0	0.95	1.9e-06	GABARAPL3	1.58106
GABRA3	415	35	450	62.8134	9.76323	53.0501	76387.5	464.558	14.0477	447.524	3.77641	0.000180573	25.4424	80.6579	two.sided	0	0.95	0.000641617	GABRA3	2.68564
GABRD	415	35	450	55.7794	4.37334	51.4061	3284.25	17.2083	2.89923	446.074	17.731	1.25e-53	45.7083	57.1039	two.sided	0	0.95	9.73e-51	GABRD	3.67292
GABRG3	415	35	450	2.67478	0.663409	2.01138	123.549	2.02717	0.596345	404.386	3.37284	0.000815718	0.839052	3.1837	two.sided	0	0.95	0.00242126	GABRG3	2.01145
GABRP	415	35	450	2598.51	692.31	1906.2	3.21781e+07	890587	320.909	315.968	5.93999	7.52e-09	1274.81	2537.59	two.sided	0	0.95	5.89e-08	GABRP	1.90819
GABRR1	415	35	450	19.1777	3.00644	16.1713	1875.37	85.4619	2.63832	215.642	6.1294	4.15e-09	10.9711	21.3715	two.sided	0	0.95	3.37e-08	GABRR1	2.67331
GABRR2	415	35	450	4.07799	1.774	2.30399	31.4117	3.64247	0.423983	97.2181	5.43416	4.08e-07	1.46253	3.14546	two.sided	0	0.95	2.44e-06	GABRR2	1.20085
GAD1	415	35	450	103.318	3.80984	99.5078	49913.9	48.9984	11.0306	422.996	9.02106	6.57e-18	77.8262	121.189	two.sided	0	0.95	1.42e-16	GAD1	4.76121
GAGE12D	415	35	450	191.029	0.394714	190.635	1.03059e+06	3.91002	49.8344	414.037	3.82536	0.000150701	92.6746	288.594	two.sided	0	0.95	0.000547374	GAGE12D	8.91877
GAGE2D	415	35	450	94.1803	0.724074	93.4562	281640	18.3499	26.061	414.637	3.58606	0.00037573	42.2281	144.684	two.sided	0	0.95	0.00122982	GAGE2D	7.02314
GAL3ST2	415	35	450	62.7469	4.69911	58.0478	14885.8	94.7314	6.21096	447.79	9.34603	4.34e-19	45.8416	70.254	two.sided	0	0.95	1.06e-17	GAL3ST2	3.73908
GAMT	415	35	450	171.242	345.976	-174.734	128392	30668.3	34.4328	61.617	-5.07464	3.83e-06	-243.573	-105.895	two.sided	0	0.95	1.95e-05	GAMT	-1.01463
GAS2L3	415	35	450	150.665	64.4088	86.2559	13678.7	2199.95	9.78859	77.2627	8.81189	2.69e-13	66.7654	105.746	two.sided	0	0.95	3.72e-12	GAS2L3	1.22601
GBAP1	415	35	450	119.042	40.9616	78.08	8254.74	1328.4	7.60561	77.2334	10.2661	4.35e-16	62.9361	93.224	two.sided	0	0.95	7.97e-15	GBAP1	1.53912
GBP4	415	35	450	2619.92	952.706	1667.21	1.73286e+07	244531	220.777	420.713	7.55158	2.7e-13	1233.25	2101.17	two.sided	0	0.95	3.73e-12	GBP4	1.45942
GBP5	415	35	450	899.874	215.998	683.876	3.27072e+06	50483.3	96.559	411.554	7.08247	6.17e-12	494.066	873.687	two.sided	0	0.95	7.25e-11	GBP5	2.05871
GCM1	415	35	450	4.9063	0.501034	4.40527	240.487	0.644247	0.773235	435.37	5.69719	2.25e-08	2.88553	5.925	two.sided	0	0.95	1.65e-07	GCM1	3.29165
GCNT4	415	35	450	97.6559	559.238	-461.582	16247.3	231677	81.5996	34.4033	-5.65667	2.32e-06	-627.341	-295.823	two.sided	0	0.95	1.22e-05	GCNT4	-2.51768
GCOM1	415	35	450	290.42	1252.94	-962.522	56928.1	733288	145.218	34.4466	-6.62812	1.25e-07	-1257.5	-667.545	two.sided	0	0.95	8.16e-07	GCOM1	-2.10911
GDF15	415	35	450	1943.8	277.694	1666.11	4.56751e+06	71427.3	114.223	410.083	14.5865	4.07e-39	1441.57	1890.64	two.sided	0	0.95	7.04e-37	GDF15	2.80731
GDF2	415	35	450	0.194574	0	0.194574	1.30532	0	0.0560834	414	3.46937	0.00057644	0.0843302	0.304818	two.sided	0	0.95	0.00179019	GDF2	Inf
GDPD3	415	35	450	139.879	424.634	-284.755	38341.1	141119	64.2211	35.5745	-4.43398	8.51e-05	-415.056	-154.455	two.sided	0	0.95	0.000328045	GDPD3	-1.60204
GDPD4	415	35	450	1.5416	0.387594	1.154	16.0067	0.271514	0.215239	400.171	5.36149	1.4e-07	0.730864	1.57715	two.sided	0	0.95	9.05e-07	GDPD4	1.99181
GDPD5	415	35	450	439.464	109.499	329.965	304715	4492.3	29.3701	416.442	11.2347	9.23e-26	272.233	387.697	two.sided	0	0.95	4.12e-24	GDPD5	2.00483
GEFT	415	35	450	277.106	1089.48	-812.37	172532	1.63411e+06	217.036	34.608	-3.74302	0.000659589	-1253.16	-371.585	two.sided	0	0.95	0.00201022	GEFT	-1.97513
GEN1	415	35	450	501.258	196.494	304.764	64706.3	26394.1	30.1668	49.3397	10.1026	1.32e-13	244.152	365.376	two.sided	0	0.95	1.89e-12	GEN1	1.35107
GFRA1	415	35	450	372.495	1690.46	-1317.97	462466	3.04526e+06	296.853	34.876	-4.4398	8.65e-05	-1920.69	-715.249	two.sided	0	0.95	0.00033257	GFRA1	-2.18213
GFRA2	415	35	450	23.8346	144.024	-120.189	1316.33	18572.9	23.1047	34.4076	-5.20196	9.1e-06	-167.123	-73.2557	two.sided	0	0.95	4.31e-05	GFRA2	-2.59518
GFRA3	415	35	450	84.9359	281.149	-196.213	115905	92261.9	53.9939	41.548	-3.63398	0.000761344	-305.212	-87.2138	two.sided	0	0.95	0.00228122	GFRA3	-1.72689
GGH	415	35	450	1013.93	282.575	731.357	2.30347e+06	55410.6	84.4612	343.538	8.65909	1.88e-16	565.231	897.484	two.sided	0	0.95	3.56e-15	GGH	1.84326
GGT6	415	35	450	533.013	1457.54	-924.529	542410	1.47155e+06	208.21	36.1439	-4.44038	8.13e-05	-1346.74	-502.319	two.sided	0	0.95	0.000314808	GGT6	-1.4513
GGTA1	415	35	450	101.407	268.51	-167.103	9168.88	22596.2	25.8399	36.3634	-6.46686	1.59e-07	-219.49	-114.715	two.sided	0	0.95	1.02e-06	GGTA1	-1.40482
GGTLC1	415	35	450	0.339384	0.08324	0.256144	1.23765	0.0598564	0.0685016	204.821	3.73925	0.000239505	0.121086	0.391203	two.sided	0	0.95	0.000824836	GGTLC1	2.02757
GHRHR	415	35	450	2.21615	0.567457	1.64869	30.0684	1.84171	0.353659	166.212	4.66181	6.4e-06	0.950447	2.34693	two.sided	0	0.95	3.12e-05	GHRHR	1.96547
GHR	415	35	450	100.335	418.62	-318.286	21454.5	169079	69.8752	34.7313	-4.55506	6.19e-05	-460.179	-176.392	two.sided	0	0.95	0.000245701	GHR	-2.06082
GINS1	415	35	450	451.734	119.474	332.26	83661.5	6835.57	19.9222	129.119	16.6778	5.23e-34	292.844	371.676	two.sided	0	0.95	5.15e-32	GINS1	1.91878
GINS2	415	35	450	367.897	170.309	197.588	187458	22691.4	33.1667	94.1294	5.95742	4.41e-08	131.736	263.44	two.sided	0	0.95	3.06e-07	GINS2	1.11115
GINS4	415	35	450	246.962	74.2691	172.693	20511.7	1858.23	10.1251	118.347	17.0559	1.13e-33	152.643	192.742	two.sided	0	0.95	1.06e-31	GINS4	1.73345
GJA8	415	35	450	0.389353	0.0349286	0.354424	3.08437	0.0427002	0.0930173	422.462	3.81031	0.000159406	0.17159	0.537259	two.sided	0	0.95	0.000575282	GJA8	3.4786
GJB4	415	35	450	115.376	27.9853	87.3903	26659.3	3142.53	12.4107	96.0195	7.04152	2.85e-10	62.7553	112.025	two.sided	0	0.95	2.72e-09	GJB4	2.0436
GJB7	415	35	450	14.7606	1.73871	13.0219	982.715	5.96906	1.59328	447.516	8.17304	3.12e-15	9.89069	16.1532	two.sided	0	0.95	5.24e-14	GJB7	3.08567
GJD4	415	35	450	1.67439	0.669891	1.0045	6.97836	1.15358	0.223103	75.9192	4.50241	2.39e-05	0.560145	1.44886	two.sided	0	0.95	0.000104151	GJD4	1.32164
GK2	415	35	450	0.165951	0	0.165951	0.957722	0	0.0480392	414	3.4545	0.000608226	0.0715202	0.260382	two.sided	0	0.95	0.00187682	GK2	Inf
GLB1L3	415	35	450	6.74635	1.44636	5.29999	580.56	6.03821	1.25358	440.781	4.22788	2.87e-05	2.83625	7.76372	two.sided	0	0.95	0.000122889	GLB1L3	2.22168
GLB1L	415	35	450	142.853	70.8533	72	18739.7	1543.77	9.44795	128.214	7.62071	4.92e-12	53.3059	90.6941	two.sided	0	0.95	5.87e-11	GLB1L	1.01163
GLDC	415	35	450	115.772	28.4689	87.3034	168322	700.078	20.63	442.729	4.23186	2.82e-05	46.7585	127.848	two.sided	0	0.95	0.000120944	GLDC	2.02383
GLIPR2	415	35	450	396.555	864.869	-468.314	98969.9	334357	98.9522	35.7169	-4.73273	3.44e-05	-669.053	-267.574	two.sided	0	0.95	0.000144644	GLIPR2	-1.12496
GLIS3	415	35	450	433.416	183.723	249.693	177815	14215.6	28.89	131.55	8.64289	1.62e-14	192.544	306.842	two.sided	0	0.95	2.53e-13	GLIS3	1.23822
GLP2R	415	35	450	13.4356	50.238	-36.8024	775.354	2387.7	8.37188	35.8856	-4.39596	9.4e-05	-53.7832	-19.8216	two.sided	0	0.95	0.000358366	GLP2R	-1.90272
GLS2	415	35	450	106.941	52.8674	54.074	16631.8	2546.87	10.6228	79.7765	5.09036	2.33e-06	32.933	75.2151	two.sided	0	0.95	1.23e-05	GLS2	1.01637
GLT25D1	415	35	450	2396.49	1180.54	1215.94	734457	113204	70.7403	79.434	17.1888	1.72e-28	1075.15	1356.74	two.sided	0	0.95	9.93e-27	GLT25D1	1.02147
GLT6D1	415	35	450	0.61005	0.107603	0.502447	5.17429	0.196805	0.134503	250.712	3.73557	0.000231918	0.237546	0.767347	two.sided	0	0.95	0.000801601	GLT6D1	2.50321
GLUL	415	35	450	7411.39	15367.3	-7955.94	1.66987e+07	7.10402e+07	1438.74	35.3603	-5.52981	3.12e-06	-10875.7	-5036.21	two.sided	0	0.95	1.62e-05	GLUL	-1.05205
GML	415	35	450	0.0975482	0.0101914	0.0873568	0.193227	0.00363528	0.0238636	385.638	3.66067	0.000286616	0.0404377	0.134276	two.sided	0	0.95	0.000967192	GML	3.25876
GNAI1	415	35	450	390.318	819.344	-429.026	95712.5	305879	94.7102	35.8161	-4.52988	6.31e-05	-621.142	-236.911	two.sided	0	0.95	0.000250424	GNAI1	-1.06982
GNAL	415	35	450	131.835	283.517	-151.683	26980	58374.3	41.6275	36.6977	-3.64381	0.000825396	-236.052	-67.3139	two.sided	0	0.95	0.00244422	GNAL	-1.10471
GNAZ	415	35	450	210.984	529.912	-318.928	63698.2	266685	88.1649	35.3824	-3.6174	0.000919833	-497.843	-140.013	two.sided	0	0.95	0.00267655	GNAZ	-1.32862
GNG7	415	35	450	156.992	730.752	-573.76	35609.3	104414	55.3991	35.9815	-10.3568	2.43e-12	-686.117	-461.404	two.sided	0	0.95	3e-11	GNG7	-2.21869
GNGT1	415	35	450	4.87335	0.352449	4.5209	89.6838	0.931617	0.492669	440.832	9.17634	1.73e-18	3.55263	5.48917	two.sided	0	0.95	4.01e-17	GNGT1	3.78943
GOLGA6D	415	35	450	0.0388916	0	0.0388916	0.0427766	0	0.0101526	414	3.83068	0.00014759	0.0189344	0.0588487	two.sided	0	0.95	0.000537327	GOLGA6D	Inf
GOLGA8A	415	35	450	820.336	365.923	454.413	529763	76323.9	58.7981	83.118	7.72835	2.24e-11	337.468	571.357	two.sided	0	0.95	2.45e-10	GOLGA8A	1.16467
GOLGA8G	415	35	450	1.36082	0.233849	1.12697	30.6328	0.332847	0.288659	438.85	3.90416	0.000109426	0.559643	1.69429	two.sided	0	0.95	0.000410251	GOLGA8G	2.54083
GPATCH4	415	35	450	1033.63	493.684	539.948	235178	14120.7	31.1471	169.183	17.3354	2.34e-39	478.461	601.435	two.sided	0	0.95	4.31e-37	GPATCH4	1.06606
GPC2	415	35	450	18.741	4.13766	14.6034	1121.41	8.46934	1.71586	447.747	8.51083	2.63e-16	11.2312	17.9755	two.sided	0	0.95	4.91e-15	GPC2	2.17931
GPER	415	35	450	84.6907	340.468	-255.778	16609.5	78877.8	47.8923	35.2174	-5.34068	5.62e-06	-352.983	-158.572	two.sided	0	0.95	2.78e-05	GPER	-2.00724
GPIHBP1	415	35	450	22.035	53.9558	-31.9208	1758.64	2142.68	8.09057	38.8547	-3.94544	0.000323623	-48.2875	-15.5542	two.sided	0	0.95	0.0010763	GPIHBP1	-1.29198
GPLD1	415	35	450	21.7299	51.1809	-29.4511	570.723	2259.32	8.11956	35.4628	-3.62718	0.000892996	-45.927	-12.9752	two.sided	0	0.95	0.00261299	GPLD1	-1.23593
GPM6B	415	35	450	105.65	772.813	-667.163	25517.4	972210	166.85	34.1507	-3.99858	0.000323324	-1006.19	-328.138	two.sided	0	0.95	0.00107601	GPM6B	-2.87083
GPR137C	415	35	450	31.65	13.9579	17.6921	631.871	103.032	2.11337	76.5843	8.37151	2.03e-12	13.4835	21.9007	two.sided	0	0.95	2.53e-11	GPR137C	1.18112
GPR143	415	35	450	40.9889	15.9802	25.0087	6687.8	336.402	5.07215	197.903	4.93059	1.73e-06	15.0063	35.0111	two.sided	0	0.95	9.36e-06	GPR143	1.35895
GPR144	415	35	450	1.41882	0.369574	1.04924	20.1185	1.62339	0.307995	130.506	3.40668	0.000874551	0.439932	1.65855	two.sided	0	0.95	0.00256727	GPR144	1.94075
GPR146	415	35	450	91.4014	183.379	-91.9776	5539.08	6756.75	14.3665	38.8487	-6.40222	1.46e-07	-121.04	-62.915	two.sided	0	0.95	9.4e-07	GPR146	-1.00454
GPR152	415	35	450	2.08321	0.911737	1.17147	11.1093	1.81633	0.280472	76.4528	4.17678	7.77e-05	0.612916	1.73003	two.sided	0	0.95	0.00030205	GPR152	1.19212
GPR155	415	35	450	471.342	1421.88	-950.543	591502	1.4022e+06	203.687	36.4585	-4.66669	4.04e-05	-1363.46	-537.628	two.sided	0	0.95	0.00016703	GPR155	-1.59296
GPR158	415	35	450	100.025	20.6925	79.3329	23770.1	212.813	7.95976	445.44	9.96674	2.95e-21	63.6895	94.9762	two.sided	0	0.95	8.94e-20	GPR158	2.27318
GPR172A	415	35	450	1954.48	891.181	1063.3	1.05218e+06	275197	101.971	58.9587	10.4274	5.28e-15	859.25	1267.34	two.sided	0	0.95	8.69e-14	GPR172A	1.13299
GPR19	415	35	450	25.8408	9.11766	16.7232	631.316	40.6426	1.63782	159.021	10.2106	3.87e-19	13.4885	19.9578	two.sided	0	0.95	9.51e-18	GPR19	1.50292
GPR27	415	35	450	26.8415	59.7461	-32.9046	2301.66	1749.53	7.45203	41.921	-4.41551	6.94e-05	-47.9442	-17.8649	two.sided	0	0.95	0.000273337	GPR27	-1.15438
GPR44	415	35	450	42.9049	260.663	-217.758	2335.23	70719.5	45.0132	34.1896	-4.83765	2.75e-05	-309.217	-126.299	two.sided	0	0.95	0.000118434	GPR44	-2.60297
GPR56	415	35	450	4401.04	1968.15	2432.9	1.07521e+07	1.39777e+06	256.602	89.3371	9.48119	3.66e-15	1923.06	2942.73	two.sided	0	0.95	6.12e-14	GPR56	1.16101
GPR81	415	35	450	57.0357	17.4249	39.6108	9711.96	190.306	5.37026	379.365	7.37596	1.04e-12	29.0516	50.17	two.sided	0	0.95	1.34e-11	GPR81	1.71071
GPR84	415	35	450	38.9875	9.72648	29.2611	2144.65	76.2603	2.71048	264.397	10.7955	9.49e-23	23.9242	34.5979	two.sided	0	0.95	3.22e-21	GPR84	2.00302
GPR98	415	35	450	40.6394	16.6683	23.9711	11142.7	663.465	6.76801	170.445	3.54182	0.000512655	10.6111	37.331	two.sided	0	0.95	0.00161889	GPR98	1.28577
GPRASP2	415	35	450	119.909	274.236	-154.327	9417.57	62105	42.3925	34.8747	-3.64045	0.000873892	-240.4	-68.2551	two.sided	0	0.95	0.00256609	GPRASP2	-1.19348
GPRC5A	415	35	450	9201.66	2594.93	6606.73	6.57758e+07	9.76401e+06	661.413	81.4494	9.98881	8.43e-16	5290.84	7922.63	two.sided	0	0.95	1.51e-14	GPRC5A	1.8262
GPT	415	35	450	162.374	753.397	-591.023	76310.1	798856	151.685	34.5498	-3.89638	0.000427245	-899.103	-282.942	two.sided	0	0.95	0.00137843	GPT	-2.21409
GPX3	415	35	450	1498.12	8000.37	-6502.25	5.07952e+06	2.35342e+07	827.434	35.2481	-7.85834	2.94e-09	-8181.61	-4822.9	two.sided	0	0.95	2.44e-08	GPX3	-2.41692
GPX8	415	35	450	557.451	269.417	288.034	210350	20540.6	33.0718	111.274	8.70936	3.23e-14	222.502	353.566	two.sided	0	0.95	4.87e-13	GPX8	1.049
GRAMD2	415	35	450	52.4025	21.1118	31.2907	6086.08	325.961	4.89678	187.253	6.39007	1.28e-09	21.6308	40.9507	two.sided	0	0.95	1.12e-08	GRAMD2	1.31159
GRB14	415	35	450	84.7274	39.5154	45.2121	13891	2414.3	10.1219	73.5798	4.46677	2.82e-05	25.0419	65.3822	two.sided	0	0.95	0.000120944	GRB14	1.10042
GRB7	415	35	450	2621.75	525.969	2095.78	5.22407e+07	495015	374.198	444.007	5.60071	3.75e-08	1360.36	2831.2	two.sided	0	0.95	2.64e-07	GRB7	2.31748
GREB1	415	35	450	119.184	53.9464	65.2379	43540.6	1966.04	12.6921	217.349	5.14003	6.11e-07	40.2225	90.2532	two.sided	0	0.95	3.55e-06	GREB1	1.14359
GREM2	415	35	450	234.388	469.173	-234.785	256594	105233	60.2076	49.2505	-3.89959	0.000291904	-355.761	-113.809	two.sided	0	0.95	0.000982256	GREM2	-1.00122
GRIA3	415	35	450	8.91278	21.2506	-12.3378	728.778	215.254	2.8118	55.8149	-4.38788	5.14e-05	-17.971	-6.70471	two.sided	0	0.95	0.000207805	GRIA3	-1.25356
GRIA4	415	35	450	7.19986	40.9544	-33.7545	197.899	1661.31	6.92409	34.6863	-4.87494	2.39e-05	-47.8157	-19.6933	two.sided	0	0.95	0.00010409	GRIA4	-2.50798
GRIK3	415	35	450	45.3983	275.297	-229.899	29725.1	133735	62.3909	35.2856	-3.68481	0.000762571	-356.523	-103.275	two.sided	0	0.95	0.00228456	GRIK3	-2.60028
GRIN2B	415	35	450	7.06884	2.09326	4.97559	304.091	4.2482	0.92419	421.642	5.38373	1.21e-07	3.15899	6.79218	two.sided	0	0.95	7.93e-07	GRIN2B	1.75572
GRIN2D	415	35	450	1134.9	161.715	973.184	795629	94850.8	68.0235	95.2087	14.3066	1.87e-25	838.144	1108.22	two.sided	0	0.95	8.12e-24	GRIN2D	2.81104
GRK7	415	35	450	1.47286	0.657134	0.815727	8.90566	0.92372	0.21875	106.014	3.72905	0.000310566	0.382036	1.24942	two.sided	0	0.95	0.0010385	GRK7	1.16436
GRM1	415	35	450	2.97385	1.06137	1.91248	44.8855	2.04891	0.408287	215.33	4.68417	4.98e-06	1.10773	2.71723	two.sided	0	0.95	2.48e-05	GRM1	1.48641
GRM2	415	35	450	11.5123	3.44434	8.06794	128.236	9.3323	0.758709	142.725	10.6338	8.2e-20	6.56818	9.56769	two.sided	0	0.95	2.17e-18	GRM2	1.74087
GRM5	415	35	450	2.61021	0.288477	2.32174	54.8564	0.236863	0.372762	443.327	6.22847	1.1e-09	1.58914	3.05434	two.sided	0	0.95	9.64e-09	GRM5	3.17764
GRM8	415	35	450	20.2794	2.40762	17.8718	1797.84	8.48073	2.1388	444.668	8.356	8.36e-16	13.6684	22.0752	two.sided	0	0.95	1.5e-14	GRM8	3.07434
GRRP1	415	35	450	41.3063	112	-70.6941	1685.14	7195.25	14.4789	35.3553	-4.88255	2.24e-05	-100.077	-41.3109	two.sided	0	0.95	9.81e-05	GRRP1	-1.43907
GSG1L	415	35	450	1.68949	6.7881	-5.0986	13.2105	52.3095	1.23547	35.4624	-4.12685	0.000212129	-7.60557	-2.59163	two.sided	0	0.95	0.000741009	GSG1L	-2.00642
GSG2	415	35	450	195.062	62.7445	132.317	13511.1	2397.94	10.0533	72.6438	13.1616	6.47e-21	112.28	152.355	two.sided	0	0.95	1.89e-19	GSG2	1.63637
GSN	415	35	450	8979.05	32904.9	-23925.8	4.70379e+07	5.30329e+08	3907.12	34.5104	-6.12364	5.61e-07	-31861.7	-15989.9	two.sided	0	0.95	3.29e-06	GSN	-1.87367
GSTM5	415	35	450	63.8927	368.54	-304.647	9130.46	168868	69.6189	34.3107	-4.37592	0.000107301	-446.082	-163.212	two.sided	0	0.95	0.00040333	GSTM5	-2.5281
GSTTP2	415	35	450	1.12974	0.0748457	1.0549	11.2007	0.111295	0.173694	442.507	6.07333	2.7e-09	0.713532	1.39627	two.sided	0	0.95	2.25e-08	GSTTP2	3.91593
GTPBP4	415	35	450	1248.55	560.663	687.887	314234	11942.6	33.1422	250.871	20.7556	2.22e-56	622.615	753.16	two.sided	0	0.95	2.04e-53	GTPBP4	1.15505
GTSE1	415	35	450	450.888	115.018	335.87	72338.3	9362.73	21.0194	89.6204	15.979	5.74e-28	294.109	377.631	two.sided	0	0.95	3.15e-26	GTSE1	1.97091
GTSF1	415	35	450	136.356	32.815	103.541	260412	3353.85	26.8947	428.44	3.84988	0.000136197	50.6794	156.403	two.sided	0	0.95	0.000500796	GTSF1	2.05496
GUCA1A	415	35	450	8.3252	2.98972	5.33548	376.671	10.8757	1.1038	307.353	4.83374	2.12e-06	3.16352	7.50744	two.sided	0	0.95	1.13e-05	GUCA1A	1.47747
GUCY1A2	415	35	450	34.0414	14.6986	19.3428	1349.11	159.916	2.79641	95.6188	6.917	5.21e-10	13.7916	24.8939	two.sided	0	0.95	4.8e-09	GUCY1A2	1.21161
GUCY1B2	415	35	450	15.0862	1.32151	13.7646	505.798	8.35401	1.20726	403.566	11.4016	2.7e-26	11.3913	16.138	two.sided	0	0.95	1.27e-24	GUCY1B2	3.51296
GUCY2E	415	35	450	0.20356	0.0318257	0.171734	0.428377	0.0354507	0.0452229	127.718	3.7975	0.000224926	0.0822509	0.261217	two.sided	0	0.95	0.000779662	GUCY2E	2.67719
GYLTL1B	415	35	450	638.412	230.629	407.783	1.2969e+06	57830.4	69.1184	219.694	5.89978	1.36e-08	271.563	544.003	two.sided	0	0.95	1.03e-07	GYLTL1B	1.46892
GYPC	415	35	450	501.766	1351.98	-850.211	253378	835294	156.448	35.76	-5.43445	4.04e-06	-1167.58	-532.845	two.sided	0	0.95	2.05e-05	GYPC	-1.42998
GZMB	415	35	450	246.612	115.291	131.321	163537	11809.2	27.0457	143.698	4.8555	3.1e-06	77.8617	184.779	two.sided	0	0.95	1.61e-05	GZMB	1.09696
H19	415	35	450	10196	1546.08	8649.91	1135598626	4.28472e+06	1690.8	441.121	5.11587	4.67e-07	5326.88	11972.9	two.sided	0	0.95	2.77e-06	H19	2.72131
H2BFM	415	35	450	0.537027	0.0118257	0.525202	9.83301	0.00489466	0.154382	418.724	3.40196	0.000733384	0.221741	0.828662	two.sided	0	0.95	0.00220592	H2BFM	5.505
HADH	415	35	450	1232.75	2537.7	-1304.95	339228	1.18364e+06	186.106	35.6618	-7.01183	3.33e-08	-1682.51	-927.382	two.sided	0	0.95	2.37e-07	HADH	-1.04164
HAGHL	415	35	450	128.659	33.2636	95.3951	16271.9	1140.21	8.47271	147.542	11.2591	1.3e-21	78.6516	112.139	two.sided	0	0.95	4.04e-20	HAGHL	1.95153
HAMP	415	35	450	16.4221	3.76701	12.655	1108.69	57.4142	2.07652	192.903	6.09434	5.86e-09	8.55943	16.7506	two.sided	0	0.95	4.67e-08	HAMP	2.12414
HAPLN3	415	35	450	394.774	124.896	269.878	148466	7237.71	23.7601	203.404	11.3585	1.79e-23	223.031	316.726	two.sided	0	0.95	6.49e-22	HAPLN3	1.6603
HAR1B	415	35	450	15.6313	5.14689	10.4845	1457.63	28.0415	2.07691	382.239	5.04811	6.92e-07	6.40087	14.568	two.sided	0	0.95	3.97e-06	HAR1B	1.60267
HAUS6	415	35	450	507.696	247.787	259.909	78254.2	7500.54	20.0715	112.974	12.9492	4.58e-24	220.144	299.675	two.sided	0	0.95	1.76e-22	HAUS6	1.03487
HAVCR1	415	35	450	41.239	1.10405	40.1349	15236.2	2.17554	6.06432	415.389	6.61821	1.12e-10	28.2143	52.0555	two.sided	0	0.95	1.14e-09	HAVCR1	5.22314
HAVCR2	415	35	450	315.087	114.964	200.123	62423.5	7002.61	18.7215	99.712	10.6895	3.17e-18	162.979	237.267	two.sided	0	0.95	7.17e-17	HAVCR2	1.45457
HDC	415	35	450	35.0247	124.456	-89.4312	2175.94	15802.2	21.3714	34.7939	-4.18463	0.000183952	-132.827	-46.0358	two.sided	0	0.95	0.000651794	HDC	-1.82919
HEATR1	415	35	450	1631.06	695.38	935.679	514385	63957.5	55.3791	92.2798	16.8959	5.44e-30	825.695	1045.66	two.sided	0	0.95	3.57e-28	HEATR1	1.22993
HECW1	415	35	450	20.0047	7.55621	12.4484	594.284	28.526	1.49901	206.167	8.30443	1.32e-14	9.49308	15.4038	two.sided	0	0.95	2.08e-13	HECW1	1.4046
HELB	415	35	450	119.299	47.5191	71.7799	8733.32	693.964	6.3931	132.239	11.2277	5.86e-21	59.1339	84.4258	two.sided	0	0.95	1.72e-19	HELB	1.328
HELLS	415	35	450	349.558	78.2439	271.315	40097.2	3196.45	13.7094	131.874	19.7904	2.64e-41	244.196	298.433	two.sided	0	0.95	6.14e-39	HELLS	2.15948
HES6	415	35	450	356.218	149.621	206.597	172736	10546.7	26.7874	166.681	7.71246	1.07e-12	153.71	259.483	two.sided	0	0.95	1.38e-11	HES6	1.25144
HES7	415	35	450	3.83982	1.00405	2.83576	138.236	1.85267	0.621315	425.267	4.56413	6.57e-06	1.61453	4.05699	two.sided	0	0.95	3.2e-05	HES7	1.9352
HESX1	415	35	450	8.83392	4.32846	4.50546	49.8859	25.6687	0.923903	45.9576	4.87655	1.33e-05	2.64569	6.36523	two.sided	0	0.95	6.12e-05	HESX1	1.0292
HEYL	415	35	450	865.874	351.003	514.871	823372	91814.5	67.8771	100.172	7.58534	1.74e-11	380.207	649.534	two.sided	0	0.95	1.93e-10	HEYL	1.30267
HFE2	415	35	450	0.973355	0.184337	0.789018	10.6602	0.154673	0.173512	418.042	4.54734	7.13e-06	0.447953	1.13008	two.sided	0	0.95	3.44e-05	HFE2	2.40062
HHIPL2	415	35	450	4.44711	0.75458	3.69253	302.047	1.27623	0.874235	442.983	4.22373	2.92e-05	1.97437	5.4107	two.sided	0	0.95	0.000124653	HHIPL2	2.55912
HIPK4	415	35	450	4.34095	12.2883	-7.94734	40.7441	159.317	2.15641	35.4811	-3.68545	0.00075711	-12.323	-3.57172	two.sided	0	0.95	0.00227021	HIPK4	-1.5012
HIST1H1T	415	35	450	0.865128	0.190443	0.674685	3.8666	0.434842	0.147449	99.5196	4.57572	1.37e-05	0.382134	0.967237	two.sided	0	0.95	6.29e-05	HIST1H1T	2.18356
HIST1H2AK	415	35	450	2.85012	1.39563	1.45448	9.11195	2.33759	0.297901	59.5013	4.88244	8.23e-06	0.85849	2.05048	two.sided	0	0.95	3.93e-05	HIST1H2AK	1.0301
HIST1H2BE	415	35	450	2.62927	0.845943	1.78333	14.6612	2.35626	0.32039	77.2988	5.56612	3.61e-07	1.14539	2.42127	two.sided	0	0.95	2.18e-06	HIST1H2BE	1.63603
HIST1H2BH	415	35	450	13.6285	4.70676	8.92173	322.151	30.9958	1.28913	112.623	6.92073	2.9e-10	6.36764	11.4758	two.sided	0	0.95	2.76e-09	HIST1H2BH	1.53382
HIST1H2BJ	415	35	450	75.8799	30.8005	45.0794	16490.1	223.825	6.79192	424.194	6.63721	9.79e-11	31.7294	58.4294	two.sided	0	0.95	9.97e-10	HIST1H2BJ	1.30076
HIST1H2BO	415	35	450	9.8253	3.89697	5.92833	215.745	54.6209	1.44238	59.8796	4.1101	0.000122128	3.04301	8.81364	two.sided	0	0.95	0.000453012	HIST1H2BO	1.33415
HIST1H3G	415	35	450	8.66112	3.91892	4.7422	260.154	22.5516	1.12748	122.795	4.20602	4.97e-05	2.51039	6.97401	two.sided	0	0.95	0.000201728	HIST1H3G	1.1441
HIST1H3J	415	35	450	2.65938	0.517906	2.14147	8.83765	1.74198	0.266583	68.2931	8.03305	1.86e-11	1.60956	2.67339	two.sided	0	0.95	2.06e-10	HIST1H3J	2.36033
HIST1H4B	415	35	450	3.29235	1.62118	1.67117	12.1732	5.06004	0.41702	49.0307	4.0074	0.000208378	0.833148	2.50919	two.sided	0	0.95	0.000729539	HIST1H4B	1.02207
HIST1H4G	415	35	450	0.0650395	0	0.0650395	0.0730232	0	0.013265	414	4.9031	1.36e-06	0.0389644	0.0911146	two.sided	0	0.95	7.48e-06	HIST1H4G	Inf
HIST1H4K	415	35	450	0.828799	0.220989	0.60781	1.65663	0.322772	0.114952	68.7474	5.28752	1.39e-06	0.378472	0.837148	two.sided	0	0.95	7.66e-06	HIST1H4K	1.90705
HIST2H2AC	415	35	450	9.06447	4.27155	4.79292	76.1304	14.686	0.77656	69.1427	6.172	4.03e-08	3.24379	6.34206	two.sided	0	0.95	2.82e-07	HIST2H2AC	1.08546
HIST2H3C	415	35	450	14.7548	4.16566	10.5892	467.558	10.8748	1.1989	349.846	8.83243	5.03e-17	8.23121	12.9471	two.sided	0	0.95	9.97e-16	HIST2H3C	1.82457
HIST2H3D	415	35	450	1.60754	0.51124	1.0963	5.61204	0.977297	0.203582	73.4913	5.38505	8.32e-07	0.690607	1.50199	two.sided	0	0.95	4.72e-06	HIST2H3D	1.65278
HIST3H2BB	415	35	450	6.92853	2.90587	4.02265	123.179	11.5668	0.792021	114.888	5.07898	1.48e-06	2.4538	5.59151	two.sided	0	0.95	8.12e-06	HIST3H2BB	1.25358
HIST3H3	415	35	450	0.823515	0.233243	0.590272	1.21318	0.200647	0.0930381	75.8955	6.34441	1.47e-08	0.404966	0.775577	two.sided	0	0.95	1.11e-07	HIST3H3	1.81996
HJURP	415	35	450	465.498	108.501	356.997	74285.5	8413.91	20.4792	98.9773	17.4322	6.22e-32	316.362	397.632	two.sided	0	0.95	4.79e-30	HJURP	2.10107
HK2	415	35	450	1852.72	909.509	943.21	2.59707e+06	1.14285e+06	197.258	48.136	4.7816	1.68e-05	546.624	1339.8	two.sided	0	0.95	7.56e-05	HK2	1.02648
HK3	415	35	450	75.4334	25.4381	49.9953	5750.25	547.475	5.43122	113.594	9.20516	2.03e-15	39.2357	60.7549	two.sided	0	0.95	3.48e-14	HK3	1.56821
HLA.DPB2	415	35	450	8.85099	3.74963	5.10136	260.723	41.369	1.34544	77.9411	3.79158	0.00029365	2.42276	7.77997	two.sided	0	0.95	0.000987148	HLA.DPB2	1.23909
HLF	415	35	450	165.906	1262.45	-1096.55	124609	2.29884e+06	256.868	34.3115	-4.26891	0.000146798	-1618.39	-574.703	two.sided	0	0.95	0.000534828	HLF	-2.92779
HMGA2	415	35	450	473.217	22.526	450.691	1.21091e+06	357.905	54.1118	416.845	8.32888	1.19e-15	344.325	557.057	two.sided	0	0.95	2.07e-14	HMGA2	4.39284
HMGB3	415	35	450	958.017	261.161	696.855	422569	17728.4	39.0482	231.323	17.846	2.23e-45	619.92	773.791	two.sided	0	0.95	7.68e-43	HMGB3	1.87511
HMGCLL1	415	35	450	4.2073	22.1605	-17.9532	62.792	505.958	3.82194	34.7151	-4.69741	4.05e-05	-25.7145	-10.192	two.sided	0	0.95	0.000167367	HMGCLL1	-2.39702
HMMR	415	35	450	564.266	139.932	424.334	125978	17655.4	28.4254	84.714	14.928	1.93e-25	367.814	480.854	two.sided	0	0.95	8.36e-24	HMMR	2.01165
HNF1B	415	35	450	785.068	270.991	514.077	725334	67317.2	60.59	116.003	8.48452	8.14e-14	394.071	634.083	two.sided	0	0.95	1.18e-12	HNF1B	1.53457
HNRNPA3P1	415	35	450	16.02	7.99685	8.0231	319.55	20.6866	1.16664	158.238	6.87712	1.34e-10	5.71891	10.3273	two.sided	0	0.95	1.33e-09	HNRNPA3P1	1.00237
HOMER2	415	35	450	177.9	415.242	-237.342	130308	94078.4	54.7901	42.36	-4.33185	8.9e-05	-347.885	-126.799	two.sided	0	0.95	0.000341013	HOMER2	-1.22289
HOTAIR	415	35	450	52.2676	0.770629	51.497	7503.65	5.55054	4.27079	420.9	12.0579	5.79e-29	43.1022	59.8917	two.sided	0	0.95	3.46e-27	HOTAIR	6.08374
HOXA10	415	35	450	463.285	32.1434	431.141	211329	3618.04	24.7507	398.957	17.4193	6.02e-51	382.483	479.799	two.sided	0	0.95	3.39e-48	HOXA10	3.84931
HOXA11AS	415	35	450	58.2792	4.87408	53.4051	7517.82	294.012	5.14933	245.134	10.3713	3.94e-21	43.2625	63.5477	two.sided	0	0.95	1.17e-19	HOXA11AS	3.57978
HOXA11	415	35	450	144.264	5.78881	138.475	36343	312.452	9.82348	446.243	14.0963	1.38e-37	119.169	157.781	two.sided	0	0.95	2.06e-35	HOXA11	4.6393
HOXA13	415	35	450	330.496	30.8921	299.604	147494	7724.01	24.0019	191.009	12.4825	1.55e-26	252.261	346.947	two.sided	0	0.95	7.51e-25	HOXA13	3.41932
HOXA4	415	35	450	125.955	466.694	-340.738	26850.4	235237	82.3757	34.6575	-4.1364	0.000212901	-508.029	-173.448	two.sided	0	0.95	0.000743193	HOXA4	-1.88956
HOXA9	415	35	450	124.363	11.5955	112.768	123581	870.223	17.9624	447.991	6.27798	8.11e-10	77.4667	148.069	two.sided	0	0.95	7.29e-09	HOXA9	3.42292
HOXB6	415	35	450	396.192	195.335	200.857	188417	42018.5	40.6761	63.8294	4.93795	5.98e-06	119.593	282.121	two.sided	0	0.95	2.93e-05	HOXB6	1.02025
HOXB9	415	35	450	426.286	58.4982	367.788	398514	16017	37.6551	239.713	9.76729	3.48e-19	293.611	441.965	two.sided	0	0.95	8.62e-18	HOXB9	2.86536
HOXC10	415	35	450	364.042	2.63651	361.406	203258	31.2576	22.1511	415.494	16.3155	1.33e-46	317.864	404.948	two.sided	0	0.95	5.1e-44	HOXC10	7.10933
HOXC11	415	35	450	132.055	4.70683	127.348	20214.2	84.0026	7.14906	442.716	17.8132	6.51e-54	113.297	141.398	two.sided	0	0.95	5.49e-51	HOXC11	4.81024
HOXC12	415	35	450	18.3065	0.08836	18.2181	2791.98	0.184049	2.59479	414.644	7.02105	9.06e-12	13.1176	23.3187	two.sided	0	0.95	1.04e-10	HOXC12	7.69475
HOXC13	415	35	450	68.4351	1.33547	67.0996	20164.6	23.1595	7.01791	424.394	9.5612	9.58e-20	53.3054	80.8938	two.sided	0	0.95	2.52e-18	HOXC13	5.67931
HOXC6	415	35	450	128.662	30.7439	97.9183	19378.9	2350.66	10.6704	93.9835	9.17661	1.04e-14	76.7319	119.105	two.sided	0	0.95	1.65e-13	HOXC6	2.06522
HOXC8	415	35	450	61.8915	3.58641	58.3051	7711.56	53.5201	4.48455	448	13.0013	5.15e-33	49.4918	67.1185	two.sided	0	0.95	4.56e-31	HOXC8	4.10913
HOXC9	415	35	450	85.1534	3.2008	81.9526	11850.6	53.3502	5.48451	443.974	14.9425	3.44e-41	71.1738	92.7314	two.sided	0	0.95	7.93e-39	HOXC9	4.73356
HOXD10	415	35	450	28.8283	2.48095	26.3473	8972.13	22.5131	4.71835	434.32	5.58402	4.15e-08	17.0737	35.621	two.sided	0	0.95	2.9e-07	HOXD10	3.53852
HOXD11	415	35	450	22.2401	0.207954	22.0322	5446.09	0.236721	3.62352	414.426	6.08034	2.73e-09	14.9094	29.155	two.sided	0	0.95	2.27e-08	HOXD11	6.74076
HOXD12	415	35	450	0.683351	0.0505229	0.632828	3.57106	0.0893396	0.105629	336.017	5.99103	5.37e-09	0.42505	0.840605	two.sided	0	0.95	4.29e-08	HOXD12	3.75762
HOXD13	415	35	450	33.0871	1.20914	31.8779	14780.7	9.198	5.98991	419.854	5.32194	1.67e-07	20.104	43.6519	two.sided	0	0.95	1.07e-06	HOXD13	4.77422
HOXD9	415	35	450	41.2711	20.5106	20.7605	3063.52	208.379	3.6518	151.46	5.68502	6.53e-08	13.5455	27.9756	two.sided	0	0.95	4.43e-07	HOXD9	1.00877
HPCAL4	415	35	450	9.32394	79.1463	-69.8224	322.337	10312.3	17.1876	34.1795	-4.06237	0.000268822	-104.745	-34.8998	two.sided	0	0.95	0.000913228	HPCAL4	-3.08551
HPDL	415	35	450	364.629	92.2924	272.336	115543	6587.65	21.6018	177.149	12.6071	2.01e-26	229.706	314.966	two.sided	0	0.95	9.63e-25	HPDL	1.98214
HPGDS	415	35	450	36.2763	76.6769	-40.4006	13269.6	2192.79	9.7276	75.9365	-4.15319	8.5e-05	-59.7751	-21.0262	two.sided	0	0.95	0.000327672	HPGDS	-1.07977
HPGD	415	35	450	1310.18	7324.46	-6014.28	2.99058e+06	3.86429e+07	1054.18	34.4452	-5.70519	1.99e-06	-8155.61	-3872.96	two.sided	0	0.95	1.07e-05	HPGD	-2.48296
HPYR1	415	35	450	0.206511	0.0396514	0.166859	0.623735	0.0327397	0.0493801	190.619	3.37908	0.000881941	0.0694575	0.264261	two.sided	0	0.95	0.00258522	HPYR1	2.38077
HRG	415	35	450	1.27543	0.12904	1.14639	36.2841	0.104643	0.300702	436.582	3.81238	0.00015743	0.555385	1.73739	two.sided	0	0.95	0.000568656	HRG	3.30509
HRH2	415	35	450	40.2445	129.587	-89.3421	1483.75	20624.4	24.3484	34.4137	-3.66933	0.000816271	-138.802	-39.8822	two.sided	0	0.95	0.00242251	HRH2	-1.68705
HS3ST2	415	35	450	58.9718	13.6385	45.3332	8759.3	115.289	4.93971	426.746	9.17731	1.91e-18	35.6241	55.0424	two.sided	0	0.95	4.41e-17	HS3ST2	2.11233
HS3ST5	415	35	450	15.8404	7.86951	7.9709	898.686	99.4659	2.23772	100.753	3.56206	0.000563727	3.53173	12.4101	two.sided	0	0.95	0.0017569	HS3ST5	1.00926
HSD17B3	415	35	450	5.93673	0.812617	5.12412	194.801	0.811679	0.701848	442.759	7.30089	1.34e-12	3.74475	6.50348	two.sided	0	0.95	1.7e-11	HSD17B3	2.86902
HSD17B6	415	35	450	42.4528	87.0216	-44.5688	2277.01	2746.4	9.16272	38.9054	-4.86415	1.93e-05	-63.1036	-26.034	two.sided	0	0.95	8.57e-05	HSD17B6	-1.03551
HSD3B2	415	35	450	10.1554	1.33405	8.82134	2042.95	5.49216	2.25382	435.427	3.91396	0.000105339	4.39163	13.2511	two.sided	0	0.95	0.000396618	HSD3B2	2.92837
HSF2BP	415	35	450	19.3071	7.95314	11.354	528.726	29.0058	1.4501	183.313	7.82982	3.79e-13	8.49297	14.215	two.sided	0	0.95	5.14e-12	HSF2BP	1.27954
HSP90AA1	415	35	450	24111.2	10825.5	13285.7	1.52736e+08	4.96807e+06	714.131	282.767	18.604	5.31e-51	11880	14691.4	two.sided	0	0.95	3.07e-48	HSP90AA1	1.15527
HSP90AB1	415	35	450	28068.9	13426.9	14642	3.88646e+08	6.44566e+06	1058.61	403.049	13.8313	7.05e-36	12560.9	16723.1	two.sided	0	0.95	8.6e-34	HSP90AB1	1.06385
HSP90AB2P	415	35	450	28.4162	8.2721	20.1441	1764.11	26.385	2.23713	414.953	9.00445	7.92e-18	15.7466	24.5416	two.sided	0	0.95	1.7e-16	HSP90AB2P	1.78039
HSP90B3P	415	35	450	8.64198	1.34921	7.29277	272.618	1.39906	0.834796	445.817	8.73599	4.92e-17	5.65215	8.93339	two.sided	0	0.95	9.75e-16	HSP90B3P	2.67924
HSPA2	415	35	450	391.246	1867.54	-1476.3	341012	3.69575e+06	326.213	34.5311	-4.52556	6.83e-05	-2138.86	-813.727	two.sided	0	0.95	0.000269147	HSPA2	-2.25499
HSPB2	415	35	450	60.7011	219.247	-158.546	5397.8	48045.9	37.2256	34.6471	-4.25907	0.000148873	-234.146	-82.9468	two.sided	0	0.95	0.000541124	HSPB2	-1.85277
HSPB8	415	35	450	885.006	5493.73	-4608.72	3.9619e+06	3.29944e+07	975.831	34.6918	-4.72287	3.76e-05	-6590.39	-2627.05	two.sided	0	0.95	0.000156949	HSPB8	-2.63403
HSPD1	415	35	450	7846.53	2793.6	5052.93	1.70397e+07	330075	224.701	381.169	22.4874	6.9e-72	4611.12	5494.73	two.sided	0	0.95	1.4e-67	HSPD1	1.48993
HSPE1	415	35	450	2276.29	1056.76	1219.52	1.84523e+06	248687	107.479	87.0667	11.3467	7.55e-19	1005.9	1433.15	two.sided	0	0.95	1.8e-17	HSPE1	1.10703
HSPH1	415	35	450	3617.87	1394.64	2223.23	8.55151e+06	137030	156.592	407.251	14.1976	1.89e-37	1915.4	2531.06	two.sided	0	0.95	2.77e-35	HSPH1	1.37525
HTR1F	415	35	450	4.43096	1.72297	2.70799	27.7214	2.51184	0.372244	118.329	7.27478	4.1e-11	1.97087	3.44511	two.sided	0	0.95	4.35e-10	HTR1F	1.36272
HTR2C	415	35	450	12.6097	0.0770657	12.5326	1060.8	0.0501078	1.59924	414.462	7.83661	3.94e-14	9.389	15.6763	two.sided	0	0.95	5.89e-13	HTR2C	7.35423
HTR7	415	35	450	10.6645	38.1377	-27.4732	251.496	1211.02	5.93352	35.2005	-4.63017	4.82e-05	-39.5165	-15.43	two.sided	0	0.95	0.000196318	HTR7	-1.8384
HTRA4	415	35	450	13.7164	1.34812	12.3683	395.55	2.88921	1.01768	447.907	12.1534	1.43e-29	10.3683	14.3683	two.sided	0	0.95	8.99e-28	HTRA4	3.34688
HUNK	415	35	450	222.563	80.7629	141.8	157576	1697.86	20.6933	439.243	6.85248	2.46e-11	101.13	182.471	two.sided	0	0.95	2.69e-10	HUNK	1.46245
HYAL4	415	35	450	3.46667	1.27079	2.19588	63.0414	3.47434	0.501172	182.569	4.38148	1.98e-05	1.20704	3.18471	two.sided	0	0.95	8.79e-05	HYAL4	1.44782
IBSP	415	35	450	26.9803	0.125329	26.855	4286.57	0.276747	3.21512	414.631	8.35272	1.01e-15	20.535	33.1749	two.sided	0	0.95	1.79e-14	IBSP	7.75005
ICAM1	415	35	450	2459.13	1140.07	1319.06	5.55231e+06	515755	167.675	115.919	7.86678	2.1e-12	986.958	1651.17	two.sided	0	0.95	2.62e-11	ICAM1	1.10903
ICAM5	415	35	450	16.5053	6.52872	9.97663	702.374	18.4695	1.49002	326.235	6.69562	9.4e-11	7.04536	12.9079	two.sided	0	0.95	9.61e-10	ICAM5	1.33806
ID1	415	35	450	2159.95	4987.94	-2827.98	4.3901e+06	1.07897e+07	564.673	36.3699	-5.00818	1.43e-05	-3972.79	-1683.18	two.sided	0	0.95	6.54e-05	ID1	-1.20744
ID3	415	35	450	922.22	2072.92	-1150.7	416283	2.16269e+06	250.588	35.1121	-4.59201	5.43e-05	-1659.36	-642.04	two.sided	0	0.95	0.000218669	ID3	-1.16848
ID4	415	35	450	273.757	770.267	-496.51	92629.3	133532	63.5484	38.0839	-7.8131	1.98e-09	-625.148	-367.872	two.sided	0	0.95	1.69e-08	ID4	-1.49246
IDO1	415	35	450	1322.14	108.502	1213.63	1.9215e+07	20080.1	216.506	423.531	5.60554	3.75e-08	788.074	1639.2	two.sided	0	0.95	2.64e-07	IDO1	3.60708
IDO2	415	35	450	3.99058	1.66833	2.32224	31.7102	5.26163	0.476175	75.7393	4.87687	5.81e-06	1.37381	3.27068	two.sided	0	0.95	2.86e-05	IDO2	1.25819
IER5L	415	35	450	1119.92	355.49	764.431	914239	30791	55.5223	275.569	13.768	3.55e-33	655.13	873.733	two.sided	0	0.95	3.2e-31	IER5L	1.65552
IFI30	415	35	450	5559.76	2648.61	2911.15	1.43336e+07	5.59518e+06	440.909	50.0867	6.6026	2.49e-08	2025.59	3796.7	two.sided	0	0.95	1.82e-07	IFI30	1.06979
IFI44L	415	35	450	883.885	423.468	460.416	1.19107e+06	452898	125.738	50.5506	3.66172	0.00059935	207.933	712.9	two.sided	0	0.95	0.0018531	IFI44L	1.0616
IFI6	415	35	450	6744.6	2475.8	4268.81	7.9678e+07	9.32397e+06	677.048	96.5495	6.30502	8.64e-09	2924.97	5612.64	two.sided	0	0.95	6.71e-08	IFI6	1.44584
IFITM1	415	35	450	6313.75	2652.69	3661.06	3.77758e+07	4.94992e+06	482.133	88.8295	7.59346	2.97e-11	2703.05	4619.07	two.sided	0	0.95	3.2e-10	IFITM1	1.25104
IFITM4P	415	35	450	0.223773	0.0713429	0.15243	0.327691	0.0350178	0.0423099	103.547	3.60271	0.000485667	0.068524	0.236337	two.sided	0	0.95	0.00154184	IFITM4P	1.6492
IFITM5	415	35	450	1.59175	0.457163	1.13459	19.4907	0.526487	0.249014	320.868	4.55633	7.41e-06	0.644684	1.6245	two.sided	0	0.95	3.56e-05	IFITM5	1.79984
IFNA14	415	35	450	0.0499622	0	0.0499622	0.0661054	0	0.012621	414	3.95865	8.87e-05	0.0251529	0.0747714	two.sided	0	0.95	0.000340182	IFNA14	Inf
IFNA1	415	35	450	0.352276	0.0484829	0.303793	1.84566	0.0270621	0.0722535	416.994	4.20455	3.2e-05	0.161767	0.44582	two.sided	0	0.95	0.000135354	IFNA1	2.86116
IFNA4	415	35	450	0.030681	0	0.030681	0.0355153	0	0.0092509	414	3.31654	0.000991817	0.0124964	0.0488655	two.sided	0	0.95	0.00285892	IFNA4	Inf
IFNA5	415	35	450	0.0541542	0	0.0541542	0.0619213	0	0.0122151	414	4.43339	1.19e-05	0.0301429	0.0781655	two.sided	0	0.95	5.52e-05	IFNA5	Inf
IFNE	415	35	450	8.24841	3.72095	4.52746	360.369	16.7475	1.16054	212.03	3.90116	0.000128529	2.23978	6.81514	two.sided	0	0.95	0.000474844	IFNE	1.14844
IFNG	415	35	450	17.6736	4.79763	12.8759	1619.95	109.396	2.65124	152.429	4.85656	2.93e-06	7.63801	18.1139	two.sided	0	0.95	1.53e-05	IFNG	1.8812
IGF2AS	415	35	450	7.20829	0.7668	6.44149	1235.07	1.15861	1.7347	422.624	3.71333	0.000231967	3.03178	9.8512	two.sided	0	0.95	0.000801601	IGF2AS	3.23273
IGF2BP1	415	35	450	395.558	3.67088	391.888	1.49967e+06	59.0222	60.1277	414.385	6.51759	2.08e-10	273.694	510.081	two.sided	0	0.95	2.02e-09	IGF2BP1	6.75162
IGF2BP2	415	35	450	1223.86	342.043	881.813	785558	84102.3	65.5426	103.397	13.454	1.87e-24	751.831	1011.8	two.sided	0	0.95	7.39e-23	IGF2BP2	1.83918
IGF2BP3	415	35	450	511.953	51.8296	460.124	375868	10266	34.6269	318.643	13.2881	2.31e-32	391.998	528.25	two.sided	0	0.95	1.88e-30	IGF2BP3	3.30416
IGF2	415	35	450	15038.6	1995.17	13043.4	4025689012	5.18327e+06	3138.24	425.53	4.15629	3.91e-05	6875.04	19211.8	two.sided	0	0.95	0.000162356	IGF2	2.91409
IGFBP1	415	35	450	54.6075	0.959543	53.6479	64274.2	2.68975	12.4481	414.41	4.30974	2.04e-05	29.1787	78.1171	two.sided	0	0.95	9.02e-05	IGFBP1	5.83061
IGFBP3	415	35	450	5652.23	2321.67	3330.57	2.4651e+07	2.11966e+06	346.355	123.636	9.61604	1.1e-16	2645.01	4016.12	two.sided	0	0.95	2.13e-15	IGFBP3	1.28366
IGFBP6	415	35	450	391.227	1912.31	-1521.08	421459	5.13905e+06	384.507	34.4718	-3.95592	0.00036121	-2302.1	-740.061	two.sided	0	0.95	0.00118747	IGFBP6	-2.28924
IGFL2	415	35	450	36.875	2.27281	34.6022	17090.7	52.3203	6.53278	437.58	5.2967	1.87e-07	21.7627	47.4417	two.sided	0	0.95	1.19e-06	IGFL2	4.02009
IGFL3	415	35	450	1.62313	0.0926143	1.53052	20.1662	0.204566	0.233319	441.761	6.55974	1.51e-10	1.07196	1.98907	two.sided	0	0.95	1.49e-09	IGFL3	4.1314
IGFL4	415	35	450	2.87982	0.196706	2.68311	97.5519	0.170118	0.489822	429.064	5.47774	7.35e-08	1.72037	3.64586	two.sided	0	0.95	4.95e-07	IGFL4	3.87187
IGFN1	415	35	450	14.6019	2.05214	12.5498	3066.08	30.3287	2.8731	442.662	4.36804	1.56e-05	6.90318	18.1964	two.sided	0	0.95	7.09e-05	IGFN1	2.83096
IGJ	415	35	450	8973.99	131296	-122322	3.68032e+08	22608623148	25433.2	34.0934	-4.80954	3.01e-05	-174003	-70640.7	two.sided	0	0.95	0.000128301	IGJ	-3.87093
IGSF11	415	35	450	18.0005	128.129	-110.128	1174.24	23998.7	26.2394	34.2811	-4.19706	0.000181241	-163.437	-56.8197	two.sided	0	0.95	0.000643764	IGSF11	-2.83149
IL11RA	415	35	450	78.1629	213.056	-134.893	3772.28	22105.2	25.3114	34.9851	-5.32933	5.92e-06	-186.278	-83.5071	two.sided	0	0.95	2.91e-05	IL11RA	-1.44667
IL11	415	35	450	152.063	13.2202	138.843	209383	2895.61	24.2336	422.558	5.72933	1.92e-08	91.209	186.476	two.sided	0	0.95	1.42e-07	IL11	3.52385
IL13RA2	415	35	450	26.4292	2.52	23.9092	2573.76	11.2041	2.55381	443.455	9.36219	3.95e-19	18.8902	28.9283	two.sided	0	0.95	9.68e-18	IL13RA2	3.39064
IL17B	415	35	450	4.56115	13.9349	-9.37372	41.0398	171.848	2.23804	35.3822	-4.18836	0.000177655	-13.9154	-4.83201	two.sided	0	0.95	0.000632689	IL17B	-1.61123
IL17C	415	35	450	32.9962	3.97331	29.0229	13656.7	39.6487	5.83442	436.693	4.97442	9.43e-07	17.5558	40.4899	two.sided	0	0.95	5.32e-06	IL17C	3.05389
IL17RB	415	35	450	527.196	132.544	394.653	310204	20706.7	36.5937	154	10.7847	1.49e-20	322.362	466.943	two.sided	0	0.95	4.22e-19	IL17RB	1.99187
IL18BP	415	35	450	612.877	280.727	332.15	353551	28753.3	40.9079	129.632	8.11946	3.17e-13	251.216	413.083	two.sided	0	0.95	4.34e-12	IL18BP	1.12643
IL1F7	415	35	450	5.5374	0.171514	5.36589	1065.21	0.229459	1.60416	416.084	3.34498	0.000897536	2.21261	8.51916	two.sided	0	0.95	0.00262259	IL1F7	5.01281
IL1RAPL1	415	35	450	2.7908	7.17103	-4.38022	52.0569	48.1868	1.22564	40.4502	-3.57381	0.000927697	-6.85648	-1.90396	two.sided	0	0.95	0.00269556	IL1RAPL1	-1.3615
IL24	415	35	450	84.9352	3.96477	80.9704	152196	37.5054	19.1784	416.38	4.22197	2.98e-05	43.2719	118.669	two.sided	0	0.95	0.000126903	IL24	4.42105
IL27	415	35	450	2.34346	0.688071	1.65539	11.1092	0.977736	0.23389	121.239	7.07764	1.03e-10	1.19235	2.11843	two.sided	0	0.95	1.05e-09	IL27	1.76801
IL28A	415	35	450	0.758833	0	0.758833	8.62082	0	0.144129	414	5.26497	2.26e-07	0.475518	1.04215	two.sided	0	0.95	1.42e-06	IL28A	Inf
IL28B	415	35	450	0.445087	0	0.445087	3.42036	0	0.0907846	414	4.90267	1.36e-06	0.26663	0.623543	two.sided	0	0.95	7.5e-06	IL28B	Inf
IL29	415	35	450	2.23894	0.727474	1.51147	43.0523	2.20698	0.408408	194.635	3.70087	0.00027961	0.705993	2.31694	two.sided	0	0.95	0.000945756	IL29	1.62185
IL2RA	415	35	450	133.412	60.3263	73.0861	18427.3	5510.28	14.207	55.5205	5.14436	3.63e-06	44.6206	101.552	two.sided	0	0.95	1.85e-05	IL2RA	1.14503
IL32	415	35	450	3485.9	1460.47	2025.43	1.39059e+07	3.79452e+06	376.727	57.8113	5.37639	1.43e-06	1271.28	2779.58	two.sided	0	0.95	7.83e-06	IL32	1.2551
IL3	415	35	450	0.0963933	0.00858286	0.0878104	0.214052	0.00257829	0.0242787	433.124	3.61677	0.000333433	0.0400918	0.135529	two.sided	0	0.95	0.00110512	IL3	3.4894
IL4I1	415	35	450	311	122.15	188.85	68163.1	15117.5	24.4167	64.0145	7.73443	9.46e-11	140.072	237.627	two.sided	0	0.95	9.68e-10	IL4I1	1.34826
IL4	415	35	450	0.449816	0.102883	0.346933	2.84083	0.0587123	0.0923194	370.702	3.75797	0.000198911	0.165398	0.528469	two.sided	0	0.95	0.000699659	IL4	2.12833
IL6R	415	35	450	363.542	729.439	-365.897	125879	69095.3	47.7229	45.1631	-7.66713	1.03e-09	-462.007	-269.788	two.sided	0	0.95	9.12e-09	IL6R	-1.00467
IL8	415	35	450	2428.3	228.891	2199.41	2.17493e+07	69220.4	233.207	438.237	9.43116	2.39e-19	1741.07	2657.76	two.sided	0	0.95	6.04e-18	IL8	3.40722
IL9	415	35	450	0.0547713	0	0.0547713	0.079679	0	0.0138563	414	3.9528	9.08e-05	0.0275338	0.0820088	two.sided	0	0.95	0.000347432	IL9	Inf
ILDR1	415	35	450	250.98	80.9102	170.07	28925.1	7161.06	16.562	60.5333	10.2687	7e-15	136.947	203.193	two.sided	0	0.95	1.13e-13	ILDR1	1.63318
ILK	415	35	450	2661.14	5440.24	-2779.1	4.03052e+06	1.85158e+07	733.986	35.2589	-3.78632	0.000572019	-4268.78	-1289.42	two.sided	0	0.95	0.00177829	ILK	-1.03163
IMP5	415	35	450	0.31128	0	0.31128	2.92693	0	0.0839813	414	3.70654	0.000238673	0.146197	0.476363	two.sided	0	0.95	0.000822248	IMP5	Inf
IMPG1	415	35	450	6.46841	2.41499	4.05342	48.7254	6.28124	0.544862	89.8807	7.43935	5.78e-11	2.97093	5.1359	two.sided	0	0.95	6.02e-10	IMPG1	1.42139
INHBA	415	35	450	741.353	60.4345	680.918	670639	8474.66	43.106	429.85	15.7964	1.19e-44	596.193	765.643	two.sided	0	0.95	3.77e-42	INHBA	3.61672
INHBB	415	35	450	370.273	126.598	243.675	1.13529e+06	10727.8	55.1557	444.086	4.41794	1.25e-05	135.276	352.073	two.sided	0	0.95	5.78e-05	INHBB	1.54833
INHBC	415	35	450	2.97371	0.918029	2.05569	56.8507	2.82547	0.466602	200	4.40565	1.72e-05	1.1356	2.97578	two.sided	0	0.95	7.71e-05	INHBC	1.69566
INHBE	415	35	450	8.45876	3.00612	5.45264	492.039	7.16835	1.17917	417.638	4.62413	5.02e-06	3.13479	7.77049	two.sided	0	0.95	2.5e-05	INHBE	1.49254
INPP5A	415	35	450	703.455	1588.92	-885.464	146602	1.41017e+06	201.603	34.5986	-4.39212	0.000100916	-1294.91	-476.018	two.sided	0	0.95	0.000381664	INPP5A	-1.17552
INSC	415	35	450	26.3015	62.8157	-36.5143	1721.05	2250.25	8.27285	38.5145	-4.41375	7.96e-05	-53.2544	-19.7741	two.sided	0	0.95	0.000308759	INSC	-1.25598
IP6K3	415	35	450	8.118	28.6403	-20.5223	253.027	902.172	5.13673	35.6258	-3.9952	0.00030969	-30.9439	-10.1007	two.sided	0	0.95	0.00103642	IP6K3	-1.81885
IQCF1	415	35	450	1.27665	0.283783	0.992871	10.2894	0.588599	0.203987	176.626	4.86732	2.5e-06	0.590305	1.39544	two.sided	0	0.95	1.31e-05	IQCF1	2.16951
IQCF2	415	35	450	0.196753	0	0.196753	0.749023	0	0.0424838	414	4.63125	4.87e-06	0.113242	0.280264	two.sided	0	0.95	2.44e-05	IQCF2	Inf
IQCF3	415	35	450	0.147752	0	0.147752	0.683089	0	0.0405709	414	3.64183	0.000305041	0.0680016	0.227503	two.sided	0	0.95	0.00102272	IQCF3	Inf
IQCH	415	35	450	43.1178	18.4636	24.6542	17614.4	190.899	6.92088	438.972	3.56229	0.000407879	11.052	38.2564	two.sided	0	0.95	0.00132392	IQCH	1.2236
IQGAP3	415	35	450	1493.92	312.325	1181.59	789117	55871.7	59.1424	146.203	19.9788	1.23e-43	1064.71	1298.48	two.sided	0	0.95	3.52e-41	IQGAP3	2.25798
ISM2	415	35	450	14.7922	2.81872	11.9734	3516.29	19.6695	3.00582	446.806	3.98341	7.93e-05	6.06613	17.8807	two.sided	0	0.95	0.000307957	ISM2	2.39172
ISX	415	35	450	100.749	25.9706	74.7782	52904.8	2459.09	14.062	211.997	5.31773	2.66e-07	47.0588	102.497	two.sided	0	0.95	1.65e-06	ISX	1.95581
ISYNA1	415	35	450	731.981	322.339	409.642	748264	19610.5	48.6143	326.899	8.42637	1.15e-15	314.006	505.278	two.sided	0	0.95	2.02e-14	ISYNA1	1.18323
ITGA11	415	35	450	953.461	264.502	688.959	1.07507e+06	52424.1	63.9403	203.355	10.775	1.04e-21	562.888	815.03	two.sided	0	0.95	3.3e-20	ITGA11	1.8499
ITGA2	415	35	450	2180.51	995.374	1185.14	2.87096e+06	853895	176.96	55.6483	6.69721	1.12e-08	830.596	1539.68	two.sided	0	0.95	8.59e-08	ITGA2	1.13136
ITGAD	415	35	450	6.38057	1.67889	4.70168	256.272	14.0703	1.00972	183.183	4.65642	6.16e-06	2.7095	6.69385	two.sided	0	0.95	3.01e-05	ITGAD	1.92618
ITGAX	415	35	450	518.387	136.129	382.258	178649	16202.5	29.8899	118.238	12.7888	4.81e-24	323.069	441.447	two.sided	0	0.95	1.85e-22	ITGAX	1.92905
ITGBL1	415	35	450	527.9	209.599	318.301	434579	51510.8	50.1888	95.6212	6.34207	7.49e-09	218.672	417.93	two.sided	0	0.95	5.87e-08	ITGBL1	1.33263
ITIH5	415	35	450	681.916	2221.09	-1539.18	831063	6.20728e+06	423.501	34.7718	-3.63441	0.000891307	-2399.13	-679.221	two.sided	0	0.95	0.00260928	ITIH5	-1.7036
ITM2A	415	35	450	400.288	862.973	-462.685	261067	208611	81.1751	41.5178	-5.69984	1.11e-06	-626.559	-298.811	two.sided	0	0.95	6.21e-06	ITM2A	-1.10828
ITPR1	415	35	450	609.588	1256.26	-646.669	283851	1.03188e+06	173.684	35.5943	-3.72325	0.000677952	-999.056	-294.282	two.sided	0	0.95	0.00205782	ITPR1	-1.04323
JAM2	415	35	450	186.296	640.43	-454.134	49336.6	305971	94.1324	34.9305	-4.82442	2.74e-05	-645.247	-263.022	two.sided	0	0.95	0.000117773	JAM2	-1.78144
JDP2	415	35	450	425.166	879.794	-454.628	47809.6	146274	65.5322	35.8981	-6.93748	4.03e-08	-587.547	-321.709	two.sided	0	0.95	2.81e-07	JDP2	-1.04914
JPH1	415	35	450	350.456	151.237	199.219	151158	27384.2	33.8621	71.7477	5.88325	1.18e-07	131.712	266.726	two.sided	0	0.95	7.72e-07	JPH1	1.21242
JPH4	415	35	450	15.0647	36.5968	-21.5321	498.242	946.107	5.3134	37.0812	-4.05242	0.000249127	-32.2973	-10.7669	two.sided	0	0.95	0.000854806	JPH4	-1.28055
JRKL	415	35	450	342.764	166.924	175.84	21898.2	1836.73	10.2589	126.265	17.1402	9.34e-35	155.538	196.141	two.sided	0	0.95	1.01e-32	JRKL	1.03802
JUB	415	35	450	659.142	314.003	345.139	265385	198079	79.3654	42.0736	4.34873	8.52e-05	184.981	505.297	two.sided	0	0.95	0.000328279	JUB	1.06981
JUND	415	35	450	5550.98	11193.5	-5642.49	9.82334e+06	5.79177e+07	1295.55	34.9791	-4.35527	0.000110528	-8272.66	-3012.32	two.sided	0	0.95	0.000413769	JUND	-1.01184
KAAG1	415	35	450	5.08713	0.852306	4.23482	132.058	4.70062	0.672693	264.186	6.29533	1.27e-09	2.9103	5.55935	two.sided	0	0.95	1.11e-08	KAAG1	2.57741
KAL1	415	35	450	291.809	90.6324	201.176	79229.3	7805.98	20.3456	110.474	9.88796	6.79e-17	160.858	241.494	two.sided	0	0.95	1.33e-15	KAL1	1.68692
KANK2	415	35	450	2240.33	6697.5	-4457.17	7.51134e+06	5.29183e+07	1236.95	34.8185	-3.60335	0.000971062	-6968.78	-1945.55	two.sided	0	0.95	0.00280547	KANK2	-1.57991
KAT2A	415	35	450	1374.51	675.454	699.054	467078	25860.6	43.1783	181.823	16.1899	4.37e-37	613.859	784.249	two.sided	0	0.95	6.15e-35	KAT2A	1.02499
KAT2B	415	35	450	558.634	1601.65	-1043.02	110723	800989	152.158	34.797	-6.85483	6.07e-08	-1351.98	-734.057	two.sided	0	0.95	4.13e-07	KAT2B	-1.51959
KCNA10	415	35	450	2.29887	0.35856	1.94031	36.2753	0.388283	0.313854	439.545	6.18223	1.44e-09	1.32347	2.55715	two.sided	0	0.95	1.25e-08	KCNA10	2.68064
KCNA2	415	35	450	8.84164	31.4662	-22.6246	594.558	743.138	4.7608	38.7286	-4.75227	2.77e-05	-32.2563	-12.9928	two.sided	0	0.95	0.000118891	KCNA2	-1.83142
KCNA5	415	35	450	32.9391	273.105	-240.166	7536.08	109488	56.0927	34.3958	-4.28158	0.000140929	-354.111	-126.22	two.sided	0	0.95	0.00051595	KCNA5	-3.05158
KCNA7	415	35	450	3.12442	0.702843	2.42158	80.5739	2.70633	0.521035	276.129	4.64763	5.21e-06	1.39587	3.44728	two.sided	0	0.95	2.59e-05	KCNA7	2.15232
KCNAB3	415	35	450	14.0951	5.89926	8.19583	367.037	19.5425	1.20116	188.231	6.82327	1.18e-10	5.82637	10.5653	two.sided	0	0.95	1.19e-09	KCNAB3	1.25659
KCNC3	415	35	450	147.011	52.2228	94.7879	54842.6	1569.9	13.3043	309.114	7.12459	7.38e-12	68.6094	120.966	two.sided	0	0.95	8.57e-11	KCNC3	1.49317
KCND3	415	35	450	125.268	280.049	-154.781	17824.7	62759.1	42.8494	35.6467	-3.61221	0.000927035	-241.713	-67.8482	two.sided	0	0.95	0.00269441	KCND3	-1.16066
KCNE3	415	35	450	2503.25	1116.31	1386.94	5.33954e+06	1.02614e+06	205.389	69.294	6.75277	3.66e-09	977.236	1796.65	two.sided	0	0.95	2.99e-08	KCNE3	1.16507
KCNG3	415	35	450	13.1649	2.65069	10.5142	653.062	8.04999	1.343	431.598	7.82891	3.84e-14	7.87458	13.1538	two.sided	0	0.95	5.75e-13	KCNG3	2.31225
KCNH1	415	35	450	10.4294	21.6713	-11.242	135.314	185.121	2.36965	38.3092	-4.74416	2.9e-05	-16.0378	-6.44616	two.sided	0	0.95	0.000123855	KCNH1	-1.05514
KCNH4	415	35	450	13.2032	4.74224	8.46095	322.548	16.4339	1.11659	195.685	7.57752	1.37e-12	6.25887	10.663	two.sided	0	0.95	1.75e-11	KCNH4	1.47725
KCNH8	415	35	450	83.7827	19.5912	64.1915	13984.4	174.65	6.21991	430.691	10.3203	1.84e-22	51.9664	76.4167	two.sided	0	0.95	6.13e-21	KCNH8	2.09645
KCNJ10	415	35	450	57.9073	22.3807	35.5267	29500.3	708.183	9.55609	343.926	3.7177	0.000234634	16.7309	54.3224	two.sided	0	0.95	0.000810185	KCNJ10	1.37149
KCNJ11	415	35	450	89.0183	44.1764	44.842	11418.7	673.468	6.8379	171.893	6.55786	6.15e-10	31.3449	58.339	two.sided	0	0.95	5.62e-09	KCNJ11	1.01083
KCNJ14	415	35	450	53.149	22.2105	30.9384	1459.07	388.933	3.82468	58.4374	8.08914	4.13e-11	23.2837	38.5931	two.sided	0	0.95	4.37e-10	KCNJ14	1.2588
KCNJ15	415	35	450	157.012	667.38	-510.368	134378	593241	131.429	35.3104	-3.88323	0.00043267	-777.099	-243.637	two.sided	0	0.95	0.0013939	KCNJ15	-2.08764
KCNK15	415	35	450	158.342	51.806	106.536	79880	1342.68	15.1936	401.348	7.01193	1e-11	76.6673	136.405	two.sided	0	0.95	1.15e-10	KCNK15	1.61185
KCNK9	415	35	450	37.1518	11.8541	25.2977	3150.75	220.174	3.72597	147.9	6.78955	2.55e-10	17.9346	32.6607	two.sided	0	0.95	2.45e-09	KCNK9	1.64804
KCNMB1	415	35	450	606.039	2876.58	-2270.54	1.90606e+06	1.36132e+07	627.329	34.8073	-3.61937	0.000928766	-3544.34	-996.739	two.sided	0	0.95	0.00269789	KCNMB1	-2.24687
KCNN3	415	35	450	117.352	322.778	-205.426	104147	57280.3	43.4458	45.1395	-4.72832	2.25e-05	-292.922	-117.929	two.sided	0	0.95	9.85e-05	KCNN3	-1.4597
KCNQ1OT1	415	35	450	901.172	316.494	584.677	1.86764e+06	33752.6	73.9236	391.526	7.90921	2.67e-14	439.34	730.014	two.sided	0	0.95	4.08e-13	KCNQ1OT1	1.50962
KCNQ5	415	35	450	20.8888	65.7675	-44.8787	1908.49	4576.16	11.6338	36.4301	-3.8576	0.000449909	-68.4635	-21.2938	two.sided	0	0.95	0.00144393	KCNQ5	-1.65465
KCNS1	415	35	450	27.9434	5.67661	22.2667	3451.17	41.9235	3.08446	432.575	7.21901	2.37e-12	16.2043	28.3291	two.sided	0	0.95	2.93e-11	KCNS1	2.2994
KCNT1	415	35	450	15.1448	3.11071	12.0341	2548.06	10.5405	2.53793	442.642	4.7417	2.86e-06	7.0462	17.022	two.sided	0	0.95	1.49e-05	KCNT1	2.28351
KCNV1	415	35	450	4.72272	0.890946	3.83177	183.39	3.13279	0.728981	399.248	5.25634	2.4e-07	2.39865	5.26489	two.sided	0	0.95	1.5e-06	KCNV1	2.40621
KCNV2	415	35	450	2.55253	1.27245	1.28008	15.5046	2.11301	0.312621	86.3848	4.09466	9.49e-05	0.658646	1.90151	two.sided	0	0.95	0.000361183	KCNV2	1.00432
KCP	415	35	450	64.218	30.0408	34.1772	7437.99	1092.03	7.00883	82.0571	4.87631	5.21e-06	20.2346	48.1199	two.sided	0	0.95	2.59e-05	KCP	1.09605
KCTD8	415	35	450	6.65048	35.7574	-29.107	294.52	2227.21	8.02148	34.7622	-3.62863	0.000906099	-45.3954	-12.8185	two.sided	0	0.95	0.00264266	KCTD8	-2.42671
KIAA0101	415	35	450	662.85	234.774	428.076	186095	41624.9	40.4685	63.7291	10.578	1.16e-15	347.224	508.928	two.sided	0	0.95	2.03e-14	KIAA0101	1.49741
KIAA0319	415	35	450	22.6474	10.737	11.9104	2193.51	171.372	3.19091	134.184	3.7326	0.000278968	5.59941	18.2214	two.sided	0	0.95	0.000944055	KIAA0319	1.07676
KIAA1024	415	35	450	62.7849	25.3024	37.4824	2412.98	173.762	3.28315	144.048	11.4166	6.67e-22	30.9931	43.9718	two.sided	0	0.95	2.13e-20	KIAA1024	1.31114
KIAA1199	415	35	450	1809.5	108.808	1700.69	1.80962e+07	33062	211.068	429.676	8.05754	7.77e-15	1285.84	2115.55	two.sided	0	0.95	1.25e-13	KIAA1199	4.05573
KIAA1244	415	35	450	1124.76	552.381	572.374	725869	311746	103.228	48.5107	5.54473	1.2e-06	364.876	779.872	two.sided	0	0.95	6.66e-06	KIAA1244	1.02587
KIAA1524	415	35	450	303.248	78.7711	224.477	26384.5	1763.1	10.6748	153.854	21.0287	4.21e-47	203.389	245.565	two.sided	0	0.95	1.82e-44	KIAA1524	1.94476
KIAA1549	415	35	450	560.436	196.826	363.61	166123	8364.16	25.2838	197.736	14.3811	1.45e-32	313.75	413.471	two.sided	0	0.95	1.23e-30	KIAA1549	1.50963
KIAA1614	415	35	450	62.1425	161.256	-99.1139	4532.26	23980.8	26.3835	35.0918	-3.75667	0.000625498	-152.67	-45.5577	two.sided	0	0.95	0.00192192	KIAA1614	-1.3757
KIAA1751	415	35	450	9.1888	0.68714	8.50166	888.124	1.61327	1.47856	429.599	5.74995	1.7e-08	5.59554	11.4078	two.sided	0	0.95	1.27e-07	KIAA1751	3.7412
KIAA1804	415	35	450	675.805	304.292	371.513	142655	53729.8	43.3461	50.7224	8.57086	1.97e-11	284.481	458.546	two.sided	0	0.95	2.17e-10	KIAA1804	1.15115
KIAA1875	415	35	450	26.0122	8.35491	17.6573	1325.61	57.2975	2.19803	225.591	8.03324	5.25e-14	13.326	21.9886	two.sided	0	0.95	7.73e-13	KIAA1875	1.63849
KIAA1984	415	35	450	13.6062	5.30217	8.30406	513.89	8.40566	1.21592	404.768	6.82947	3.14e-11	5.91376	10.6944	two.sided	0	0.95	3.37e-10	KIAA1984	1.35961
KIAA2022	415	35	450	30.4584	130.797	-100.339	3428	21778	25.1096	34.9082	-3.99605	0.000316828	-151.319	-49.3591	two.sided	0	0.95	0.0010563	KIAA2022	-2.10242
KIF11	415	35	450	1147.13	353.947	793.183	319958	72099.1	53.2067	63.4826	14.9076	2.07e-22	686.874	899.493	two.sided	0	0.95	6.8e-21	KIF11	1.69642
KIF12	415	35	450	359.727	174.626	185.101	129810	35789.8	36.5426	57.54	5.06536	4.5e-06	111.941	258.262	two.sided	0	0.95	2.26e-05	KIF12	1.04264
KIF14	415	35	450	351.61	46.6063	305.003	45192	1756.96	12.6133	246.318	24.1811	5.47e-67	280.16	329.847	two.sided	0	0.95	2.77e-63	KIF14	2.91538
KIF15	415	35	450	327.005	71.5222	255.483	41145.2	3729.51	14.3423	118.294	17.8132	2.8e-35	227.082	283.884	two.sided	0	0.95	3.19e-33	KIF15	2.19285
KIF18A	415	35	450	297.65	60.7986	236.851	32572.9	2519.82	12.2672	135.334	19.3077	1.05e-40	212.591	261.111	two.sided	0	0.95	2.35e-38	KIF18A	2.29151
KIF18B	415	35	450	572.004	109.041	462.962	108736	8206.75	22.2821	138.262	20.7773	2.32e-44	418.905	507.02	two.sided	0	0.95	7.01e-42	KIF18B	2.39115
KIF20A	415	35	450	639.2	171.256	467.944	147563	21592.9	31.1851	82.2424	15.0053	2.9e-25	405.909	529.978	two.sided	0	0.95	1.24e-23	KIF20A	1.90011
KIF20B	415	35	450	796.387	282.122	514.265	151152	22533.5	31.7496	81.2161	16.1975	3.69e-27	451.096	577.434	two.sided	0	0.95	1.87e-25	KIF20B	1.49715
KIF23	415	35	450	667.17	133.366	533.805	183134	10113.7	27.0231	182.235	19.7536	3.62e-47	480.486	587.123	two.sided	0	0.95	1.59e-44	KIF23	2.32267
KIF24	415	35	450	277.391	100.381	177.011	44145.8	1882.09	12.655	228.222	13.9874	1.61e-32	152.075	201.946	two.sided	0	0.95	1.34e-30	KIF24	1.46644
KIF26A	415	35	450	527.938	203.84	324.098	2.53538e+06	13290.1	80.5548	446.079	4.02332	6.74e-05	165.784	482.412	two.sided	0	0.95	0.000265914	KIF26A	1.37293
KIF26B	415	35	450	479.507	70.7565	408.75	217824	3760.97	25.1462	397.831	16.2549	6.32e-46	359.314	458.187	two.sided	0	0.95	2.33e-43	KIF26B	2.76062
KIF2C	415	35	450	711.643	184.447	527.195	157929	17267.5	29.5619	101.711	17.8336	4.45e-33	468.557	585.833	two.sided	0	0.95	3.97e-31	KIF2C	1.94794
KIF4A	415	35	450	523.116	111.458	411.658	87480.9	6792.65	20.1215	134.9	20.4586	3.5e-43	371.863	451.452	two.sided	0	0.95	9.46e-41	KIF4A	2.23062
KIF4B	415	35	450	24.4109	6.38577	18.0251	336.165	22.3104	1.20311	154.789	14.9821	6.27e-32	15.6485	20.4017	two.sided	0	0.95	4.81e-30	KIF4B	1.93459
KIFC1	415	35	450	654.596	230.226	424.37	145353	33126.2	36.0099	63.1104	11.7848	1.37e-17	352.413	496.328	two.sided	0	0.95	2.86e-16	KIFC1	1.50756
KIFC2	415	35	450	502.005	247.422	254.583	123947	20822	29.8929	75.152	8.51652	1.22e-12	195.035	314.131	two.sided	0	0.95	1.57e-11	KIFC2	1.02073
KIR2DL1	415	35	450	2.009	0.248723	1.76027	25.8896	0.308143	0.266812	433.877	6.59743	1.22e-10	1.23587	2.28468	two.sided	0	0.95	1.22e-09	KIR2DL1	3.01386
KIR2DL3	415	35	450	1.94213	0.329011	1.61312	21.6624	0.507547	0.258263	348.484	6.24604	1.23e-09	1.10517	2.12107	two.sided	0	0.95	1.07e-08	KIR2DL3	2.56143
KIR2DS4	415	35	450	2.60693	0.434869	2.17206	28.6224	0.532452	0.290142	387.321	7.48618	4.83e-13	1.60161	2.74251	two.sided	0	0.95	6.45e-12	KIR2DS4	2.5837
KIR3DL2	415	35	450	3.03331	1.06687	1.96644	29.1861	1.66935	0.343546	176.648	5.72397	4.38e-08	1.28846	2.64443	two.sided	0	0.95	3.05e-07	KIR3DL2	1.50751
KIR3DP1	415	35	450	0.144006	0	0.144006	0.720271	0	0.0416604	414	3.45667	0.000603488	0.0621139	0.225899	two.sided	0	0.95	0.00186447	KIR3DP1	Inf
KIRREL3	415	35	450	7.91497	30.938	-23.023	253.855	1345.23	6.24875	35.0901	-3.68442	0.000767566	-35.7075	-10.3386	two.sided	0	0.95	0.00229714	KIRREL3	-1.96672
KISS1R	415	35	450	14.8904	2.82718	12.0632	2325.47	11.2285	2.434	445.001	4.95613	1.02e-06	7.27964	16.8468	two.sided	0	0.95	5.75e-06	KISS1R	2.39694
KIT	415	35	450	344.273	958.744	-614.471	214967	263952	89.7746	38.816	-6.84459	3.59e-08	-796.084	-432.857	two.sided	0	0.95	2.54e-07	KIT	-1.47759
KLF15	415	35	450	88.2982	434.416	-346.118	22840.6	259572	86.4372	34.5064	-4.00427	0.000313932	-521.685	-170.551	two.sided	0	0.95	0.00104802	KLF15	-2.29862
KLF2	415	35	450	1754.41	5251.94	-3497.53	2.75501e+06	1.95619e+07	752.03	34.8121	-4.65078	4.63e-05	-5024.52	-1970.53	two.sided	0	0.95	0.000189284	KLF2	-1.58186
KLF4	415	35	450	2134.83	6633.03	-4498.21	2.77488e+06	1.39483e+07	636.56	35.1497	-7.06643	3.06e-08	-5790.29	-3206.12	two.sided	0	0.95	2.19e-07	KLF4	-1.63555
KLF9	415	35	450	1479.84	4682.27	-3202.44	1.99181e+06	2.07865e+07	773.757	34.5516	-4.13882	0.000212308	-4773.98	-1630.9	two.sided	0	0.95	0.000741504	KLF9	-1.66177
KLHDC7B	415	35	450	178.307	64.0205	114.286	402143	5870.03	33.7155	417.445	3.38973	0.000766175	48.0131	180.56	two.sided	0	0.95	0.002294	KLHDC7B	1.47776
KLHDC8B	415	35	450	220.663	491.597	-270.934	22605.6	123041	59.7488	35.0611	-4.53455	6.47e-05	-392.223	-149.645	two.sided	0	0.95	0.000256046	KLHDC8B	-1.15563
KLHL31	415	35	450	24.1864	10.6591	13.5273	457.195	130.826	2.1999	56.5916	6.14907	8.39e-08	9.12141	17.9332	two.sided	0	0.95	5.61e-07	KLHL31	1.18211
KLHL32	415	35	450	26.8587	11.2713	15.5873	7754.55	56.5208	4.50561	447.915	3.45953	0.000592904	6.73256	24.4421	two.sided	0	0.95	0.00183569	KLHL32	1.25273
KLHL35	415	35	450	82.8789	16.465	66.4139	16412.9	134.064	6.58632	447.019	10.0836	1.11e-21	53.4699	79.3579	two.sided	0	0.95	3.5e-20	KLHL35	2.3316
KLK15	415	35	450	6.22232	1.94203	4.28029	315.661	16.9347	1.11556	186.975	3.83689	0.000170304	2.07958	6.48099	two.sided	0	0.95	0.0006094	KLK15	1.67988
KLK2	415	35	450	2.399	0.543617	1.85539	44.5808	1.15159	0.374601	329.76	4.95297	1.17e-06	1.11848	2.5923	two.sided	0	0.95	6.51e-06	KLK2	2.14177
KLRC2	415	35	450	6.95256	1.71519	5.23738	229.952	6.05823	0.852757	325.86	6.1417	2.38e-09	3.55977	6.91498	two.sided	0	0.95	2e-08	KLRC2	2.01918
KLRC3	415	35	450	9.8298	4.54026	5.28954	220.71	41.4557	1.31007	70.2248	4.03761	0.000135936	2.67684	7.90225	two.sided	0	0.95	0.000500109	KLRC3	1.11439
KLRC4	415	35	450	6.01741	2.95099	3.06642	99.7915	14.5829	0.810627	82.3171	3.78277	0.000293027	1.45391	4.67892	two.sided	0	0.95	0.000985381	KLRC4	1.02794
KNG1	415	35	450	7.87202	0.337046	7.53498	1795.4	0.792875	2.08541	418.207	3.61319	0.000339248	3.43579	11.6342	two.sided	0	0.95	0.00112243	KNG1	4.54572
KNTC1	415	35	450	796.06	246.886	549.174	163542	17571.3	29.9352	103.109	18.3455	3.02e-34	489.806	608.543	two.sided	0	0.95	3.08e-32	KNTC1	1.68903
KPNA2	415	35	450	3048.24	1089.78	1958.46	2.53796e+06	295387	120.645	96.9466	16.2333	2.13e-29	1719.01	2197.91	two.sided	0	0.95	1.31e-27	KPNA2	1.48394
KRAS	415	35	450	2677.73	1313.13	1364.59	2.37682e+07	116182	246.155	445.172	5.54365	5.08e-08	880.825	1848.36	two.sided	0	0.95	3.5e-07	KRAS	1.028
KREMEN2	415	35	450	46.2121	12.3639	33.8482	12254	309.917	6.19535	333.903	5.46349	9.14e-08	21.6614	46.0351	two.sided	0	0.95	6.09e-07	KREMEN2	1.90214
KRT17	415	35	450	2722.42	632.791	2089.62	6.19702e+07	3.36949e+06	495.577	184.768	4.21655	3.88e-05	1111.91	3067.34	two.sided	0	0.95	0.000161088	KRT17	2.10509
KRT18	415	35	450	20312.2	9607.66	10704.5	1.93424e+08	7.31726e+07	1598.98	50.6428	6.69461	1.7e-08	7493.89	13915.1	two.sided	0	0.95	1.27e-07	KRT18	1.08009
KRT23	415	35	450	899.452	69.7591	829.693	1.88545e+07	62226	217.28	438.853	3.81855	0.000153561	402.655	1256.73	two.sided	0	0.95	0.000556444	KRT23	3.68859
KRT7	415	35	450	3673.85	571.8	3102.05	4.60017e+07	2.53019e+06	427.947	182.893	7.24868	1.14e-11	2257.7	3946.4	two.sided	0	0.95	1.3e-10	KRT7	2.68371
KRTAP10.3	415	35	450	0.0746588	0	0.0746588	0.0958353	0	0.0151963	414	4.91295	1.29e-06	0.0447872	0.10453	two.sided	0	0.95	7.16e-06	KRTAP10.3	Inf
KRTAP10.4	415	35	450	0.381253	0.0243571	0.356896	1.48851	0.0207645	0.0646533	421.775	5.52015	5.93e-08	0.229813	0.483979	two.sided	0	0.95	4.05e-07	KRTAP10.4	3.96833
KRTAP10.9	415	35	450	0.0968253	0	0.0968253	0.297236	0	0.0267625	414	3.61795	0.000333651	0.0442179	0.149433	two.sided	0	0.95	0.00110566	KRTAP10.9	Inf
KRTAP12.3	415	35	450	0.0754923	0	0.0754923	0.176063	0	0.0205973	414	3.66516	0.000279331	0.035004	0.115981	two.sided	0	0.95	0.00094497	KRTAP12.3	Inf
KRTAP13.2	415	35	450	0.354145	0	0.354145	4.02165	0	0.0984415	414	3.59751	0.000360109	0.160637	0.547652	two.sided	0	0.95	0.00118423	KRTAP13.2	Inf
KRTAP2.1	415	35	450	0.2837	0.0112286	0.272472	1.17487	0.00441283	0.0543791	441.045	5.0106	7.87e-07	0.165598	0.379346	two.sided	0	0.95	4.49e-06	KRTAP2.1	4.65912
KRTAP2.2	415	35	450	0.0665398	0	0.0665398	0.0893555	0	0.0146736	414	4.53466	7.57e-06	0.0376957	0.0953838	two.sided	0	0.95	3.63e-05	KRTAP2.2	Inf
KRTAP27.1	415	35	450	0.266122	0.0145171	0.251605	1.23905	0.00737616	0.0565367	447.367	4.45029	1.08e-05	0.140494	0.362716	two.sided	0	0.95	5.06e-05	KRTAP27.1	4.19626
KRTAP4.1	415	35	450	11.2919	0.0750286	11.2169	1481.38	0.0729829	1.88989	414.482	5.93521	6.21e-09	7.50191	14.9318	two.sided	0	0.95	4.93e-08	KRTAP4.1	7.23363
KRTAP4.5	415	35	450	0.0521766	0	0.0521766	0.0750636	0	0.013449	414	3.87959	0.000121693	0.0257398	0.0786135	two.sided	0	0.95	0.00045173	KRTAP4.5	Inf
KRTAP4.7	415	35	450	0.0880641	0	0.0880641	0.236581	0	0.0238762	414	3.68836	0.0002558	0.0411303	0.134998	two.sided	0	0.95	0.000873924	KRTAP4.7	Inf
KRTAP4.9	415	35	450	0.0945766	0	0.0945766	0.295391	0	0.0266793	414	3.54495	0.000437509	0.0421329	0.14702	two.sided	0	0.95	0.0014077	KRTAP4.9	Inf
KRTAP5.10	415	35	450	0.725584	0.189549	0.536035	1.87801	0.302769	0.114786	77.1433	4.66986	1.25e-05	0.307474	0.764597	two.sided	0	0.95	5.78e-05	KRTAP5.10	1.93657
KRTAP5.1	415	35	450	14.7334	3.50417	11.2292	210.137	7.52994	0.849409	262.82	13.22	6.21e-31	9.55667	12.9017	two.sided	0	0.95	4.48e-29	KRTAP5.1	2.07194
KRTAP5.4	415	35	450	2.12718	0.577371	1.54981	14.5981	4.75621	0.413603	53.5855	3.7471	0.0004394	0.72044	2.37918	two.sided	0	0.95	0.00141244	KRTAP5.4	1.88137
KRTAP5.5	415	35	450	5.408	0.9993	4.4087	270.376	3.85105	0.872662	419.836	5.05201	6.53e-07	2.69337	6.12403	two.sided	0	0.95	3.77e-06	KRTAP5.5	2.43611
KRTAP5.6	415	35	450	0.242435	0.0134514	0.228984	1.11346	0.00633293	0.0535162	446.97	4.27878	2.3e-05	0.123809	0.334159	two.sided	0	0.95	0.000100655	KRTAP5.6	4.17177
KRTAP5.7	415	35	450	0.738182	0.203526	0.534656	1.32228	0.139267	0.0846479	104.736	6.31624	6.61e-09	0.36681	0.702503	two.sided	0	0.95	5.23e-08	KRTAP5.7	1.85877
KRTAP5.9	415	35	450	2.2702	0.919729	1.35047	9.40094	1.85136	0.274861	68.3277	4.91327	5.88e-06	0.802038	1.8989	two.sided	0	0.95	2.89e-05	KRTAP5.9	1.30354
KRTAP8.1	415	35	450	0.0656547	0	0.0656547	0.124526	0	0.0173223	414	3.79017	0.000172901	0.031604	0.0997054	two.sided	0	0.95	0.000617714	KRTAP8.1	Inf
KY	415	35	450	32.1185	183.908	-151.79	4162.7	53945	39.3868	34.4439	-3.85383	0.000484127	-231.795	-71.7841	two.sided	0	0.95	0.00153767	KY	-2.51751
L1TD1	415	35	450	13.4239	3.04249	10.3814	1385.39	17.449	1.95879	430.089	5.29991	1.86e-07	6.53141	14.2314	two.sided	0	0.95	1.18e-06	L1TD1	2.14148
L3MBTL4	415	35	450	51.0125	102.207	-51.1941	5627.68	991.602	6.47242	72.9643	-7.90959	2.09e-11	-64.0937	-38.2945	two.sided	0	0.95	2.3e-10	L3MBTL4	-1.00257
LACTB2	415	35	450	1020.42	437.451	582.972	767779	65565.2	61.0193	124.358	9.55389	1.49e-16	462.201	703.743	two.sided	0	0.95	2.85e-15	LACTB2	1.22197
LAIR2	415	35	450	15.8115	6.15561	9.65591	773.455	85.0154	2.0719	101.295	4.66042	9.63e-06	5.54597	13.7659	two.sided	0	0.95	4.54e-05	LAIR2	1.361
LAMA3	415	35	450	3273.46	1509.75	1763.7	1.87782e+07	1.0937e+06	276.581	173.824	6.3768	1.58e-09	1217.81	2309.59	two.sided	0	0.95	1.36e-08	LAMA3	1.1165
LAMC2	415	35	450	5154.73	874.257	4280.47	4.1992e+07	356575	333.727	446.454	12.8263	2.8e-32	3624.6	4936.34	two.sided	0	0.95	2.24e-30	LAMC2	2.55977
LAMP3	415	35	450	487.473	177.758	309.715	300188	29254.9	39.4867	111.455	7.84353	2.87e-12	231.473	387.957	two.sided	0	0.95	3.52e-11	LAMP3	1.45541
LANCL3	415	35	450	15.8452	42.5389	-26.6937	397.859	840.52	4.99736	36.764	-5.34157	4.98e-06	-36.8215	-16.5659	two.sided	0	0.95	2.48e-05	LANCL3	-1.42474
LARP6	415	35	450	173.876	414.214	-240.338	32144.3	117859	58.6928	35.5806	-4.09485	0.000231929	-359.421	-121.255	two.sided	0	0.95	0.000801601	LARP6	-1.25232
LBX1	415	35	450	0.764992	0	0.764992	14.5808	0	0.187442	414	4.08122	5.38e-05	0.396535	1.13345	two.sided	0	0.95	0.000216573	LBX1	Inf
LBX2	415	35	450	25.0211	7.47097	17.5501	1344.06	43.0716	2.11407	285.852	8.30156	4.13e-15	13.389	21.7112	two.sided	0	0.95	6.87e-14	LBX2	1.74378
LCE1B	415	35	450	0.404976	0.0459714	0.359005	2.61933	0.0260766	0.084004	442.44	4.27366	2.36e-05	0.193908	0.524101	two.sided	0	0.95	0.000102908	LCE1B	3.13903
LCE1E	415	35	450	1.58629	0.0419429	1.54434	40.7527	0.0202717	0.31429	418.721	4.91375	1.28e-06	0.926561	2.16213	two.sided	0	0.95	7.1e-06	LCE1E	5.24109
LCN12	415	35	450	31.3309	4.36691	26.964	15841.5	12.7742	6.20784	421.485	4.34354	1.76e-05	14.7618	39.1662	two.sided	0	0.95	7.88e-05	LCN12	2.8429
LCN6	415	35	450	1.59264	8.86272	-7.27009	11.956	134.001	1.96403	34.5135	-3.70163	0.000743339	-11.2593	-3.28089	two.sided	0	0.95	0.00223288	LCN6	-2.47633
LCTL	415	35	450	3.01554	1.12709	1.88845	55.6272	1.6269	0.424881	304.72	4.44465	1.23e-05	1.05238	2.72452	two.sided	0	0.95	5.7e-05	LCTL	1.41981
LDB3	415	35	450	224.094	1310.36	-1086.27	505012	3.14895e+06	301.972	34.9254	-3.59725	0.000985	-1699.35	-473.184	two.sided	0	0.95	0.00284199	LDB3	-2.54779
LDHAL6B	415	35	450	8.79943	4.04335	4.75608	61.9216	17.7958	0.810962	56.4836	5.86473	2.46e-07	3.13183	6.38032	two.sided	0	0.95	1.53e-06	LDHAL6B	1.12186
LDHD	415	35	450	216.543	715.721	-499.179	57851.9	271612	88.8805	35.2315	-5.61629	2.42e-06	-679.573	-318.784	two.sided	0	0.95	1.28e-05	LDHD	-1.72475
LDOC1	415	35	450	273.796	644.576	-370.78	126838	187384	75.2293	37.9826	-4.92866	1.66e-05	-523.076	-218.484	two.sided	0	0.95	7.48e-05	LDOC1	-1.23525
LEF1	415	35	450	419.605	173.354	246.251	161155	19899.3	30.9334	92.7522	7.96069	4.16e-12	184.821	307.681	two.sided	0	0.95	5.01e-11	LEF1	1.27531
LEFTY1	415	35	450	486.614	14.5522	472.062	3.3163e+06	465.725	89.4672	415.366	5.27637	2.13e-07	296.197	647.927	two.sided	0	0.95	1.34e-06	LEFTY1	5.06347
LEMD1	415	35	450	29.2708	2.26886	27.0019	3919.89	25.2613	3.18862	447.846	8.46823	3.6e-16	20.7354	33.2684	two.sided	0	0.95	6.66e-15	LEMD1	3.68942
LEPRE1	415	35	450	828.904	386.909	441.996	171375	20261.3	31.4936	95.8051	14.0344	5.68e-25	379.48	504.512	two.sided	0	0.95	2.35e-23	LEPRE1	1.09921
LEPREL1	415	35	450	376.552	965.331	-588.779	208407	413901	111.031	36.9435	-5.30282	5.54e-06	-813.761	-363.797	two.sided	0	0.95	2.74e-05	LEPREL1	-1.35818
LGALS13	415	35	450	0.0512306	0	0.0512306	0.0972957	0	0.0153117	414	3.34585	0.000895169	0.0211323	0.0813289	two.sided	0	0.95	0.00261767	LGALS13	Inf
LGALS2	415	35	450	543.9	179.619	364.281	2.20789e+06	44588.6	81.2045	374.521	4.48597	9.67e-06	204.607	523.955	two.sided	0	0.95	4.56e-05	LGALS2	1.5984
LGALS9B	415	35	450	73.671	477.489	-403.818	81160.4	330909	98.235	35.4199	-4.11073	0.000222741	-603.161	-204.474	two.sided	0	0.95	0.000773012	LGALS9B	-2.6963
LGALS9C	415	35	450	148.822	1239.68	-1090.86	145119	2.60643e+06	273.531	34.32	-3.98808	0.000331152	-1646.55	-535.172	two.sided	0	0.95	0.00109864	LGALS9C	-3.05831
LGI1	415	35	450	5.92938	38.2141	-32.2848	444.426	1601.67	6.84346	35.6083	-4.71761	3.63e-05	-46.1693	-18.4003	two.sided	0	0.95	0.000151634	LGI1	-2.68815
LGI4	415	35	450	78.9683	360.39	-281.422	13561.7	160767	68.0149	34.4854	-4.13765	0.000213596	-419.573	-143.271	two.sided	0	0.95	0.000744976	LGI4	-2.19021
LGR5	415	35	450	715.18	84.4008	630.779	1.5803e+06	8996.9	63.7574	446.979	9.89343	5.32e-21	505.478	756.08	two.sided	0	0.95	1.58e-19	LGR5	3.08298
LGR6	415	35	450	312.831	119.492	193.339	415812	34678.7	44.6405	126.878	4.33102	2.99e-05	105.003	281.675	two.sided	0	0.95	0.000127337	LGR6	1.38847
LGSN	415	35	450	52.2052	14.6479	37.5574	28780.3	1239.35	10.2352	226.303	3.66942	0.000303197	17.3888	57.726	two.sided	0	0.95	0.00101705	LGSN	1.8335
LHFPL3	415	35	450	43.5822	9.06188	34.5203	10965	147.914	5.53605	424.721	6.23555	1.09e-09	23.6388	45.4018	two.sided	0	0.95	9.58e-09	LHFPL3	2.26586
LHFPL5	415	35	450	4.09631	1.12571	2.9706	121.904	2.94459	0.614715	342.752	4.83248	2.04e-06	1.76151	4.17969	two.sided	0	0.95	1.09e-05	LHFPL5	1.86349
LHPP	415	35	450	470.503	1017.96	-547.461	315617	78989.3	54.9305	60.2145	-9.96643	2.33e-14	-657.33	-437.592	two.sided	0	0.95	3.58e-13	LHPP	-1.11341
LHX1	415	35	450	8.73827	0.536989	8.20128	2357.17	2.05984	2.39558	422.072	3.42351	0.000678596	3.49253	12.91	two.sided	0	0.95	0.00205947	LHX1	4.02438
LHX2	415	35	450	6.53245	1.67031	4.86214	102.233	8.38622	0.697102	128.681	6.97478	1.44e-10	3.48287	6.2414	two.sided	0	0.95	1.43e-09	LHX2	1.96751
LHX9	415	35	450	3.05161	0.106514	2.9451	216.998	0.0600789	0.724294	416.668	4.06616	5.72e-05	1.52137	4.36882	two.sided	0	0.95	0.00022898	LHX9	4.84045
LIFR	415	35	450	502.258	1156.17	-653.91	302605	513786	124.132	37.454	-5.26785	5.96e-06	-905.322	-402.497	two.sided	0	0.95	2.92e-05	LIFR	-1.20285
LIF	415	35	450	650.497	125.927	524.569	513839	8966.66	38.6569	396.402	13.5699	1.02e-34	448.571	600.568	two.sided	0	0.95	1.09e-32	LIF	2.36895
LIG1	415	35	450	767.014	358.743	408.271	138459	35509.1	36.7176	59.5104	11.1192	3.7e-16	334.813	481.73	two.sided	0	0.95	6.81e-15	LIG1	1.0963
LILRA3	415	35	450	16.0081	6.23779	9.77035	798.971	143.113	2.45238	72.2391	3.98402	0.000159979	4.88189	14.6588	two.sided	0	0.95	0.000577145	LILRA3	1.3597
LILRA6	415	35	450	96.0188	40.9379	55.0809	8629.45	1065.38	7.15775	92.7635	7.69529	1.48e-11	40.8666	69.2953	two.sided	0	0.95	1.66e-10	LILRA6	1.22988
LILRB3	415	35	450	80.9612	37.544	43.4172	7882.18	755.691	6.37059	112.95	6.81526	4.84e-10	30.7959	56.0385	two.sided	0	0.95	4.5e-09	LILRB3	1.10865
LILRB4	415	35	450	334.882	104.124	230.758	107233	12849.6	25.0105	94.8432	9.22648	7.54e-15	181.105	280.411	two.sided	0	0.95	1.22e-13	LILRB4	1.68535
LIM2	415	35	450	0.19127	0.0176829	0.173587	0.701327	0.0109439	0.0447507	410.327	3.87897	0.000122152	0.0856175	0.261556	two.sided	0	0.95	0.000453018	LIM2	3.43518
LIMK1	415	35	450	1247.19	601.839	645.349	349380	76487.7	55.0204	64.4562	11.7293	1.22e-17	535.448	755.25	two.sided	0	0.95	2.55e-16	LIMK1	1.05123
LIMS2	415	35	450	810.36	3560.23	-2749.87	2.17796e+06	1.95048e+07	750.019	34.6431	-3.6664	0.000817695	-4273.05	-1226.69	two.sided	0	0.95	0.00242532	LIMS2	-2.13533
LIN28B	415	35	450	37.6566	0.470243	37.1864	26293.6	1.37168	7.96223	414.51	4.67035	4.07e-06	21.535	52.8378	two.sided	0	0.95	2.06e-05	LIN28B	6.32335
LIN7B	415	35	450	37.3613	80.079	-42.7177	552.075	1192.93	5.95096	36.7013	-7.1783	1.72e-08	-54.7788	-30.6566	two.sided	0	0.95	1.28e-07	LIN7B	-1.09988
LIN9	415	35	450	269.322	126.941	142.382	16836.6	3464.48	11.8134	66.6624	12.0526	2.11e-18	118.8	165.963	two.sided	0	0.95	4.85e-17	LIN9	1.08518
LINGO1	415	35	450	223.784	69.9588	153.825	100727	2056.8	17.3632	372.707	8.85924	3.34e-17	119.683	187.967	two.sided	0	0.95	6.75e-16	LINGO1	1.67753
LIPC	415	35	450	73.445	13.3798	60.0652	35857.8	107.169	9.45866	437.177	6.35029	5.39e-10	41.4751	78.6553	two.sided	0	0.95	4.96e-09	LIPC	2.45661
LIPG	415	35	450	601.489	149.929	451.561	338229	18622.7	36.7027	182.723	12.3032	9.91e-26	379.145	523.976	two.sided	0	0.95	4.42e-24	LIPG	2.00426
LMNB1	415	35	450	1453.27	574.835	878.437	645051	146712	75.8031	63.1764	11.5884	2.79e-17	726.965	1029.91	two.sided	0	0.95	5.67e-16	LMNB1	1.33808
LMNB2	415	35	450	2637.82	1152.37	1485.45	1.67759e+06	227446	102.669	86.7006	14.4684	7.68e-25	1281.37	1689.52	two.sided	0	0.95	3.12e-23	LMNB2	1.19474
LMOD1	415	35	450	2482.34	13485.2	-11002.8	3.65202e+07	2.8523e+08	2870.09	34.7379	-3.83362	0.000507958	-16831	-5174.67	two.sided	0	0.95	0.00160606	LMOD1	-2.4416
LMX1B	415	35	450	60.5199	10.4491	50.0708	17074.2	89.4332	6.61044	446.07	7.57449	2.1e-13	37.0793	63.0623	two.sided	0	0.95	2.94e-12	LMX1B	2.53403
LOC100101266	415	35	450	3.00576	1.43262	1.57314	11.6314	2.56007	0.318076	64.2731	4.94579	5.74e-06	0.937759	2.20851	two.sided	0	0.95	2.83e-05	LOC100101266	1.06907
LOC100125556	415	35	450	65.635	32.1731	33.4619	1705.74	201.012	3.13902	96.0396	10.66	5.7e-18	27.231	39.6927	two.sided	0	0.95	1.25e-16	LOC100125556	1.02861
LOC100127888	415	35	450	93.4729	13.295	80.178	69088.4	274.635	13.2032	441.99	6.07261	2.71e-09	54.2291	106.127	two.sided	0	0.95	2.26e-08	LOC100127888	2.81367
LOC100128023	415	35	450	0.44886	0.106174	0.342685	1.26785	0.0821636	0.0735023	158.089	4.66224	6.61e-06	0.197512	0.487858	two.sided	0	0.95	3.21e-05	LOC100128023	2.07983
LOC100128076	415	35	450	0.225095	0	0.225095	0.473224	0	0.0337683	414	6.66586	8.42e-11	0.158716	0.291473	two.sided	0	0.95	8.64e-10	LOC100128076	Inf
LOC100128164	415	35	450	8.80867	47.9061	-39.0974	336.629	3470.1	9.99784	34.5584	-3.91059	0.000410104	-59.4034	-18.7915	two.sided	0	0.95	0.00132965	LOC100128164	-2.44321
LOC100128554	415	35	450	0.521556	0.08074	0.440816	3.93276	0.0795425	0.108394	374.274	4.06681	5.81e-05	0.227679	0.653952	two.sided	0	0.95	0.000232502	LOC100128554	2.69147
LOC100128675	415	35	450	4.04176	1.30389	2.73787	79.078	10.5021	0.700434	87.9803	3.90882	0.000181894	1.3459	4.12984	two.sided	0	0.95	0.000645743	LOC100128675	1.63216
LOC100130331	415	35	450	14.0038	1.96535	12.0385	1272.07	7.61436	1.81185	447.409	6.6443	8.87e-11	8.47767	15.5992	two.sided	0	0.95	9.09e-10	LOC100130331	2.83296
LOC100130386	415	35	450	2.9396	0.879451	2.06015	129.878	1.556	0.597843	433.466	3.44596	0.000624513	0.885114	3.23518	two.sided	0	0.95	0.00191977	LOC100130386	1.74094
LOC100131496	415	35	450	17.0725	6.34364	10.7289	283.219	25.3275	1.18579	119.631	9.04789	3.23e-15	8.38105	13.0768	two.sided	0	0.95	5.42e-14	LOC100131496	1.4283
LOC100132111	415	35	450	27.236	13.2576	13.9784	1520.13	86.7126	2.47799	177.071	5.64102	6.59e-08	9.08822	18.8686	two.sided	0	0.95	4.47e-07	LOC100132111	1.0387
LOC100132354	415	35	450	7.45282	0.651549	6.80127	830.886	2.84077	1.44336	439.453	4.7121	3.3e-06	3.96452	9.63803	two.sided	0	0.95	1.7e-05	LOC100132354	3.51584
LOC100132724	415	35	450	6.20206	2.66926	3.53279	31.8408	8.24684	0.558882	59.2317	6.32118	3.72e-08	2.41457	4.65102	two.sided	0	0.95	2.62e-07	LOC100132724	1.21631
LOC100132831	415	35	450	0.731268	0.182163	0.549105	3.13072	0.420626	0.139863	87.2587	3.92601	0.000172068	0.271123	0.827087	two.sided	0	0.95	0.000615061	LOC100132831	2.00517
LOC100133469	415	35	450	11.6234	0.202257	11.4212	3437.02	0.205325	2.87886	414.584	3.96725	8.57e-05	5.76219	17.0802	two.sided	0	0.95	0.000329679	LOC100133469	5.8447
LOC100133893	415	35	450	1.43929	0.38572	1.05357	9.89426	0.397521	0.187615	239.787	5.61559	5.41e-08	0.683985	1.42315	two.sided	0	0.95	3.71e-07	LOC100133893	1.89973
LOC100190940	415	35	450	30.7496	1.36339	29.3862	9271	12.6931	4.76471	426.183	6.16747	1.61e-09	20.0209	38.7514	two.sided	0	0.95	1.39e-08	LOC100190940	4.4953
LOC100240726	415	35	450	1.09349	0.18182	0.911671	22.0031	0.155867	0.239735	447.984	3.80283	0.000162878	0.440526	1.38282	two.sided	0	0.95	0.000586142	LOC100240726	2.58836
LOC100240735	415	35	450	11.1028	33.0954	-21.9926	145.55	465.454	3.69451	35.815	-5.95277	8.19e-07	-29.4868	-14.4984	two.sided	0	0.95	4.66e-06	LOC100240735	-1.57571
LOC100270710	415	35	450	69.2929	29.6624	39.6304	6372.27	2521.49	9.34866	49.8518	4.23916	9.69e-05	20.8517	58.4091	two.sided	0	0.95	0.000367828	LOC100270710	1.22407
LOC100271831	415	35	450	4.31894	0	4.31894	462.927	0	1.05617	414	4.08927	5.2e-05	2.24283	6.39506	two.sided	0	0.95	0.000210104	LOC100271831	Inf
LOC100272146	415	35	450	63.7435	25.1783	38.5652	2211	170.241	3.19245	135.885	12.0801	2.82e-23	32.2519	44.8785	two.sided	0	0.95	1.01e-21	LOC100272146	1.3401
LOC100272216	415	35	450	28.3976	8.99399	19.4036	782.463	99.9411	2.17736	90.4841	8.91153	5.05e-14	15.0782	23.729	two.sided	0	0.95	7.46e-13	LOC100272216	1.65874
LOC100302650	415	35	450	27.4597	77.267	-49.8073	915.808	4920.52	11.9496	35.0751	-4.16811	0.000190861	-74.0645	-25.5502	two.sided	0	0.95	0.000674268	LOC100302650	-1.49254
LOC116437	415	35	450	4.14942	0.03994	4.10948	600.275	0.0189078	1.20291	414.309	3.41629	0.000697535	1.74491	6.47404	two.sided	0	0.95	0.00211252	LOC116437	6.69893
LOC147804	415	35	450	166.779	50.2569	116.522	27706.8	350.935	8.76299	429.682	13.2971	4.93e-34	99.2988	133.746	two.sided	0	0.95	4.87e-32	LOC147804	1.73055
LOC149620	415	35	450	0.36054	0.00870857	0.351831	3.09873	0.00265437	0.0868484	421.923	4.05109	6.07e-05	0.181121	0.52254	two.sided	0	0.95	0.000241446	LOC149620	5.37158
LOC150197	415	35	450	12.3442	3.49897	8.84521	254.481	14.132	1.00845	181.341	8.77105	1.27e-15	6.8554	10.835	two.sided	0	0.95	2.22e-14	LOC150197	1.81883
LOC150527	415	35	450	1.59015	0.120157	1.46999	41.8684	0.16314	0.324883	441.659	4.52469	7.79e-06	0.831484	2.1085	two.sided	0	0.95	3.73e-05	LOC150527	3.72617
LOC150786	415	35	450	75.1131	28.6522	46.4608	4884.33	876.818	6.06806	72.1432	7.65661	6.63e-11	34.3648	58.5569	two.sided	0	0.95	6.87e-10	LOC150786	1.39042
LOC151009	415	35	450	105.582	39.4239	66.1578	7970.12	1560.1	7.98621	68.5645	8.28401	6.31e-12	50.2239	82.0916	two.sided	0	0.95	7.4e-11	LOC151009	1.42122
LOC152225	415	35	450	2.65875	0.58156	2.07719	66.4489	0.781415	0.427135	434.612	4.86308	1.62e-06	1.23768	2.91669	two.sided	0	0.95	8.8e-06	LOC152225	2.19275
LOC200726	415	35	450	0.101006	0	0.101006	0.253857	0	0.0247326	414	4.08393	5.32e-05	0.0523891	0.149623	two.sided	0	0.95	0.000214373	LOC200726	Inf
LOC221122	415	35	450	0.305981	0.00858286	0.297398	0.800143	0.00257829	0.0447406	438.446	6.64716	8.9e-11	0.209465	0.385331	two.sided	0	0.95	9.12e-10	LOC221122	5.15584
LOC221442	415	35	450	37.403	11.5775	25.8255	2337.79	75.0015	2.78857	285.619	9.26119	5.02e-18	20.3367	31.3143	two.sided	0	0.95	1.11e-16	LOC221442	1.69183
LOC256880	415	35	450	4.0451	1.64979	2.39531	10.369	2.86818	0.327007	57.455	7.32494	8.76e-10	1.7406	3.05002	two.sided	0	0.95	7.84e-09	LOC256880	1.2939
LOC283314	415	35	450	113.181	55.8337	57.3469	5222.65	578.935	5.39682	100.633	10.626	3.92e-18	46.6405	68.0532	two.sided	0	0.95	8.74e-17	LOC283314	1.01942
LOC284276	415	35	450	2.65356	7.85892	-5.20536	12.3081	33.4328	0.992412	36.1412	-5.24516	7.02e-06	-7.2178	-3.19293	two.sided	0	0.95	3.39e-05	LOC284276	-1.5664
LOC284551	415	35	450	5.61235	0.598166	5.01418	573.712	1.18514	1.19008	431.378	4.2133	3.07e-05	2.6751	7.35327	two.sided	0	0.95	0.000130372	LOC284551	3.22999
LOC284749	415	35	450	32.6651	9.71215	22.9529	2765.81	228.937	3.63396	127.694	6.31623	4.08e-09	15.7624	30.1435	two.sided	0	0.95	3.32e-08	LOC284749	1.74989
LOC284798	415	35	450	2.80858	0.166211	2.64236	56.7433	0.103472	0.373748	429.65	7.06992	6.32e-12	1.90776	3.37697	two.sided	0	0.95	7.4e-11	LOC284798	4.07875
LOC285194	415	35	450	0.166221	0.0104514	0.155769	0.842137	0.00382313	0.0462437	444.101	3.36844	0.000821812	0.0648856	0.246653	two.sided	0	0.95	0.00243531	LOC285194	3.99133
LOC285401	415	35	450	0.966504	0.187726	0.778779	3.49233	0.121789	0.109064	268.39	7.14057	8.72e-12	0.564049	0.993508	two.sided	0	0.95	1e-10	LOC285401	2.36415
LOC285501	415	35	450	0.592366	0.0725486	0.519818	8.71252	0.0460367	0.149363	446.176	3.48023	0.000550259	0.226275	0.81336	two.sided	0	0.95	0.00172102	LOC285501	3.02947
LOC285740	415	35	450	11.4013	5.45251	5.9488	126.596	16.5724	0.882353	88.8911	6.74197	1.52e-09	4.19555	7.70204	two.sided	0	0.95	1.31e-08	LOC285740	1.06421
LOC286359	415	35	450	0.323223	0.0260829	0.29714	1.64519	0.0115675	0.0655349	447.993	4.53408	7.44e-06	0.168346	0.425934	two.sided	0	0.95	3.57e-05	LOC286359	3.63136
LOC286467	415	35	450	17.8874	1.05143	16.836	680.989	1.22512	1.29458	429.471	13.005	7.79e-33	14.2915	19.3805	two.sided	0	0.95	6.75e-31	LOC286467	4.08852
LOC338651	415	35	450	49.3358	24.214	25.1218	2594.09	417.92	4.26514	77.1782	5.89004	9.51e-08	16.6292	33.6145	two.sided	0	0.95	6.32e-07	LOC338651	1.02679
LOC339535	415	35	450	15.1177	4.93327	10.1844	2636.77	87.8805	2.97734	277.731	3.42064	0.000718615	4.32339	16.0454	two.sided	0	0.95	0.00216858	LOC339535	1.61562
LOC339674	415	35	450	4.07274	1.90009	2.17265	25.3613	5.55667	0.468907	64.4286	4.63344	1.8e-05	1.23602	3.10928	two.sided	0	0.95	8.05e-05	LOC339674	1.09993
LOC348021	415	35	450	0.649698	0.108691	0.541006	5.3046	0.132727	0.128741	335.991	4.20227	3.39e-05	0.287765	0.794247	two.sided	0	0.95	0.00014264	LOC348021	2.57953
LOC375190	415	35	450	33.1298	87.6561	-54.5263	1298.4	5715.76	12.901	35.3142	-4.22651	0.000159237	-80.7084	-28.3442	two.sided	0	0.95	0.000574848	LOC375190	-1.40373
LOC387646	415	35	450	59.5909	21.469	38.122	7177.38	343.271	5.20602	206.819	7.32267	5.32e-12	27.8583	48.3856	two.sided	0	0.95	6.32e-11	LOC387646	1.47284
LOC389033	415	35	450	0.162112	2.03785	-1.87573	0.335196	8.44099	0.491913	34.2281	-3.81314	0.000547273	-2.87518	-0.876291	two.sided	0	0.95	0.00171273	LOC389033	-3.65198
LOC389791	415	35	450	14.5471	1.44741	13.0997	687.587	1.51837	1.30392	432.355	10.0464	1.75e-21	10.5369	15.6625	two.sided	0	0.95	5.38e-20	LOC389791	3.32919
LOC390858	415	35	450	0.151978	0	0.151978	0.554139	0	0.0365414	414	4.15906	3.89e-05	0.080148	0.223808	two.sided	0	0.95	0.000161342	LOC390858	Inf
LOC399815	415	35	450	20.6113	3.52191	17.0894	553.169	9.41028	1.26562	399.794	13.5027	1.71e-34	14.6012	19.5775	two.sided	0	0.95	1.78e-32	LOC399815	2.549
LOC400696	415	35	450	15.7721	1.1171	14.655	3530.96	3.0176	2.93165	421.905	4.99889	8.47e-07	8.89253	20.4174	two.sided	0	0.95	4.8e-06	LOC400696	3.81954
LOC400794	415	35	450	1.37205	0.257846	1.11421	15.678	0.207571	0.209067	426.271	5.32943	1.6e-07	0.703275	1.52513	two.sided	0	0.95	1.03e-06	LOC400794	2.41175
LOC401010	415	35	450	33.5894	13.8203	19.7691	989.54	49.0992	1.94609	200.288	10.1584	8.08e-20	15.9316	23.6065	two.sided	0	0.95	2.14e-18	LOC401010	1.28122
LOC440040	415	35	450	0.288354	0.0289771	0.259377	1.55714	0.0293886	0.067763	385.159	3.82771	0.000150899	0.126145	0.392609	two.sided	0	0.95	0.0005477	LOC440040	3.31485
LOC440173	415	35	450	24.0592	10.3916	13.6675	2232.08	51.5819	2.61768	351.036	5.22123	3.05e-07	8.51921	18.8158	two.sided	0	0.95	1.87e-06	LOC440173	1.21116
LOC440356	415	35	450	4.27793	0.582769	3.69516	156.628	1.06688	0.63867	447.991	5.78571	1.36e-08	2.44	4.95032	two.sided	0	0.95	1.03e-07	LOC440356	2.87592
LOC440905	415	35	450	94.8099	2.42736	92.3825	43142.8	6.69358	10.2054	415.507	9.05233	5.47e-18	72.3219	112.443	two.sided	0	0.95	1.2e-16	LOC440905	5.28758
LOC441869	415	35	450	110.85	272.141	-161.291	30285.5	18886.8	24.7508	43.7522	-6.5166	6.01e-08	-211.181	-111.401	two.sided	0	0.95	4.1e-07	LOC441869	-1.29574
LOC442308	415	35	450	1.46396	0.415734	1.04823	13.2002	0.398159	0.207807	298.37	5.04426	7.92e-07	0.639278	1.45718	two.sided	0	0.95	4.52e-06	LOC442308	1.81615
LOC442454	415	35	450	23.5636	6.15123	17.4124	2950.28	26.1286	2.80279	445.672	6.21251	1.2e-09	11.9041	22.9207	two.sided	0	0.95	1.05e-08	LOC442454	1.93761
LOC442459	415	35	450	0.851056	0.143069	0.707987	4.84237	0.282673	0.140516	173.475	5.03848	1.17e-06	0.430646	0.985328	two.sided	0	0.95	6.52e-06	LOC442459	2.57255
LOC541471	415	35	450	301.688	76.4303	225.258	50471.2	2671.38	14.0692	189.221	16.0107	4.92e-37	197.506	253.011	two.sided	0	0.95	6.83e-35	LOC541471	1.98084
LOC641367	415	35	450	8.36979	4.11444	4.25534	53.8697	8.4704	0.609769	78.4018	6.97862	8.47e-10	3.04149	5.4692	two.sided	0	0.95	7.59e-09	LOC641367	1.02449
LOC642846	415	35	450	168.41	79.4854	88.9248	12604.2	1636.85	8.78287	89.4034	10.1248	1.69e-16	71.4745	106.375	two.sided	0	0.95	3.22e-15	LOC642846	1.08322
LOC643008	415	35	450	48.9893	253.863	-204.874	3880.28	40849.8	34.2999	34.5468	-5.97301	8.8e-07	-274.539	-135.209	two.sided	0	0.95	4.98e-06	LOC643008	-2.37351
LOC643387	415	35	450	3.51041	0.671757	2.83866	72.3635	0.969244	0.449514	425.318	6.31495	6.81e-10	1.95511	3.7222	two.sided	0	0.95	6.18e-09	LOC643387	2.38563
LOC643486	415	35	450	0.130894	0	0.130894	0.394397	0	0.0308278	414	4.24597	2.69e-05	0.0702954	0.191493	two.sided	0	0.95	0.000115983	LOC643486	Inf
LOC643677	415	35	450	7.32274	2.10677	5.21597	391.823	3.61427	1.02343	444.733	5.09654	5.12e-07	3.20461	7.22734	two.sided	0	0.95	3.02e-06	LOC643677	1.79735
LOC644936	415	35	450	1.92477	0.460094	1.46467	18.516	0.987005	0.269846	188.039	5.42781	1.74e-07	0.932359	1.99699	two.sided	0	0.95	1.11e-06	LOC644936	2.06468
LOC645752	415	35	450	0.889008	0.191586	0.697423	5.14459	0.893588	0.19475	73.608	3.58111	0.000610688	0.30934	1.08551	two.sided	0	0.95	0.00188327	LOC645752	2.21421
LOC646851	415	35	450	48.6117	17.2225	31.3893	2052.75	300.455	3.67843	82.2284	8.53335	5.99e-13	24.072	38.7065	two.sided	0	0.95	7.93e-12	LOC646851	1.49701
LOC647288	415	35	450	4.73112	0.89502	3.8361	101.358	1.58069	0.537958	410.396	7.13085	4.53e-12	2.7786	4.89359	two.sided	0	0.95	5.42e-11	LOC647288	2.40219
LOC647946	415	35	450	20.4868	6.86214	13.6246	984.279	46.1805	1.92125	210.29	7.09155	1.98e-11	9.83727	17.412	two.sided	0	0.95	2.19e-10	LOC647946	1.57796
LOC648691	415	35	450	1.18291	0.149509	1.0334	12.4486	0.302926	0.1966	341.346	5.25634	2.6e-07	0.646698	1.4201	two.sided	0	0.95	1.61e-06	LOC648691	2.98404
LOC649330	415	35	450	3.68414	0.830169	2.85397	42.3704	0.753963	0.351624	393.712	8.11655	6.2e-15	2.16268	3.54527	two.sided	0	0.95	1.01e-13	LOC649330	2.14985
LOC653786	415	35	450	6.27397	1.13003	5.14394	63.0174	1.92908	0.454935	295.322	11.307	7.17e-25	4.24861	6.03926	two.sided	0	0.95	2.94e-23	LOC653786	2.47302
LOC723809	415	35	450	45.3827	20.2434	25.1393	9806	863.692	6.95024	121.162	3.61704	0.000435593	11.3797	38.899	two.sided	0	0.95	0.00140198	LOC723809	1.16469
LOC727677	415	35	450	0.736836	0.0394971	0.697339	6.5468	0.0185546	0.127693	436.293	5.46105	7.96e-08	0.446369	0.948309	two.sided	0	0.95	5.33e-07	LOC727677	4.22152
LOC728392	415	35	450	96.9401	237.575	-140.635	9316.67	46786.2	36.8673	35.1508	-3.81462	0.000529356	-215.468	-65.8017	two.sided	0	0.95	0.00166592	LOC728392	-1.29322
LOC729234	415	35	450	31.7698	70.1977	-38.4279	496.281	2022.14	7.67928	35.4208	-5.0041	1.54e-05	-54.0111	-22.8448	two.sided	0	0.95	7e-05	LOC729234	-1.14377
LOC729603	415	35	450	38.8053	18.592	20.2132	714.766	349.809	3.42299	46.6142	5.90514	3.85e-07	13.3256	27.1009	two.sided	0	0.95	2.31e-06	LOC729603	1.06157
LOC729609	415	35	450	1.52518	0.646297	0.878884	3.52635	1.84625	0.247482	45.7385	3.55131	0.000901438	0.380652	1.37712	two.sided	0	0.95	0.00263172	LOC729609	1.23871
LOC731789	415	35	450	33.3152	0.411946	32.9033	9575.63	0.9472	4.80634	414.965	6.84581	2.75e-11	23.4555	42.3511	two.sided	0	0.95	2.98e-10	LOC731789	6.33758
LOC84740	415	35	450	1146.02	261.374	884.645	2.99996e+06	108856	101.681	260.257	8.70021	3.84e-16	684.423	1084.87	two.sided	0	0.95	7.06e-15	LOC84740	2.13244
LOC92973	415	35	450	27.5365	83.9877	-56.4512	1097	8490.23	15.6595	34.7447	-3.60491	0.000968736	-88.2501	-24.6523	two.sided	0	0.95	0.00280035	LOC92973	-1.60883
LOC96610	415	35	450	47613.1	289485	-241872	5132934011	147698000000	65056.3	34.1996	-3.71788	0.000716716	-374054	-109690	two.sided	0	0.95	0.0021635	LOC96610	-2.60406
LOH12CR2	415	35	450	14.2598	34.1427	-19.8829	141.864	840.618	4.93553	34.9741	-4.02852	0.000287727	-29.9028	-9.86295	two.sided	0	0.95	0.000970293	LOH12CR2	-1.25962
LONRF2	415	35	450	169.227	673.141	-503.914	80697.8	671977	139.262	34.6919	-3.61847	0.000934009	-786.72	-221.108	two.sided	0	0.95	0.00271079	LONRF2	-1.99195
LOXHD1	415	35	450	4.85739	2.06581	2.79159	117.272	5.15808	0.655711	222.277	4.25734	3.05e-05	1.49938	4.08379	two.sided	0	0.95	0.000129832	LOXHD1	1.23348
LOXL2	415	35	450	1680.35	666.585	1013.77	1.53424e+06	157174	90.4857	107.065	11.2036	9.54e-20	834.39	1193.14	two.sided	0	0.95	2.51e-18	LOXL2	1.3339
LOX	415	35	450	927.103	297.31	629.793	970617	13746.4	52.2646	420.374	12.0501	6.28e-29	527.06	732.526	two.sided	0	0.95	3.73e-27	LOX	1.64076
LPAR1	415	35	450	319.1	731.457	-412.358	89351.1	103930	56.4334	39.0923	-7.30697	8.04e-09	-526.496	-298.219	two.sided	0	0.95	6.28e-08	LPAR1	-1.19677
LPCAT1	415	35	450	1620.59	703.547	917.04	1.5057e+06	111270	82.5066	140.824	11.1147	5.36e-21	753.928	1080.15	two.sided	0	0.95	1.59e-19	LPCAT1	1.2038
LPHN3	415	35	450	100.83	242.431	-141.602	20424.1	45458.2	36.7154	36.6212	-3.85674	0.000448458	-216.02	-67.1833	two.sided	0	0.95	0.0014395	LPHN3	-1.26566
LPPR1	415	35	450	16.0827	3.27834	12.8043	2237.81	26.7011	2.48097	433.722	5.16103	3.75e-07	7.92812	17.6805	two.sided	0	0.95	2.26e-06	LPPR1	2.29447
LPPR3	415	35	450	7.8329	1.29265	6.54025	673.72	2.16603	1.29819	438.408	5.03796	6.89e-07	3.98879	9.09171	two.sided	0	0.95	3.96e-06	LPPR3	2.59921
LPPR4	415	35	450	136.553	44.229	92.3237	42539.7	1448.84	11.9959	273.258	7.6963	2.57e-13	68.7077	115.94	two.sided	0	0.95	3.55e-12	LPPR4	1.62639
LRFN4	415	35	450	1100.3	237.419	862.882	623003	16298.2	44.3495	327.257	19.4564	1.44e-56	775.636	950.128	two.sided	0	0.95	1.39e-53	LRFN4	2.21239
LRGUK	415	35	450	8.3525	1.5827	6.7698	163.994	4.8374	0.730327	302.965	9.26955	3.61e-18	5.33265	8.20696	two.sided	0	0.95	8.13e-17	LRGUK	2.39982
LRP2	415	35	450	53.508	2.05297	51.455	56972.5	8.56302	11.7272	415.461	4.38766	1.45e-05	28.4029	74.5071	two.sided	0	0.95	6.64e-05	LRP2	4.70397
LRP8	415	35	450	343.787	67.519	276.268	117622	6958.22	21.9598	171.432	12.5806	3.93e-26	232.922	319.615	two.sided	0	0.95	1.81e-24	LRP8	2.34815
LRRC15	415	35	450	445.603	84.8904	360.713	555115	4762.86	38.3889	446.279	9.39629	2.95e-19	285.268	436.158	two.sided	0	0.95	7.42e-18	LRRC15	2.39209
LRRC16B	415	35	450	35.4624	16.9784	18.484	3419.58	215.697	3.79509	161.928	4.87051	2.63e-06	10.9898	25.9783	two.sided	0	0.95	1.38e-05	LRRC16B	1.06259
LRRC36	415	35	450	17.7929	3.6194	14.1735	2037.08	16.5079	2.31954	447.117	6.11047	2.16e-09	9.61493	18.732	two.sided	0	0.95	1.83e-08	LRRC36	2.29748
LRRC39	415	35	450	6.94704	1.88548	5.06156	89.0862	7.06223	0.645324	132.508	7.84344	1.29e-12	3.78509	6.33803	two.sided	0	0.95	1.64e-11	LRRC39	1.88147
LRRC46	415	35	450	21.2366	6.66145	14.5752	592.882	14.1647	1.35401	344.83	10.7645	1.72e-23	11.912	17.2383	two.sided	0	0.95	6.24e-22	LRRC46	1.67265
LRRC4	415	35	450	55.0549	246.071	-191.016	5214.74	87121.8	50.0176	34.3441	-3.81898	0.000536283	-292.627	-89.4056	two.sided	0	0.95	0.00168406	LRRC4	-2.16013
LRRC69	415	35	450	6.57745	1.88716	4.69029	201.702	4.69629	0.787533	349.65	5.95567	6.31e-09	3.14139	6.23918	two.sided	0	0.95	5.01e-08	LRRC69	1.80131
LRRC6	415	35	450	48.3437	21.4714	26.8723	3833.12	152.322	3.68626	241.957	7.28987	4.39e-12	19.6111	34.1336	two.sided	0	0.95	5.27e-11	LRRC6	1.17091
LRRIQ4	415	35	450	11.2935	2.34025	8.95324	227.803	6.1344	0.850995	321.491	10.5209	1.93e-22	7.27901	10.6275	two.sided	0	0.95	6.39e-21	LRRIQ4	2.27076
LRRK2	415	35	450	212.967	540.745	-327.779	55330	268493	88.3434	35.1912	-3.71028	0.000711429	-507.09	-148.467	two.sided	0	0.95	0.00214914	LRRK2	-1.34432
LRRN1	415	35	450	203.956	64.1887	139.768	214751	1429.19	23.6285	447.952	5.91522	6.59e-09	93.3313	186.204	two.sided	0	0.95	5.21e-08	LRRN1	1.66787
LRRN4CL	415	35	450	97.3174	302.806	-205.488	13435.4	72669.6	45.92	35.0679	-4.47492	7.72e-05	-298.704	-112.272	two.sided	0	0.95	0.000300281	LRRN4CL	-1.63762
LRRN4	415	35	450	51.5603	5.97761	45.5827	60882.3	73.4169	12.1984	424.866	3.73676	0.000211875	21.6059	69.5595	two.sided	0	0.95	0.000740503	LRRN4	3.10862
LST.3TM12	415	35	450	4.42568	0.161457	4.26423	150.168	0.217381	0.606682	426.803	7.02877	8.3e-12	3.07177	5.45668	two.sided	0	0.95	9.59e-11	LST.3TM12	4.77668
LTBP4	415	35	450	4706.77	10667.4	-5960.68	1.3546e+07	6.63859e+07	1389.02	35.1794	-4.29128	0.000132324	-8780.03	-3141.33	two.sided	0	0.95	0.000487706	LTBP4	-1.18041
LTC4S	415	35	450	32.5395	84.2866	-51.7471	1137.52	1896.94	7.54581	37.5181	-6.85772	4.09e-08	-67.0292	-36.4649	two.sided	0	0.95	2.86e-07	LTC4S	-1.37311
LY6E	415	35	450	10055.7	3567.55	6488.18	8.66973e+07	5.73964e+06	610.655	155.128	10.625	3.72e-20	5281.91	7694.45	two.sided	0	0.95	1.02e-18	LY6E	1.49501
LY6G6E	415	35	450	1.66987	0.11208	1.55779	73.0708	0.077363	0.422238	423.647	3.68937	0.000254101	0.727851	2.38773	two.sided	0	0.95	0.000869635	LY6G6E	3.89714
LY6G6F	415	35	450	1.33737	0.26168	1.07569	34.1747	0.369109	0.304786	439.132	3.52934	0.000460572	0.476673	1.67472	two.sided	0	0.95	0.00147242	LY6G6F	2.35353
LY6H	415	35	450	12.9844	63.1267	-50.1423	495.449	3912.16	10.6287	34.7298	-4.71762	3.81e-05	-71.7258	-28.5589	two.sided	0	0.95	0.000158654	LY6H	-2.28147
LYAR	415	35	450	624.886	287.702	337.184	151892	5865.26	23.0994	247.675	14.5971	3.06e-35	291.688	382.681	two.sided	0	0.95	3.46e-33	LYAR	1.11902
LYG1	415	35	450	10.8453	3.21479	7.63052	169.274	7.75085	0.79331	214.758	9.61858	1.93e-18	6.06685	9.19419	two.sided	0	0.95	4.45e-17	LYG1	1.75428
LYVE1	415	35	450	108.804	794.648	-685.844	31964.4	627929	134.231	34.2925	-5.10944	1.21e-05	-958.548	-413.14	two.sided	0	0.95	5.61e-05	LYVE1	-2.86858
LYZL1	415	35	450	0.0462366	0	0.0462366	0.0572652	0	0.0117468	414	3.93609	9.71e-05	0.0231457	0.0693275	two.sided	0	0.95	0.000368801	LYZL1	Inf
LYZL6	415	35	450	0.25102	0.0255457	0.225475	1.31921	0.0228404	0.0618983	397.463	3.64266	0.000305569	0.103786	0.347164	two.sided	0	0.95	0.00102432	LYZL6	3.29665
MAB21L1	415	35	450	6.84966	28.7671	-21.9174	162.477	922.675	5.17239	35.0167	-4.23738	0.000156158	-32.4177	-11.4171	two.sided	0	0.95	0.000564665	MAB21L1	-2.07031
MACC1	415	35	450	1919.99	764.687	1155.31	2.02713e+06	433453	131.412	65.276	8.79152	1.12e-12	892.881	1417.73	two.sided	0	0.95	1.44e-11	MACC1	1.32816
MAD2L1	415	35	450	604.844	168.272	436.572	141313	16025.5	28.2557	98.8839	15.4507	4.07e-28	380.506	492.638	two.sided	0	0.95	2.27e-26	MAD2L1	1.84577
MAF	415	35	450	1018.07	2971.83	-1953.77	484417	7.69592e+06	470.16	34.3619	-4.15553	0.000203809	-2908.88	-998.655	two.sided	0	0.95	0.000714903	MAF	-1.54552
MAGEA10	415	35	450	35.3777	0.133354	35.2444	13598.6	0.0996863	5.72456	414.072	6.1567	1.76e-09	23.9916	46.4972	two.sided	0	0.95	1.51e-08	MAGEA10	8.05143
MAGEA11	415	35	450	32.8786	0.180614	32.698	11393.9	0.175838	5.24025	414.151	6.23979	1.08e-09	22.3972	42.9988	two.sided	0	0.95	9.55e-09	MAGEA11	7.50809
MAGEA12	415	35	450	109.149	0.0603171	109.088	53157.4	0.0525398	11.3178	414.01	9.63869	5.71e-20	86.8409	131.336	two.sided	0	0.95	1.54e-18	MAGEA12	10.8214
MAGEA1	415	35	450	80.3875	0.113703	80.2738	72305.6	0.151752	13.1998	414.021	6.08144	2.71e-09	54.3268	106.221	two.sided	0	0.95	2.26e-08	MAGEA1	9.46556
MAGEA2	415	35	450	147.926	0.568797	147.357	94939.8	4.49669	15.1294	414.464	9.73976	2.54e-20	117.617	177.097	two.sided	0	0.95	7.08e-19	MAGEA2	8.02274
MAGEA3	415	35	450	268.653	0.176114	268.477	253763	0.248538	24.7282	414.01	10.8571	2.47e-24	219.868	317.085	two.sided	0	0.95	9.72e-23	MAGEA3	10.575
MAGEA4	415	35	450	402.07	0.40212	401.668	2.29417e+06	1.35524	74.3516	414.006	5.40227	1.11e-07	255.514	547.821	two.sided	0	0.95	7.31e-07	MAGEA4	9.9656
MAGEA5	415	35	450	0.993586	0.307943	0.685643	6.01562	0.433722	0.163974	143.894	4.18141	5.01e-05	0.361534	1.00975	two.sided	0	0.95	0.000203222	MAGEA5	1.68998
MAGEA6	415	35	450	342.557	0.361283	342.196	427444	1.64033	32.0941	414.038	10.6623	1.29e-23	279.108	405.284	two.sided	0	0.95	4.72e-22	MAGEA6	9.889
MAGEA9B	415	35	450	104.903	1.9626	102.941	92709.9	31.6999	14.9768	417.28	6.87335	2.29e-11	73.5012	132.38	two.sided	0	0.95	2.51e-10	MAGEA9B	5.74015
MAGEB10	415	35	450	0.349611	0	0.349611	3.44542	0	0.0911165	414	3.83697	0.000143992	0.170502	0.528719	two.sided	0	0.95	0.000526025	MAGEB10	Inf
MAGEB2	415	35	450	45.0208	2.62206	42.3987	44521.7	18.5448	10.3832	417.975	4.08339	5.32e-05	21.9889	62.8085	two.sided	0	0.95	0.000214444	MAGEB2	4.10182
MAGEB6	415	35	450	0.586277	0	0.586277	4.25327	0	0.101237	414	5.79116	1.38e-08	0.387276	0.785279	two.sided	0	0.95	1.05e-07	MAGEB6	Inf
MAGEC2	415	35	450	81.306	0.194951	81.1111	165034	0.293417	19.9419	414.017	4.06736	5.69e-05	41.911	120.311	two.sided	0	0.95	0.00022819	MAGEC2	8.7041
MAGED4	415	35	450	15.2034	3.30933	11.8941	1433.42	54.7006	2.23984	250.048	5.31022	2.42e-07	7.4827	16.3054	two.sided	0	0.95	1.51e-06	MAGED4	2.19978
MAGEE1	415	35	450	55.345	131.591	-76.2458	2968.39	12962.1	19.4293	35.3249	-3.92427	0.000384241	-115.676	-36.8152	two.sided	0	0.95	0.00125443	MAGEE1	-1.24953
MAGEH1	415	35	450	205.907	422.564	-216.657	21908.9	63453.8	43.1944	36.0064	-5.01587	1.43e-05	-304.259	-129.056	two.sided	0	0.95	6.54e-05	MAGEH1	-1.03718
MAK	415	35	450	22.4646	11.0245	11.4401	874.845	54.8597	1.91715	162.774	5.9672	1.46e-08	7.65435	15.2258	two.sided	0	0.95	1.1e-07	MAK	1.02694
MAMDC2	415	35	450	141.883	1208.29	-1066.41	98551.8	1.83084e+06	229.232	34.3093	-4.6521	4.75e-05	-1532.11	-600.709	two.sided	0	0.95	0.000193468	MAMDC2	-3.0902
MAMDC4	415	35	450	171.768	66.3644	105.403	247485	1564.55	25.319	447.758	4.16301	3.77e-05	55.6444	155.162	two.sided	0	0.95	0.000157207	MAMDC4	1.37198
MANEAL	415	35	450	525.708	227.012	298.697	235434	11581.3	29.9701	201.808	9.9665	2.79e-19	239.602	357.791	two.sided	0	0.95	7.05e-18	MANEAL	1.2115
MAOA	415	35	450	1610.69	4519.65	-2908.97	3.17611e+06	1.33599e+07	623.991	35.3759	-4.66187	4.35e-05	-4175.25	-1642.68	two.sided	0	0.95	0.000178452	MAOA	-1.48854
MAOB	415	35	450	685.96	2190.52	-1504.56	896677	2.94024e+06	293.543	35.7695	-5.12552	1.04e-05	-2100.03	-909.096	two.sided	0	0.95	4.87e-05	MAOB	-1.67508
MAP6	415	35	450	109.594	389.849	-280.255	27765	177830	71.7478	34.9008	-3.90611	0.000410627	-425.926	-134.584	two.sided	0	0.95	0.00133093	MAP6	-1.83074
MAPK10	415	35	450	93.3733	312.97	-219.597	13928.9	90055.9	51.0548	34.8923	-4.30119	0.000130141	-323.255	-115.938	two.sided	0	0.95	0.000480097	MAPK10	-1.74494
MAPK15	415	35	450	52.6423	3.46177	49.1805	6596.49	7.58086	4.01395	424.4	12.2524	9.24e-30	41.2908	57.0702	two.sided	0	0.95	5.96e-28	MAPK15	3.92664
MAPK3	415	35	450	2869.98	5902.12	-3032.14	2.03127e+06	8.43953e+06	496.008	35.3931	-6.11308	5.25e-07	-4038.69	-2025.59	two.sided	0	0.95	3.09e-06	MAPK3	-1.04019
MAPK8IP2	415	35	450	260.386	106.524	153.861	242373	2753.2	25.7429	436.592	5.97686	4.73e-09	103.266	204.457	two.sided	0	0.95	3.81e-08	MAPK8IP2	1.28947
MAPT	415	35	450	96.2335	373.251	-277.017	44727.2	191023	74.6028	35.3549	-3.71323	0.000702241	-428.415	-125.62	two.sided	0	0.95	0.00212496	MAPT	-1.95553
MARCKSL1	415	35	450	6658.88	3190.8	3468.08	1.02375e+07	8.30414e+06	511.791	41.4009	6.77637	3.26e-08	2434.8	4501.36	two.sided	0	0.95	2.32e-07	MARCKSL1	1.06136
MASTL	415	35	450	440.747	202.478	238.269	41974.1	5410.7	15.9917	89.8834	14.8996	5.17e-26	206.498	270.04	two.sided	0	0.95	2.35e-24	MASTL	1.12219
MAT1A	415	35	450	47.6469	3.66377	43.9831	38003.5	11.884	9.58719	417.006	4.58769	5.94e-06	25.1378	62.8283	two.sided	0	0.95	2.91e-05	MAT1A	3.70098
MATN3	415	35	450	155.053	20.093	134.96	58869.3	202.101	12.1502	439.523	11.1076	1.96e-25	111.081	158.84	two.sided	0	0.95	8.48e-24	MATN3	2.948
MBD3L1	415	35	450	0.246199	0.0290371	0.217162	0.777837	0.0295104	0.0521293	251.222	4.16583	4.27e-05	0.114496	0.319828	two.sided	0	0.95	0.000175617	MBD3L1	3.08385
MBD3L5	415	35	450	0.0484619	0	0.0484619	0.0774214	0	0.0136586	414	3.54809	0.000432476	0.0216131	0.0753108	two.sided	0	0.95	0.0013935	MBD3L5	Inf
MC1R	415	35	450	100.206	31.7067	68.4998	7054.59	237.469	4.87687	275.678	14.0458	3.6e-34	58.8991	78.1004	two.sided	0	0.95	3.65e-32	MC1R	1.66012
MC2R	415	35	450	2.2476	0.0447686	2.20283	22.087	0.0242081	0.232192	423.959	9.48711	1.73e-19	1.74644	2.65922	two.sided	0	0.95	4.47e-18	MC2R	5.64976
MC3R	415	35	450	0.36571	0	0.36571	2.39713	0	0.0760014	414	4.81188	2.1e-06	0.216313	0.515106	two.sided	0	0.95	1.12e-05	MC3R	Inf
MCC	415	35	450	388.811	851.475	-462.665	127390	452142	115.001	35.6333	-4.02313	0.000285434	-695.982	-229.348	two.sided	0	0.95	0.000963523	MCC	-1.1309
MCHR2	415	35	450	1.06262	0.32034	0.742277	9.26148	0.694878	0.205355	138.975	3.61461	0.000419626	0.336254	1.1483	two.sided	0	0.95	0.00135705	MCHR2	1.72995
MCM10	415	35	450	273.456	50.5023	222.954	35081.4	1591.69	11.4022	216.455	19.5536	1.01e-49	200.48	245.428	two.sided	0	0.95	5.23e-47	MCM10	2.43689
MCM2	415	35	450	1500.34	512.304	988.032	668262	65081.4	58.9045	111.516	16.7735	2.84e-32	871.315	1104.75	two.sided	0	0.95	2.27e-30	MCM2	1.55021
MCM3	415	35	450	2709	1293.64	1415.36	1.66212e+06	135584	88.7634	129.298	15.9453	2.53e-32	1239.74	1590.98	two.sided	0	0.95	2.05e-30	MCM3	1.06632
MCM4	415	35	450	2319.19	855.845	1463.34	1.75003e+06	230804	103.977	88.4183	14.0737	2.72e-24	1256.72	1669.96	two.sided	0	0.95	1.06e-22	MCM4	1.4382
MCM7	415	35	450	3027.12	1241.13	1785.99	5.87392e+06	176293	138.531	299.4	12.8923	1.5e-30	1513.37	2058.61	two.sided	0	0.95	1.06e-28	MCM7	1.28629
MCM8	415	35	450	525.729	184.686	341.043	97561.4	1802.67	16.929	388.319	20.1454	2.65e-62	307.758	374.327	two.sided	0	0.95	6.71e-59	MCM8	1.50924
MDFI	415	35	450	555.625	234.988	320.636	190592	84195.7	53.5243	48.0774	5.99048	2.58e-07	213.023	428.25	two.sided	0	0.95	1.6e-06	MDFI	1.24152
MDK	415	35	450	7312.68	3526.21	3786.46	9.74368e+07	1.09972e+07	740.941	99.2457	5.11034	1.56e-06	2316.32	5256.61	two.sided	0	0.95	8.52e-06	MDK	1.05228
MDM2	415	35	450	2538.17	1220.04	1318.13	9.76893e+06	109109	163.27	437.487	8.07331	6.69e-15	997.237	1639.02	two.sided	0	0.95	1.08e-13	MDM2	1.05686
ME1	415	35	450	592.447	1392.53	-800.083	221311	966997	167.815	35.3241	-4.76766	3.17e-05	-1140.65	-459.513	two.sided	0	0.95	0.000134257	ME1	-1.23295
MED12L	415	35	450	25.9564	9.84287	16.1135	3442.91	68.9262	3.20398	375.938	5.02922	7.64e-07	9.81357	22.4135	two.sided	0	0.95	4.37e-06	MED12L	1.39894
MEIS2	415	35	450	408.915	833.409	-424.493	117135	436800	112.97	35.5538	-3.75757	0.000615524	-653.707	-195.279	two.sided	0	0.95	0.00189444	MEIS2	-1.02722
MELK	415	35	450	590.812	149.834	440.977	135158	14531.5	27.2189	103.054	16.2012	4.29e-30	386.995	494.959	two.sided	0	0.95	2.86e-28	MELK	1.97933
MEPE	415	35	450	0.745517	0.0174629	0.728054	5.32453	0.0106733	0.114609	430.95	6.35252	5.39e-10	0.502792	0.953315	two.sided	0	0.95	4.96e-09	MEPE	5.41588
MESP2	415	35	450	21.3546	3.78671	17.5678	2940.65	19.6506	2.76538	447.961	6.35277	5.2e-10	12.1331	23.0026	two.sided	0	0.95	4.8e-09	MESP2	2.49553
MEST	415	35	450	1374.02	278.227	1095.79	1.80104e+06	34470.5	72.9707	383.03	15.0169	2.08e-40	952.321	1239.27	two.sided	0	0.95	4.54e-38	MEST	2.30407
METTL7A	415	35	450	1297.11	3824.13	-2527.02	916553	1.75622e+06	228.88	37.053	-11.0408	2.83e-13	-2990.75	-2063.29	two.sided	0	0.95	3.89e-12	METTL7A	-1.55983
MET	415	35	450	4160.58	853.702	3306.88	1.1858e+08	228186	540.606	430.38	6.11699	2.14e-09	2244.32	4369.44	two.sided	0	0.95	1.81e-08	MET	2.28498
MEX3A	415	35	450	271.753	42.0041	229.749	189434	539.379	21.7228	436.37	10.5764	1.99e-23	187.054	272.443	two.sided	0	0.95	7.19e-22	MEX3A	2.69369
MFAP2	415	35	450	743.545	139.948	603.596	575522	7018.99	39.8415	432.314	15.15	6.82e-42	525.289	681.903	two.sided	0	0.95	1.66e-39	MFAP2	2.40953
MFAP4	415	35	450	3351.4	10203.4	-6851.98	2.18678e+07	5.3311e+07	1255.33	36.3896	-5.45829	3.57e-06	-9396.97	-4306.99	two.sided	0	0.95	1.83e-05	MFAP4	-1.60621
MFI2	415	35	450	621.062	56.5711	564.491	944291	1416.86	48.1236	427.215	11.73	9.75e-28	469.902	659.079	two.sided	0	0.95	5.24e-26	MFI2	3.4566
MFSD2B	415	35	450	7.89663	1.83505	6.06158	97.4718	3.20213	0.57128	280.712	10.6105	2.45e-22	4.93705	7.18612	two.sided	0	0.95	8.02e-21	MFSD2B	2.10542
MGC12982	415	35	450	159.329	30.2241	129.104	15298.4	665.231	7.47464	224.447	17.2723	4.34e-43	114.375	143.834	two.sided	0	0.95	1.16e-40	MGC12982	2.39823
MGC15885	415	35	450	1.11138	0.437874	0.673508	4.9304	0.611606	0.171333	92.4385	3.93099	0.000163237	0.333247	1.01377	two.sided	0	0.95	0.000587223	MGC15885	1.34377
MGC16384	415	35	450	12.3353	5.92522	6.41011	75.3918	14.2522	0.76738	69.9605	8.35323	4.1e-12	4.8796	7.94061	two.sided	0	0.95	4.95e-11	MGC16384	1.05786
MGC27382	415	35	450	0.839805	0.344934	0.49487	2.99096	0.326613	0.128604	101.811	3.84802	0.000207962	0.23978	0.749961	two.sided	0	0.95	0.00072821	MGC27382	1.28373
MGC42105	415	35	450	6.22417	23.44	-17.2158	73.7173	466.94	3.67679	34.9109	-4.6823	4.19e-05	-24.6808	-9.75087	two.sided	0	0.95	0.000172782	MGC42105	-1.91302
MGC4473	415	35	450	0.756813	0.0848657	0.671947	9.76728	0.0893799	0.161522	444.932	4.1601	3.82e-05	0.354506	0.989387	two.sided	0	0.95	0.000158908	MGC4473	3.15668
MICALL1	415	35	450	1221.53	2822.36	-1600.83	775634	1.95049e+06	239.994	36.3155	-6.67029	8.56e-08	-2087.42	-1114.25	two.sided	0	0.95	5.71e-07	MICALL1	-1.20821
MICB	415	35	450	247.409	90.0457	157.363	52348.2	6003.12	17.2528	98.044	9.12104	9.75e-15	123.126	191.601	two.sided	0	0.95	1.56e-13	MICB	1.45817
MID2	415	35	450	379	892.968	-513.967	122367	576830	129.521	35.2265	-3.96821	0.000339561	-776.849	-251.086	two.sided	0	0.95	0.00112304	MID2	-1.23641
MIOX	415	35	450	14.1502	0.995074	13.1552	2562.35	1.91966	2.49584	420.983	5.27084	2.17e-07	8.24931	18.061	two.sided	0	0.95	1.37e-06	MIOX	3.82988
MIR17HG	415	35	450	70.9792	22.6751	48.3041	7435.45	206.333	4.87975	315.435	9.89889	2.7e-20	38.7031	57.9051	two.sided	0	0.95	7.52e-19	MIR17HG	1.64629
MKI67	415	35	450	5656.24	1337.31	4318.93	9.92913e+06	1.16589e+06	239.242	96.3008	18.0525	1.14e-32	3844.05	4793.8	two.sided	0	0.95	9.75e-31	MKI67	2.08051
MKNK2	415	35	450	3387.28	7251.93	-3864.65	4.26149e+06	3.11939e+07	949.486	34.7876	-4.07026	0.0002567	-5792.63	-1936.68	two.sided	0	0.95	0.000876458	MKNK2	-1.09824
MLF1IP	415	35	450	450.722	181.933	268.79	69254.5	26416.9	30.3586	50.4941	8.85382	7.52e-12	207.827	329.752	two.sided	0	0.95	8.73e-11	MLF1IP	1.30884
MLXIPL	415	35	450	467.554	168.876	298.678	542429	79481.5	59.816	82.1666	4.99327	3.28e-06	179.688	417.667	two.sided	0	0.95	1.69e-05	MLXIPL	1.46917
MMEL1	415	35	450	23.0755	61.0102	-37.9346	1404.72	3749.78	10.5129	36.1794	-3.60838	0.000924562	-59.2522	-16.6171	two.sided	0	0.95	0.00268877	MMEL1	-1.40269
MMP10	415	35	450	104.788	8.50852	96.2798	44965.6	233.994	10.7255	445.991	8.97672	7.84e-18	75.201	117.359	two.sided	0	0.95	1.68e-16	MMP10	3.62243
MMP11	415	35	450	3009.05	134.671	2874.38	2.65832e+07	6285.72	253.447	416.285	11.3411	3.66e-26	2376.19	3372.58	two.sided	0	0.95	1.69e-24	MMP11	4.48179
MMP12	415	35	450	1227.76	260.864	966.892	4.07482e+06	145835	118.261	263.071	8.17594	1.25e-14	734.034	1199.75	two.sided	0	0.95	1.97e-13	MMP12	2.23465
MMP13	415	35	450	48.1339	1.31777	46.8162	36221	2.6487	9.34641	414.714	5.009	8.11e-07	28.4439	65.1884	two.sided	0	0.95	4.62e-06	MMP13	5.19089
MMP14	415	35	450	6615.58	3036.5	3579.08	2.16478e+07	669188	266.989	293.303	13.4054	2.74e-32	3053.62	4104.54	two.sided	0	0.95	2.2e-30	MMP14	1.12346
MMP1	415	35	450	3683.75	942.398	2741.35	8.23997e+07	8.00565e+06	653.672	111.733	4.19378	5.52e-05	1446.15	4036.55	two.sided	0	0.95	0.000221873	MMP1	1.96677
MMP26	415	35	450	0.0960065	0	0.0960065	0.282744	0	0.0261019	414	3.67814	0.000265925	0.0446977	0.147315	two.sided	0	0.95	0.000904145	MMP26	Inf
MMP3	415	35	450	894.676	26.0157	868.66	5.90747e+06	1402.72	119.478	416.294	7.27047	1.79e-12	633.805	1103.51	two.sided	0	0.95	2.25e-11	MMP3	5.10391
MMP7	415	35	450	2795.53	242.259	2553.27	4.49274e+07	346178	343.729	447.61	7.42814	5.62e-13	1877.74	3228.79	two.sided	0	0.95	7.48e-12	MMP7	3.5285
MMP9	415	35	450	1123.51	399.975	723.531	1.75222e+06	327277	116.503	70.457	6.2104	3.25e-08	491.199	955.863	two.sided	0	0.95	2.32e-07	MMP9	1.49003
MMRN1	415	35	450	192.713	701.166	-508.453	73064.2	256503	86.6298	35.6515	-5.86926	1.08e-06	-684.206	-332.7	two.sided	0	0.95	6.02e-06	MMRN1	-1.8633
MND1	415	35	450	86.4351	28.5924	57.8427	3255.91	536.165	4.81296	76.1045	12.0181	2.92e-19	48.2571	67.4283	two.sided	0	0.95	7.37e-18	MND1	1.59599
MNX1	415	35	450	156.137	61.3471	94.79	13235.1	4939.5	13.1537	50.8893	7.20633	2.6e-09	68.3814	121.199	two.sided	0	0.95	2.17e-08	MNX1	1.34775
MORC4	415	35	450	784.113	349.538	434.575	278865	9943.88	30.9205	263.822	14.0546	7.16e-34	373.693	495.457	two.sided	0	0.95	6.98e-32	MORC4	1.16561
MORN3	415	35	450	14.2661	4.04592	10.2201	2116.23	14.71	2.34939	448	4.35012	1.69e-05	5.60294	14.8373	two.sided	0	0.95	7.58e-05	MORN3	1.81805
MOV10L1	415	35	450	10.8599	3.87226	6.98763	606.322	25.3919	1.47868	231.67	4.72558	3.98e-06	4.07424	9.90101	two.sided	0	0.95	2.02e-05	MOV10L1	1.48776
MPP4	415	35	450	3.25245	0.812051	2.4404	52.3212	2.40179	0.441246	214.292	5.53071	9.24e-08	1.57066	3.31014	two.sided	0	0.95	6.15e-07	MPP4	2.00188
MPP7	415	35	450	714.978	1959.41	-1244.43	551077	2.98724e+06	294.411	35.0655	-4.22687	0.000160723	-1842.08	-646.79	two.sided	0	0.95	0.000579354	MPP7	-1.45445
MRGPRX4	415	35	450	0.217681	0.02142	0.196261	0.706804	0.00781251	0.0438903	438.017	4.47164	9.9e-06	0.11	0.282523	two.sided	0	0.95	4.65e-05	MRGPRX4	3.34519
MS4A13	415	35	450	0.0223624	0	0.0223624	0.0157856	0	0.00616747	414	3.62586	0.000323898	0.0102389	0.0344859	two.sided	0	0.95	0.00107686	MS4A13	Inf
MS4A14	415	35	450	45.4287	19.9901	25.4386	1590.75	178.018	2.98653	99.8977	8.51778	1.74e-13	19.5133	31.3639	two.sided	0	0.95	2.45e-12	MS4A14	1.18432
MS4A2	415	35	450	66.9925	135.107	-68.1142	9976.01	8627.26	16.4479	40.9229	-4.14122	0.000168406	-101.333	-34.8952	two.sided	0	0.95	0.000603675	MS4A2	-1.01203
MS4A6E	415	35	450	0.279289	0.00858286	0.270706	0.53883	0.00257829	0.0370412	444.873	7.30824	1.26e-12	0.197909	0.343504	two.sided	0	0.95	1.62e-11	MS4A6E	5.02416
MSH2	415	35	450	728.914	320.456	408.459	106774	13319.5	25.2556	92.0585	16.173	1.2e-28	358.299	458.618	two.sided	0	0.95	7.01e-27	MSH2	1.18562
MSH4	415	35	450	3.70182	0.919446	2.78238	71.2328	1.17352	0.452962	403.884	6.14264	1.95e-09	1.89192	3.67284	two.sided	0	0.95	1.66e-08	MSH4	2.0094
MSH5	415	35	450	429.456	128.862	300.594	106924	3755.47	19.1036	266.926	15.7349	6.42e-40	262.981	338.207	two.sided	0	0.95	1.34e-37	MSH5	1.73668
MSL3L2	415	35	450	236.912	89.5512	147.361	28706.2	2062.38	11.318	144.341	13.02	4.04e-26	124.99	169.731	two.sided	0	0.95	1.85e-24	MSL3L2	1.40357
MSLNL	415	35	450	3.81603	0.157269	3.65876	185.082	0.282592	0.673835	427.42	5.42975	9.48e-08	2.33431	4.9832	two.sided	0	0.95	6.31e-07	MSLNL	4.60077
MSLN	415	35	450	2663.48	281.215	2382.27	1.75265e+07	374539	230.073	365.019	10.3544	3.36e-22	1929.83	2834.7	two.sided	0	0.95	1.09e-20	MSLN	3.24357
MSR1	415	35	450	610.74	139.78	470.96	314804	6807.01	30.8715	362.974	15.2555	5.97e-41	410.251	531.67	two.sided	0	0.95	1.34e-38	MSR1	2.1274
MST1P2	415	35	450	128.967	54.469	74.4984	32822.8	1222.11	10.6775	255.015	6.97716	2.59e-11	53.4712	95.5257	two.sided	0	0.95	2.81e-10	MST1P2	1.2435
MST1P9	415	35	450	193.782	94.4752	99.3072	111596	6379.06	21.2406	176.743	4.67534	5.8e-06	57.3893	141.225	two.sided	0	0.95	2.86e-05	MST1P9	1.03643
MSX1	415	35	450	139.275	62.4154	76.8596	35790.3	2257.45	12.2776	161.934	6.26013	3.31e-09	52.6147	101.105	two.sided	0	0.95	2.73e-08	MSX1	1.15796
MSX2	415	35	450	383.8	108.592	275.208	372113	10352.7	34.5319	314.913	7.96967	2.95e-14	207.265	343.15	two.sided	0	0.95	4.46e-13	MSX2	1.82143
MT1A	415	35	450	23.1688	76.7337	-53.5649	3311.89	5084.93	12.38	37.8285	-4.32673	0.000106612	-78.6306	-28.4992	two.sided	0	0.95	0.000400886	MT1A	-1.72768
MT1E	415	35	450	865.346	1788.33	-922.981	1.02255e+06	2.00742e+06	244.579	36.9784	-3.77376	0.000564419	-1418.55	-427.408	two.sided	0	0.95	0.00175852	MT1E	-1.04726
MT1L	415	35	450	21.6099	46.0934	-24.4834	895.444	598.572	4.38859	43.0642	-5.57888	1.49e-06	-33.3335	-15.6334	two.sided	0	0.95	8.14e-06	MT1L	-1.09287
MT1M	415	35	450	41.5979	121.373	-79.775	8322.55	6769.33	14.6104	41.3798	-5.46016	2.46e-06	-109.273	-50.277	two.sided	0	0.95	1.3e-05	MT1M	-1.54487
MT1X	415	35	450	341.828	1054.68	-712.853	191664	868111	158.95	35.277	-4.48477	7.42e-05	-1035.45	-390.258	two.sided	0	0.95	0.000289804	MT1X	-1.62546
MTBP	415	35	450	169.086	35.4294	133.657	11868.3	392.434	6.30957	279.369	21.1832	4.7e-60	121.237	146.077	two.sided	0	0.95	7.94e-57	MTBP	2.25474
MTHFD1L	415	35	450	650.307	156.882	493.424	97406.8	4607.7	19.1406	208.804	25.7789	8.31e-67	455.691	531.158	two.sided	0	0.95	3.37e-63	MTHFD1L	2.05144
MTHFD2	415	35	450	1548.41	625.397	923.009	607059	129714	71.8951	65.3007	12.8383	1.59e-19	779.438	1066.58	two.sided	0	0.95	4.12e-18	MTHFD2	1.30794
MTL5	415	35	450	163.31	35.7096	127.6	25954.4	537.36	8.82575	370.405	14.4577	7.04e-38	110.245	144.955	two.sided	0	0.95	1.06e-35	MTL5	2.19323
MTUS2	415	35	450	16.9093	161.143	-144.234	3965.48	50775.7	38.2137	34.4492	-3.77439	0.000606501	-221.856	-66.6113	two.sided	0	0.95	0.00187264	MTUS2	-3.25245
MUC12	415	35	450	428.949	41.6183	387.331	4.84319e+06	8603.51	109.161	429.305	3.54825	0.00043058	172.774	601.887	two.sided	0	0.95	0.00138849	MUC12	3.36552
MUC16	415	35	450	412.224	63.5502	348.674	2.20034e+06	99088.7	90.1838	217.848	3.86626	0.000145893	170.93	526.419	two.sided	0	0.95	0.000532011	MUC16	2.69746
MUC4	415	35	450	3387.54	1214.35	2173.2	4.8449e+07	2.32842e+06	428.101	205.949	5.07636	8.58e-07	1329.17	3017.22	two.sided	0	0.95	4.86e-06	MUC4	1.48006
MUSTN1	415	35	450	44.9743	170.168	-125.193	5154.63	16510.9	22.0036	35.812	-5.68967	1.84e-06	-169.827	-80.5598	two.sided	0	0.95	9.89e-06	MUSTN1	-1.91979
MXI1	415	35	450	679.661	1503.35	-823.685	131479	653983	137.848	35.1619	-5.97532	8.18e-07	-1103.48	-543.885	two.sided	0	0.95	4.65e-06	MXI1	-1.14529
MXRA5	415	35	450	6925.55	1919.36	5006.19	3.89651e+07	804457	341.872	370.877	14.6435	1.22e-38	4333.94	5678.44	two.sided	0	0.95	2.02e-36	MXRA5	1.8513
MYADML2	415	35	450	19.5564	5.11804	14.4383	2094.23	145.434	3.03341	148.716	4.75976	4.55e-06	8.44417	20.4325	two.sided	0	0.95	2.28e-05	MYADML2	1.93397
MYBL2	415	35	450	2317.75	536.249	1781.5	3.23094e+06	289645	126.732	119.386	14.0572	4.44e-27	1530.57	2032.43	two.sided	0	0.95	2.22e-25	MYBL2	2.11175
MYBPC1	415	35	450	279.883	23.5582	256.324	2.09283e+06	2438.04	71.5025	424.53	3.58483	0.000376477	115.781	396.868	two.sided	0	0.95	0.00123166	MYBPC1	3.57052
MYBPHL	415	35	450	11.9503	1.56937	10.381	1569.84	4.09225	1.97476	434.929	5.25682	2.3e-07	6.4997	14.2622	two.sided	0	0.95	1.44e-06	MYBPHL	2.9288
MYB	415	35	450	696.124	184.253	511.871	458777	44714.2	48.8163	111.447	10.4857	2.6e-18	415.143	608.6	two.sided	0	0.95	5.92e-17	MYB	1.91766
MYF6	415	35	450	0.25277	0.0473657	0.205404	0.654273	0.0253396	0.047964	247.081	4.28246	2.65e-05	0.110934	0.299875	two.sided	0	0.95	0.000114309	MYF6	2.41591
MYH11	415	35	450	54125	346873	-292748	26302294667	226068000000	80761.7	34.6702	-3.62484	0.000918044	-456759	-128737	two.sided	0	0.95	0.00267288	MYH11	-2.68004
MYH4	415	35	450	4.6903	0.152883	4.53742	547.603	0.229321	1.15155	417.996	3.94025	9.54e-05	2.27386	6.80098	two.sided	0	0.95	0.000363029	MYH4	4.93918
MYH6	415	35	450	0.969968	0.237754	0.732214	15.4382	0.217328	0.20835	420.938	3.51434	0.00048866	0.322677	1.14175	two.sided	0	0.95	0.00155037	MYH6	2.02847
MYL6	415	35	450	11943.3	30141.4	-18198.1	5.48723e+07	5.19238e+08	3868.8	34.6085	-4.70381	4e-05	-26055.4	-10340.9	two.sided	0	0.95	0.000165442	MYL6	-1.33555
MYL9	415	35	450	13532.8	78832.4	-65299.6	9.67671e+08	11037297489	17823.7	34.5045	-3.66365	0.000827251	-101502	-29097.1	two.sided	0	0.95	0.00244842	MYL9	-2.54233
MYLK2	415	35	450	4.77741	1.79948	2.97793	29.467	3.88591	0.426651	88.4242	6.97979	5.21e-10	2.13011	3.82575	two.sided	0	0.95	4.8e-09	MYLK2	1.40865
MYO18B	415	35	450	36.0296	9.96374	26.0659	14942.3	411.987	6.91206	316.737	3.77107	0.000193919	12.4665	39.6652	two.sided	0	0.95	0.000684119	MYO18B	1.85442
MYO1B	415	35	450	1893.77	736.073	1157.69	1.10186e+06	79134.1	70.1145	144.387	16.5115	4.55e-35	1019.11	1296.28	two.sided	0	0.95	5.1e-33	MYO1B	1.36334
MYO7A	415	35	450	295.563	96.1605	199.403	72655.9	3822.19	16.8606	190.245	11.8265	1.51e-24	166.145	232.66	two.sided	0	0.95	6.02e-23	MYO7A	1.61995
MYOM3	415	35	450	187.676	26.6403	161.036	125718	2032.89	19.0004	406.165	8.47537	4.37e-16	123.684	198.387	two.sided	0	0.95	7.99e-15	MYOM3	2.81656
MYOT	415	35	450	10.0329	85.6545	-75.6216	389.407	12502	18.9245	34.1788	-3.99596	0.00032543	-114.073	-37.1697	two.sided	0	0.95	0.00108124	MYOT	-3.09379
MYRIP	415	35	450	77.744	246.983	-169.239	9291.82	27742.2	28.5486	35.9456	-5.92812	8.72e-07	-227.142	-111.337	two.sided	0	0.95	4.94e-06	MYRIP	-1.66761
MYT1	415	35	450	31.0266	6.76084	24.2657	21177.2	59.7902	7.26207	436.23	3.34144	0.00090519	9.99275	38.5387	two.sided	0	0.95	0.00264087	MYT1	2.19823
NAA11	415	35	450	11.9736	0.0968971	11.8767	3694.86	0.107344	2.98435	414.285	3.97966	8.15e-05	6.01034	17.7431	two.sided	0	0.95	0.000315313	NAA11	6.94919
NACA2	415	35	450	81.0013	33.148	47.8533	14275.6	1909.64	9.43188	87.529	5.07357	2.17e-06	29.108	66.5986	two.sided	0	0.95	1.15e-05	NACA2	1.28902
NACAD	415	35	450	114.561	420.819	-306.257	25405.7	236321	82.5424	34.6191	-3.71031	0.000723161	-473.893	-138.622	two.sided	0	0.95	0.00217938	NACAD	-1.87708
NACAP1	415	35	450	13.085	2.95402	10.1309	1017.27	5.85891	1.61823	447.087	6.26052	9.01e-10	6.95066	13.3112	two.sided	0	0.95	8.04e-09	NACAP1	2.14716
NALCN	415	35	450	45.5093	12.5098	32.9996	10861.9	151.262	5.52224	421.931	5.97575	4.88e-09	22.145	43.8541	two.sided	0	0.95	3.92e-08	NALCN	1.86311
NAP1L2	415	35	450	27.9503	123.465	-95.5148	2373.31	15970.2	21.4944	34.8572	-4.4437	8.56e-05	-139.157	-51.8724	two.sided	0	0.95	0.000329428	NAP1L2	-2.14317
NAP1L5	415	35	450	86.5062	248.479	-161.973	4964.92	64715.4	43.139	34.4413	-3.75468	0.000641429	-249.601	-74.3454	two.sided	0	0.95	0.00196165	NAP1L5	-1.52225
NBPF22P	415	35	450	0.678847	0.0456257	0.633222	2.98082	0.0365638	0.0907049	431.929	6.98111	1.11e-11	0.454944	0.811499	two.sided	0	0.95	1.26e-10	NBPF22P	3.89517
NBPF4	415	35	450	10.0416	2.12444	7.91719	658.849	12.2094	1.39156	387.888	5.68945	2.51e-08	5.18126	10.6531	two.sided	0	0.95	1.83e-07	NBPF4	2.24084
NBPF6	415	35	450	3.04639	0.274643	2.77174	148.481	1.44689	0.631763	443.158	4.38731	1.44e-05	1.53012	4.01337	two.sided	0	0.95	6.56e-05	NBPF6	3.47147
NCAM1	415	35	450	227.665	1670.74	-1443.07	280791	4.30406e+06	351.639	34.3751	-4.10384	0.000236643	-2157.4	-728.742	two.sided	0	0.95	0.000816227	NCAM1	-2.8755
NCAPD2	415	35	450	2905.54	1318.49	1587.05	2.45718e+06	229891	111.755	115.235	14.2011	4.49e-27	1365.69	1808.41	two.sided	0	0.95	2.24e-25	NCAPD2	1.13992
NCAPD3	415	35	450	1063.66	439.189	624.467	281588	18511.4	34.748	156.097	17.9713	7.57e-40	555.83	693.104	two.sided	0	0.95	1.57e-37	NCAPD3	1.27612
NCAPG2	415	35	450	728.808	243.146	485.663	141956	12691.3	26.5457	119.658	18.2953	1.81e-36	433.102	538.223	two.sided	0	0.95	2.31e-34	NCAPG2	1.58372
NCAPG	415	35	450	640.464	180.671	459.792	118982	20763.2	29.6638	73.3971	15.5001	7.51e-25	400.678	518.907	two.sided	0	0.95	3.06e-23	NCAPG	1.82575
NCAPH	415	35	450	507.25	145.608	361.641	85947.4	12976.2	24.0385	80.531	15.0443	4.15e-25	313.808	409.475	two.sided	0	0.95	1.75e-23	NCAPH	1.8006
NCEH1	415	35	450	1636.89	662.105	974.78	1.82599e+06	148603	92.9826	129.557	10.4835	5.36e-19	790.819	1158.74	two.sided	0	0.95	1.3e-17	NCEH1	1.30582
NCKAP5	415	35	450	70.1021	175.29	-105.188	7164.76	28827.8	28.9986	35.439	-3.62736	0.000893091	-164.032	-46.3441	two.sided	0	0.95	0.00261299	NCKAP5	-1.32222
NCRNA00052	415	35	450	0.706095	0.0523914	0.653704	10.5781	0.0960702	0.16803	445.114	3.8904	0.000115371	0.323473	0.983935	two.sided	0	0.95	0.000430151	NCRNA00052	3.75246
NCRNA00086	415	35	450	25.0519	76.0112	-50.9593	1015.12	1892.34	7.51751	37.1398	-6.77875	5.5e-08	-66.1893	-35.7293	two.sided	0	0.95	3.77e-07	NCRNA00086	-1.60129
NCRNA00087	415	35	450	20.7993	59.1639	-38.3646	553.938	1255.93	6.10069	36.5723	-6.28857	2.68e-07	-50.7307	-25.9986	two.sided	0	0.95	1.66e-06	NCRNA00087	-1.50818
NCRNA00092	415	35	450	13.3413	34.6002	-21.2589	348.677	373.583	3.39322	39.5432	-6.26511	2.1e-07	-28.1194	-14.3985	two.sided	0	0.95	1.32e-06	NCRNA00092	-1.37488
NCRNA00093	415	35	450	15.9258	57.643	-41.7173	555.089	4466.29	11.3554	34.7162	-3.67377	0.000799284	-64.7768	-18.6578	two.sided	0	0.95	0.00237732	NCRNA00093	-1.85578
NCRNA00105	415	35	450	56.3272	26.4312	29.896	2934.51	231.995	3.70129	132.821	8.07718	3.55e-13	22.5749	37.2171	two.sided	0	0.95	4.82e-12	NCRNA00105	1.09159
NCRNA00113	415	35	450	0.416795	0.0773629	0.339432	1.53333	0.209475	0.0983859	86.2376	3.45001	0.000869858	0.143855	0.535009	two.sided	0	0.95	0.00255666	NCRNA00113	2.42962
NCRNA00152	415	35	450	303.11	150.102	153.008	52923.4	17261.6	24.9141	53.5623	6.14143	1.04e-07	103.049	202.968	two.sided	0	0.95	6.86e-07	NCRNA00152	1.0139
NCRNA00162	415	35	450	3.83972	0.654103	3.18562	236.182	1.16653	0.776171	445.314	4.10428	4.82e-05	1.66021	4.71103	two.sided	0	0.95	0.000196318	NCRNA00162	2.55341
NCRNA00169	415	35	450	6.72882	2.70884	4.01998	27.938	8.6943	0.561898	54.5963	7.1543	2.19e-09	2.89373	5.14624	two.sided	0	0.95	1.85e-08	NCRNA00169	1.31268
NCRNA00174	415	35	450	244.119	120.639	123.48	39525	5223.67	15.6361	88.2866	7.89711	7.38e-12	92.4082	154.552	two.sided	0	0.95	8.57e-11	NCRNA00174	1.01689
NCRNA00176	415	35	450	70.7631	8.5872	62.1759	67561.7	14.843	12.7759	416.125	4.86666	1.61e-06	37.0626	87.2892	two.sided	0	0.95	8.78e-06	NCRNA00176	3.04274
NCRNA00189	415	35	450	3.2311	1.36523	1.86587	38.7429	2.83588	0.41759	142.004	4.46818	1.6e-05	1.04037	2.69136	two.sided	0	0.95	7.22e-05	NCRNA00189	1.24288
NDC80	415	35	450	351.613	85.9548	265.658	50080.2	4176.55	15.4921	126.881	17.148	7.67e-35	235.002	296.315	two.sided	0	0.95	8.45e-33	NDC80	2.03234
NDN	415	35	450	376.689	1028.81	-652.118	163477	753366	148.05	35.2549	-4.40473	9.43e-05	-952.597	-351.639	two.sided	0	0.95	0.000359172	NDN	-1.44953
NDRG2	415	35	450	971.32	2595.41	-1624.09	418187	677406	142.696	37.6242	-11.3814	9.54e-14	-1913.06	-1335.12	two.sided	0	0.95	1.37e-12	NDRG2	-1.41794
NDRG4	415	35	450	94.7008	410.967	-316.266	26821.8	261266	86.772	34.5911	-3.6448	0.000870031	-492.497	-140.035	two.sided	0	0.95	0.00255666	NDRG4	-2.11757
NEB	415	35	450	513.78	15.4414	498.339	1.69691e+06	305.2	64.0129	415.745	7.78497	5.6e-14	372.509	624.168	two.sided	0	0.95	8.2e-13	NEB	5.05627
NEGR1	415	35	450	317.296	1512.82	-1195.53	340690	3.5763e+06	320.937	34.5483	-3.7251	0.000695046	-1847.37	-543.683	two.sided	0	0.95	0.00210529	NEGR1	-2.25334
NEIL3	415	35	450	75.6656	25.3214	50.3442	2395.5	576.846	4.71737	61.3682	10.6721	1.29e-15	40.9124	59.776	two.sided	0	0.95	2.26e-14	NEIL3	1.57928
NEK2	415	35	450	502.566	108.055	394.511	122066	7571.89	22.5937	164.352	17.4611	2.78e-39	349.9	439.122	two.sided	0	0.95	4.95e-37	NEK2	2.21754
NEK3	415	35	450	309.701	150.529	159.172	59474.9	5718.89	17.5131	112.679	9.08871	4e-15	124.474	193.869	two.sided	0	0.95	6.66e-14	NEK3	1.04083
NEK5	415	35	450	11.5453	1.6668	9.87846	468.002	3.10781	1.10295	447.946	8.95636	9.05e-18	7.71085	12.0461	two.sided	0	0.95	1.93e-16	NEK5	2.79215
NETO1	415	35	450	2.81843	0.982529	1.8359	78.1501	3.00057	0.523492	248.82	3.50702	0.000537492	0.804857	2.86694	two.sided	0	0.95	0.00168734	NETO1	1.52032
NETO2	415	35	450	288.117	81.7161	206.401	97760.4	6952.87	20.838	145.628	9.90505	5.32e-18	165.217	247.585	two.sided	0	0.95	1.17e-16	NETO2	1.81796
NEURL3	415	35	450	90.1584	23.0585	67.0998	39306.2	1418.67	11.6296	261.347	5.76976	2.24e-08	44.2002	89.9994	two.sided	0	0.95	1.64e-07	NEURL3	1.96716
NFE2L3	415	35	450	1712.85	305.616	1407.23	1.22731e+06	32665.4	62.3753	323.831	22.5607	2.14e-68	1284.52	1529.94	two.sided	0	0.95	1.44e-64	NFE2L3	2.48661
NFE2	415	35	450	33.8747	15.893	17.9817	6474.4	194.614	4.60015	299.083	3.90893	0.000114726	8.92892	27.0344	two.sided	0	0.95	0.000428061	NFE2	1.09181
NFKBIL2	415	35	450	889.611	268.617	620.994	348395	15872.3	35.9583	215.693	17.2698	1.53e-42	550.12	691.869	two.sided	0	0.95	3.88e-40	NFKBIL2	1.72763
NHEG1	415	35	450	0.830192	0.0343457	0.795846	7.54184	0.0131696	0.136196	429.081	5.84338	1.01e-08	0.528151	1.06354	two.sided	0	0.95	7.79e-08	NHEG1	4.59524
NHS	415	35	450	611.778	279.265	332.513	292016	26773.1	38.3223	117.178	8.67676	2.75e-14	256.619	408.408	two.sided	0	0.95	4.17e-13	NHS	1.13138
NIPAL4	415	35	450	49.3445	308.482	-259.138	15621	134873	62.3792	34.6672	-4.15424	0.000202046	-385.818	-132.458	two.sided	0	0.95	0.000709578	NIPAL4	-2.64423
NKAPL	415	35	450	8.80622	35.7146	-26.9084	166.881	1793.55	7.18654	34.5355	-3.74428	0.000658676	-41.5049	-12.3119	two.sided	0	0.95	0.00200804	NKAPL	-2.01992
NKD1	415	35	450	584.212	138.527	445.685	7.11e+06	13498.1	132.356	430.194	3.36731	0.000827297	185.54	705.831	two.sided	0	0.95	0.00244842	NKD1	2.07633
NKD2	415	35	450	188.299	28.3389	159.96	138207	449.183	18.5974	438.592	8.60122	1.41e-16	123.409	196.511	two.sided	0	0.95	2.71e-15	NKD2	2.73217
NKRF	415	35	450	387.705	190.633	197.072	26389.4	3834.24	13.1582	82.64	14.9771	2.89e-25	170.899	223.245	two.sided	0	0.95	1.24e-23	NKRF	1.02416
NKX2.3	415	35	450	31.8166	91.6916	-59.875	1783.33	7910.69	15.1762	35.3041	-3.94532	0.000361828	-90.6748	-29.0752	two.sided	0	0.95	0.00118873	NKX2.3	-1.52701
NKX2.5	415	35	450	33.8055	4.38224	29.4233	26856.6	94.0277	8.20982	439.856	3.58391	0.000376351	13.2879	45.5586	two.sided	0	0.95	0.00123145	NKX2.5	2.94752
NLGN1	415	35	450	28.7879	93.4571	-64.6692	2992.64	10735	17.718	35.6159	-3.64992	0.000834136	-100.616	-28.722	two.sided	0	0.95	0.0024647	NLGN1	-1.69884
NLRC5	415	35	450	1562.6	694.993	867.608	1.16518e+06	232030	97.1448	67.8972	8.93109	4.55e-13	673.754	1061.46	two.sided	0	0.95	6.12e-12	NLRC5	1.16888
NLRP5	415	35	450	1.73246	0.206594	1.52586	57.6971	1.29328	0.4195	356.595	3.63734	0.000316091	0.700857	2.35087	two.sided	0	0.95	0.00105419	NLRP5	3.06795
NLRP9	415	35	450	9.98368	4.75172	5.23196	232.518	14.4675	0.986733	163.906	5.3023	3.65e-07	3.28361	7.18031	two.sided	0	0.95	2.21e-06	NLRP9	1.07112
NMB	415	35	450	165.608	81.7979	83.81	22034.8	1085.22	9.17073	201.597	9.13886	6.87e-17	65.7272	101.893	two.sided	0	0.95	1.35e-15	NMB	1.01764
NME1	415	35	450	1850.6	893.166	957.438	1.16659e+06	474880	127.981	49.3738	7.48111	1.14e-09	700.3	1214.58	two.sided	0	0.95	1.01e-08	NME1	1.051
NME2P1	415	35	450	148.069	52.5614	95.5079	186153	1786.23	22.3517	443.638	4.27297	2.36e-05	51.5796	139.436	two.sided	0	0.95	0.000103118	NME2P1	1.4942
NME4	415	35	450	1129.75	2378.05	-1248.3	777427	3.81171e+06	332.835	35.1789	-3.75051	0.000634912	-1923.87	-572.734	two.sided	0	0.95	0.00194532	NME4	-1.07378
NME5	415	35	450	12.5093	42.4394	-29.9301	363.215	1796.23	7.22469	35.1687	-4.14275	0.0002048	-44.5945	-15.2657	two.sided	0	0.95	0.000718129	NME5	-1.7624
NMUR2	415	35	450	118.074	36.0143	82.0597	88578.6	5224.62	19.0451	171.884	4.30869	2.76e-05	44.4672	119.652	two.sided	0	0.95	0.000118598	NMUR2	1.71305
NOP2	415	35	450	1147.02	474.67	672.35	308235	23738.7	37.6959	135.858	17.8362	2.08e-37	597.804	746.897	two.sided	0	0.95	3.04e-35	NOP2	1.27289
NOP56	415	35	450	2898.34	1368.31	1530.03	2.08768e+06	73712.2	84.4785	265.845	18.1114	2.62e-48	1363.7	1696.36	two.sided	0	0.95	1.26e-45	NOP56	1.08283
NOP58	415	35	450	1996.35	935.385	1060.96	1.21109e+06	84967.5	73.1159	147.385	14.5107	3.4e-30	916.473	1205.46	two.sided	0	0.95	2.28e-28	NOP58	1.09373
NOS1	415	35	450	12.7884	124.717	-111.929	1506.21	33094.4	30.8088	34.2615	-3.633	0.000907455	-174.522	-49.3351	two.sided	0	0.95	0.00264623	NOS1	-3.28575
NOX1	415	35	450	246.874	5.04329	241.831	628363	56.1851	38.9324	414.873	6.21155	1.28e-09	165.301	318.36	two.sided	0	0.95	1.11e-08	NOX1	5.61327
NOX4	415	35	450	75.0471	20.0112	55.0358	4972.44	1307.14	7.02343	58.8184	7.83603	1.06e-10	40.9811	69.0906	two.sided	0	0.95	1.07e-09	NOX4	1.90698
NOXO1	415	35	450	171.351	32.9731	138.378	93374.1	652.261	15.6088	447.998	8.8654	1.82e-17	107.703	169.054	two.sided	0	0.95	3.75e-16	NOXO1	2.3776
NPAS4	415	35	450	5.68576	48.2046	-42.5189	211.278	4039.5	10.7668	34.3006	-3.94908	0.000370608	-64.3925	-20.6452	two.sided	0	0.95	0.00121482	NPAS4	-3.08375
NPFFR1	415	35	450	6.15792	2.56676	3.59116	95.8989	14.9321	0.810995	78.9054	4.42809	3.02e-05	1.97689	5.20544	two.sided	0	0.95	0.000128704	NPFFR1	1.2625
NPFFR2	415	35	450	8.58183	2.18079	6.40104	1192.4	9.86629	1.77627	446.847	3.60364	0.000349076	2.91015	9.89193	two.sided	0	0.95	0.00115188	NPFFR2	1.97643
NPM2	415	35	450	27.8881	11.4995	16.3886	1516.2	77.9126	2.42478	194.222	6.75877	1.58e-10	11.6063	21.1709	two.sided	0	0.95	1.56e-09	NPM2	1.27808
NPPA	415	35	450	2.96695	1.35859	1.60836	10.7311	1.68476	0.272019	78.4804	5.91267	8.29e-08	1.06686	2.14985	two.sided	0	0.95	5.55e-07	NPPA	1.12687
NPPC	415	35	450	3.27748	22.1739	-18.8964	174.479	916.394	5.15782	35.0999	-3.66364	0.000813692	-29.3663	-8.42652	two.sided	0	0.95	0.00241669	NPPC	-2.7582
NPR1	415	35	450	164.703	517.615	-352.912	35027.1	330547	97.6146	34.6102	-3.61536	0.000944234	-551.16	-154.664	two.sided	0	0.95	0.00273655	NPR1	-1.65201
NPSR1	415	35	450	137.085	3.5302	133.555	98844.7	44.9755	15.4747	418.331	8.63053	1.29e-16	103.137	163.972	two.sided	0	0.95	2.48e-15	NPSR1	5.27918
NPVF	415	35	450	0.12954	0	0.12954	0.51933	0	0.0353751	414	3.66188	0.000282813	0.0600023	0.199077	two.sided	0	0.95	0.000955996	NPVF	Inf
NR2E1	415	35	450	4.72628	1.15112	3.57516	263.327	6.97675	0.913159	324.737	3.91515	0.000110124	1.7787	5.37161	two.sided	0	0.95	0.000412487	NR2E1	2.03766
NR3C2	415	35	450	375.662	854.71	-479.048	84980.6	229025	82.1483	36.1584	-5.8315	1.15e-06	-645.627	-312.469	two.sided	0	0.95	6.41e-06	NR3C2	-1.186
NR6A1	415	35	450	27.7744	13.5603	14.2141	719.879	252.463	2.9913	52.0717	4.75183	1.63e-05	8.21185	20.2164	two.sided	0	0.95	7.34e-05	NR6A1	1.03437
NRCAM	415	35	450	376.424	66.5679	309.856	461914	1844.07	34.1428	442.061	9.07529	3.76e-18	242.754	376.959	two.sided	0	0.95	8.43e-17	NRCAM	2.49946
NRG2	415	35	450	19.8373	86.2518	-66.4145	1008.78	5699.91	12.8563	35.0219	-5.1659	9.7e-06	-92.5137	-40.3154	two.sided	0	0.95	4.56e-05	NRG2	-2.12034
NRXN1	415	35	450	38.3161	325.407	-287.091	9749.2	217495	78.9788	34.2575	-3.63504	0.000902415	-447.551	-126.631	two.sided	0	0.95	0.00263419	NRXN1	-3.08622
NSUN5P1	415	35	450	153.386	69.0561	84.3299	12153.2	1255.57	8.07205	106.348	10.4471	5.28e-18	68.3269	100.333	two.sided	0	0.95	1.16e-16	NSUN5P1	1.15133
NT5C1A	415	35	450	0.73518	7.1278	-6.39262	4.50274	99.4995	1.68929	34.26	-3.78421	0.000593376	-9.8247	-2.96053	two.sided	0	0.95	0.00183685	NT5C1A	-3.27729
NTN1	415	35	450	712.711	2956.17	-2243.46	1.38054e+06	7.83398e+06	476.607	35.0175	-4.70715	3.87e-05	-3211.01	-1275.91	two.sided	0	0.95	0.000160769	NTN1	-2.05234
NTSR1	415	35	450	148.023	36.794	111.229	275678	2668.3	27.2125	443.372	4.08743	5.18e-05	57.7477	164.711	two.sided	0	0.95	0.000209337	NTSR1	2.00828
NUDCD1	415	35	450	573.99	219.223	354.767	86768.7	4818.84	18.6216	181.33	19.0514	3.8e-45	318.024	391.51	two.sided	0	0.95	1.26e-42	NUDCD1	1.38863
NUDT10	415	35	450	13.7201	47.1182	-33.398	465.831	2635.62	8.74219	35.0205	-3.82033	0.000522913	-51.1452	-15.6508	two.sided	0	0.95	0.00164704	NUDT10	-1.77999
NUF2	415	35	450	352.932	76.4021	276.529	57431.3	5229.98	16.9652	117.838	16.2998	5.59e-32	242.933	310.126	two.sided	0	0.95	4.34e-30	NUF2	2.2077
NUP107	415	35	450	861.639	356.478	505.161	426761	8873.58	35.8032	369.686	14.1094	1.82e-36	434.757	575.564	two.sided	0	0.95	2.31e-34	NUP107	1.27327
NUP155	415	35	450	876.294	400.052	476.242	304334	21462.5	36.6954	146.713	12.9783	3.92e-26	403.722	548.762	two.sided	0	0.95	1.81e-24	NUP155	1.13123
NUP62CL	415	35	450	71.2378	15.5362	55.7016	4303.84	84.747	3.5766	378.591	15.5739	1.3e-42	48.6691	62.7341	two.sided	0	0.95	3.33e-40	NUP62CL	2.19701
NUSAP1	415	35	450	1179.02	418.174	760.85	341041	98067.3	60.1972	56.4697	12.6393	4.21e-18	640.283	881.418	two.sided	0	0.95	9.37e-17	NUSAP1	1.49542
NXF2B	415	35	450	2.34431	0.203269	2.14104	110.396	0.383202	0.526272	439.71	4.06831	5.61e-05	1.10672	3.17536	two.sided	0	0.95	0.000225241	NXF2B	3.5277
NXF2	415	35	450	59.8705	0.130769	59.7398	53173.8	0.163664	11.3196	414.03	5.27753	2.12e-07	37.4886	81.9909	two.sided	0	0.95	1.33e-06	NXF2	8.83869
NXF3	415	35	450	65.4918	5.17005	60.3218	29153.9	93.8896	8.54008	438.437	7.06337	6.42e-12	43.5372	77.1063	two.sided	0	0.95	7.52e-11	NXF3	3.66307
NXPH1	415	35	450	3.08717	0.342857	2.74432	145.939	0.644221	0.60833	443.672	4.51123	8.26e-06	1.54875	3.93988	two.sided	0	0.95	3.94e-05	NXPH1	3.17061
NXPH4	415	35	450	149.496	26.492	123.004	157942	1677.82	20.7007	439.883	5.94203	5.73e-09	82.3198	163.689	two.sided	0	0.95	4.58e-08	NXPH4	2.49648
OAS2	415	35	450	2860.32	1385.53	1474.79	5.50905e+06	1.55491e+06	240.21	56.9372	6.13958	8.52e-08	993.763	1955.81	two.sided	0	0.95	5.69e-07	OAS2	1.04574
OAS3	415	35	450	4449.41	1993.18	2456.22	1.137e+07	2.32057e+06	306.104	66.9659	8.02414	2.18e-11	1845.23	3067.21	two.sided	0	0.95	2.39e-10	OAS3	1.15854
OCLM	415	35	450	10.5802	3.95201	6.62819	61.8082	11.932	0.699893	69.1129	9.47029	4.12e-14	5.23198	8.0244	two.sided	0	0.95	6.15e-13	OCLM	1.42071
ODF3L2	415	35	450	3.81018	1.83409	1.97609	52.4737	3.62312	0.479542	149.472	4.12078	6.23e-05	1.02853	2.92364	two.sided	0	0.95	0.000247336	ODF3L2	1.05479
OIP5	415	35	450	156.285	55.0075	101.277	9033.98	1923.08	8.75864	65.4341	11.5631	1.83e-17	83.7874	118.767	two.sided	0	0.95	3.77e-16	OIP5	1.50648
OLFM2	415	35	450	303.696	137.116	166.58	168448	4680.73	23.23	315.161	7.17089	5.34e-12	120.874	212.285	two.sided	0	0.95	6.34e-11	OLFM2	1.14723
OLFM3	415	35	450	1.38954	12.5338	-11.1442	15.4153	275.218	2.81078	34.3219	-3.96481	0.000354001	-16.8545	-5.434	two.sided	0	0.95	0.00116661	OLFM3	-3.17314
OLFM4	415	35	450	55023.7	17565.3	37458.4	16944281290	9.13827e+08	8181.62	186.106	4.57836	8.55e-06	21317.8	53599.1	two.sided	0	0.95	4.07e-05	OLFM4	1.64733
OLFML2B	415	35	450	1126.35	286.859	839.487	1.63705e+06	59548	75.1404	259.756	11.1722	6.34e-24	691.525	987.449	two.sided	0	0.95	2.4e-22	OLFML2B	1.97324
OLIG2	415	35	450	1.30999	0.558277	0.75171	10.2377	0.837107	0.220423	129.034	3.4103	0.000866642	0.315598	1.18782	two.sided	0	0.95	0.00254849	OLIG2	1.2305
OLR1	415	35	450	207.219	22.2143	185.005	63980.6	379.267	12.8455	447.334	14.4023	6.58e-39	159.76	210.25	two.sided	0	0.95	1.12e-36	OLR1	3.22159
ONECUT1	415	35	450	15.161	2.38	12.7811	2642.2	15.3547	2.60873	447.167	4.89934	1.35e-06	7.65416	17.9079	two.sided	0	0.95	7.43e-06	ONECUT1	2.67134
ONECUT2	415	35	450	2037.22	703.734	1333.49	6.07966e+06	2.2724e+06	282.091	50.8618	4.72715	1.84e-05	767.127	1899.85	two.sided	0	0.95	8.21e-05	ONECUT2	1.5335
ONECUT3	415	35	450	113.915	40.2015	73.7139	30187.8	5127.9	14.8072	74.6318	4.97825	4.01e-06	44.214	103.214	two.sided	0	0.95	2.03e-05	ONECUT3	1.50264
OPALIN	415	35	450	0.673953	0.09488	0.579073	9.8141	0.126526	0.165117	428.362	3.50706	0.000500967	0.254534	0.903612	two.sided	0	0.95	0.0015852	OPALIN	2.82847
OPCML	415	35	450	10.3227	42.8809	-32.5582	2161.46	2004.24	7.90395	40.4386	-4.11924	0.000182836	-48.5273	-16.5892	two.sided	0	0.95	0.000648283	OPCML	-2.05452
OR10A2	415	35	450	0.663946	0.150663	0.513283	1.92827	0.177301	0.0985503	116.899	5.20834	8.28e-07	0.318108	0.708459	two.sided	0	0.95	4.7e-06	OR10A2	2.13974
OR10A6	415	35	450	0.0826896	0	0.0826896	0.144222	0	0.018642	414	4.43567	1.18e-05	0.0460449	0.119334	two.sided	0	0.95	5.47e-05	OR10A6	Inf
OR10AG1	415	35	450	0.186201	0	0.186201	1.17052	0	0.0531088	414	3.50603	0.000504568	0.0818045	0.290597	two.sided	0	0.95	0.00159609	OR10AG1	Inf
OR10C1	415	35	450	0.131812	0	0.131812	0.604663	0	0.0381709	414	3.4532	0.000611075	0.0567788	0.206845	two.sided	0	0.95	0.00188392	OR10C1	Inf
OR10G2	415	35	450	0.208647	0	0.208647	0.569288	0	0.0370375	414	5.63341	3.27e-08	0.135842	0.281453	two.sided	0	0.95	2.33e-07	OR10G2	Inf
OR10H4	415	35	450	0.0591598	0	0.0591598	0.10301	0	0.0157549	414	3.75501	0.000198143	0.0281902	0.0901293	two.sided	0	0.95	0.000697561	OR10H4	Inf
OR10J3	415	35	450	0.490914	0.0948171	0.396097	3.58607	0.178092	0.117173	200.133	3.38045	0.000870051	0.165045	0.627149	two.sided	0	0.95	0.00255666	OR10J3	2.37225
OR10K1	415	35	450	0.201256	0.0144886	0.186768	0.648365	0.00734716	0.042098	436.723	4.43649	1.16e-05	0.104028	0.269507	two.sided	0	0.95	5.39e-05	OR10K1	3.79605
OR10K2	415	35	450	0.424106	0.0929429	0.331163	2.6475	0.095695	0.0954655	261.049	3.46893	0.000611083	0.143182	0.519143	two.sided	0	0.95	0.00188392	OR10K2	2.19001
OR10Q1	415	35	450	1.11382	0.115051	0.998764	13.3264	0.1447	0.190384	438.883	5.24604	2.42e-07	0.624586	1.37294	two.sided	0	0.95	1.51e-06	OR10Q1	3.27516
OR10R2	415	35	450	0.0607571	0	0.0607571	0.110378	0	0.0163086	414	3.72545	0.000222007	0.028699	0.0928152	two.sided	0	0.95	0.00077073	OR10R2	Inf
OR10S1	415	35	450	0.112741	0	0.112741	0.431537	0	0.0322467	414	3.49621	0.000522949	0.0493535	0.176129	two.sided	0	0.95	0.00164704	OR10S1	Inf
OR10W1	415	35	450	1.23872	0.26832	0.970397	22.3474	0.924067	0.283286	234.139	3.4255	0.000724556	0.412282	1.52851	two.sided	0	0.95	0.00218196	OR10W1	2.20682
OR11H1	415	35	450	0.0537764	0	0.0537764	0.0976403	0	0.0153388	414	3.50591	0.000504785	0.0236248	0.083928	two.sided	0	0.95	0.00159653	OR11H1	Inf
OR11H4	415	35	450	0.347254	0.0610171	0.286237	1.4658	0.0755015	0.075427	193.817	3.79489	0.000197399	0.137474	0.435	two.sided	0	0.95	0.000695427	OR11H4	2.50871
OR11H6	415	35	450	0.132652	0	0.132652	0.273526	0	0.0256729	414	5.16699	3.71e-07	0.0821861	0.183117	two.sided	0	0.95	2.24e-06	OR11H6	Inf
OR12D3	415	35	450	0.740784	0.0639343	0.67685	13.9292	0.0549046	0.187438	441.85	3.61105	0.000339924	0.308468	1.04523	two.sided	0	0.95	0.00112369	OR12D3	3.53439
OR13F1	415	35	450	0.19	0	0.19	1.18074	0	0.0533399	414	3.56205	0.000410757	0.0851487	0.29485	two.sided	0	0.95	0.00133114	OR13F1	Inf
OR13H1	415	35	450	0.297977	0.0523914	0.245586	0.52173	0.0960702	0.0632617	71.0531	3.88206	0.000229447	0.119447	0.371725	two.sided	0	0.95	0.000793976	OR13H1	2.5078
OR14A16	415	35	450	0.0918993	0	0.0918993	0.306105	0	0.0271588	414	3.38377	0.000783115	0.0385129	0.145286	two.sided	0	0.95	0.00233649	OR14A16	Inf
OR1A2	415	35	450	0.336788	0.0517457	0.285043	2.02426	0.0513894	0.0796619	333.168	3.57816	0.000397364	0.128339	0.441746	two.sided	0	0.95	0.00129311	OR1A2	2.70233
OR1B1	415	35	450	0.256568	0.0560743	0.200494	0.877544	0.026047	0.0534674	301.684	3.74984	0.000212097	0.0952778	0.30571	two.sided	0	0.95	0.000741009	OR1B1	2.19393
OR1C1	415	35	450	0.0737388	0	0.0737388	0.196238	0	0.0217454	414	3.39101	0.000763276	0.0309936	0.116484	two.sided	0	0.95	0.00228633	OR1C1	Inf
OR1D2	415	35	450	0.071781	0	0.071781	0.148223	0	0.0188988	414	3.79817	0.000167598	0.0346314	0.108931	two.sided	0	0.95	0.000601312	OR1D2	Inf
OR1D4	415	35	450	0.220542	0.0145171	0.206025	0.69585	0.00737616	0.0434453	439.977	4.74216	2.86e-06	0.120638	0.291411	two.sided	0	0.95	1.49e-05	OR1D4	3.92522
OR1F1	415	35	450	0.67607	0.0615829	0.614488	3.79943	0.0659787	0.105073	397.062	5.84819	1.04e-08	0.407918	0.821057	two.sided	0	0.95	7.97e-08	OR1F1	3.45657
OR1G1	415	35	450	0.466493	0.0286914	0.437802	2.59617	0.0146824	0.0817027	446.915	5.35848	1.35e-07	0.277233	0.598371	two.sided	0	0.95	8.74e-07	OR1G1	4.02317
OR1J1	415	35	450	0.816286	0.163286	0.653001	2.98861	0.312194	0.12697	105.419	5.14296	1.26e-06	0.401255	0.904746	two.sided	0	0.95	6.95e-06	OR1J1	2.32168
OR1J2	415	35	450	1.89556	0.239626	1.65593	26.7499	0.249976	0.267581	444.393	6.18852	1.38e-09	1.13005	2.18181	two.sided	0	0.95	1.2e-08	OR1J2	2.98377
OR1J4	415	35	450	0.901154	0.150517	0.750637	3.87129	0.244631	0.127741	161.668	5.87623	2.33e-08	0.498381	1.00289	two.sided	0	0.95	1.7e-07	OR1J4	2.58185
OR1M1	415	35	450	0.420252	0.0144886	0.405763	4.69798	0.00734716	0.107379	427.705	3.77878	0.000179954	0.194706	0.61682	two.sided	0	0.95	0.000639751	OR1M1	4.85827
[truncated: 1,039 more rows]
