# Supplementary material for: A Prognostic Nomogram Model Based on mRNA Expression of DNA Methylation-Driven Genes for Gastric Cancer
Source: Front Oncol. 2020 Nov 24;10:584733. doi: 10.3389/fonc.2020.584733 (PMC7732649; doi:10.3389/fonc.2020.584733)
Supplement: Supplementary file 3 [file Table_3.xls]

## Sheet: Sheet1
id	HR	lower	upper	pvalue	p.adjust
AADAC	1.82714	1.32177	2.52574	0.00026362	0.00953454
ABCA1	2.06829	1.39249	3.07205	0.00031793	0.00993247
ABCA2	0.570893	0.41424	0.786786	0.000614242	0.0122631
ABCA4	1.86091	1.35062	2.56398	0.000145841	0.00804358
ABCA6	2.07513	1.50895	2.85375	7.09552e-06	0.00387877
ABCA8	1.78788	1.29719	2.46419	0.000385922	0.0103512
ABCA9	1.76627	1.28435	2.42903	0.000466363	0.0111717
ABCB5	1.98138	1.43418	2.73735	3.37272e-05	0.00563369
ABCC11	1.96629	1.33586	2.89424	0.000607732	0.0121994
ABCF2	0.459027	0.320901	0.656606	2.0153e-05	0.00513874
ABCG2	1.86304	1.2893	2.69209	0.000923437	0.0138098
ABCG4	2.00908	1.38048	2.9239	0.000268324	0.00957153
ACADL	1.72279	1.25062	2.37323	0.000873476	0.0137086
ACOT1	2.25397	1.50017	3.38654	9.13407e-05	0.00689565
ACOT2	1.8788	1.35456	2.60592	0.000158034	0.0082126
ACOT6	1.76043	1.27912	2.42283	0.000519183	0.0115396
ACSM5	1.79535	1.28542	2.50757	0.000597237	0.0121142
ACSS3	2.29494	1.47153	3.57908	0.000248607	0.00931574
ACTA2	2.18965	1.41429	3.39008	0.000441059	0.01091
ACTR3C	0.564008	0.406759	0.782049	0.000594419	0.012114
ACVR1	2.06566	1.46709	2.90845	3.24723e-05	0.00559459
ADAM28	2.24116	1.48388	3.38493	0.000125114	0.00769229
ADAMTS18	2.12923	1.53932	2.9452	4.97389e-06	0.00344082
ADAT3	0.554667	0.398283	0.772454	0.000486999	0.0114109
ADCY10	2.13545	1.39912	3.2593	0.000436954	0.0108523
ADD2	1.84061	1.33498	2.53774	0.000196813	0.00859325
ADH5	1.77814	1.26261	2.50417	0.000984859	0.0141352
ADORA3	2.05024	1.34263	3.13077	0.000887106	0.013709
ADPRH	2.19399	1.51251	3.1825	3.46814e-05	0.00563369
ADRA1A	1.81669	1.30408	2.53079	0.000416168	0.010716
ADRA1B	1.88555	1.36934	2.59635	0.000101969	0.00706541
ADRA1D	1.78554	1.27222	2.50597	0.00080197	0.013348
ADRB3	1.98567	1.41815	2.78029	6.49195e-05	0.00644923
AFAP1L1	1.81078	1.31561	2.49234	0.000269657	0.00957153
AFF2	2.03452	1.44248	2.86956	5.16637e-05	0.0062931
AFF3	1.81295	1.28971	2.54848	0.000616541	0.0122631
AFF4	2.00585	1.43361	2.80652	4.86893e-05	0.00614608
AGTR2	1.75347	1.2688	2.42327	0.000668272	0.0124022
AHCYL2	0.506983	0.36335	0.707393	6.42141e-05	0.00644923
AIDA	2.32266	1.53757	3.50862	6.22863e-05	0.00644923
AIRE	1.81999	1.29643	2.555	0.000540234	0.0117403
AK1	0.530499	0.365983	0.768968	0.000817059	0.0134189
AK3L1	1.83385	1.32819	2.53204	0.000229375	0.0090462
AKAP12	1.8836	1.3545	2.61937	0.000167552	0.00839838
AKAP8	0.398682	0.252127	0.630425	8.37843e-05	0.00676072
AKR1A1	0.484918	0.315563	0.745161	0.000960244	0.0139741
AKR1B1	2.0299	1.45688	2.82831	2.87022e-05	0.00527381
AKT3	2.34118	1.44696	3.78803	0.000530539	0.0116621
ALB	1.76293	1.26531	2.45626	0.000806508	0.0133886
AMHR2	1.81644	1.31254	2.5138	0.000317587	0.00993247
ANAPC2	0.54327	0.392055	0.752809	0.000246374	0.00931574
ANGPT1	2.75192	1.63731	4.62528	0.000132858	0.00791522
ANGPT2	1.71809	1.24739	2.3664	0.000922238	0.0138098
ANGPTL1	2.27284	1.43247	3.60621	0.000490472	0.0114109
ANGPTL5	1.98622	1.33688	2.95096	0.000680463	0.0124785
ANGPTL7	1.77761	1.28587	2.4574	0.000498171	0.011437
ANKRD1	1.95514	1.31659	2.90338	0.000889652	0.013709
ANKRD33	1.87226	1.29565	2.70548	0.000840941	0.013555
ANKRD34B	1.81972	1.29153	2.56393	0.000620722	0.0122631
ANKRD50	1.84837	1.33844	2.55258	0.000191539	0.00858505
ANKRD54	0.506046	0.342034	0.748705	0.000654345	0.0123531
ANKRD6	1.87022	1.35316	2.58486	0.000149625	0.00806037
ANO3	2.29291	1.51964	3.45968	7.69057e-05	0.00644923
ANO4	1.92142	1.37127	2.6923	0.000147963	0.00804358
AP1M1	1.8642	1.31244	2.64792	0.000504381	0.01145
AP4B1	0.536998	0.372143	0.774883	0.000890325	0.013709
APBB1	1.83059	1.3014	2.57496	0.000514213	0.0115396
APLP2	1.85608	1.28865	2.67336	0.00089313	0.0137133
APOA5	2.04182	1.3604	3.06457	0.000569981	0.0120482
APOD	2.21362	1.55708	3.14699	9.56083e-06	0.00394038
ARHGAP6	1.81612	1.29344	2.55003	0.000569316	0.0120482
ARMCX1	1.88373	1.33686	2.65431	0.000295472	0.00993247
ARPP21	2.15426	1.43475	3.23461	0.000215044	0.00880623
ARRDC3	1.98506	1.39468	2.82534	0.000140587	0.00804358
ARSB	1.74933	1.26916	2.41118	0.000635787	0.0122748
ARSK	2.15479	1.4434	3.21679	0.000173232	0.00846332
AR	2.02998	1.38428	2.97688	0.000289318	0.00979696
ASB13	0.553813	0.395374	0.775743	0.000588541	0.012114
ASF1A	1.91309	1.32276	2.76687	0.000569512	0.0120482
ASF1B	0.552474	0.401609	0.760013	0.000265938	0.0095597
ASPA	1.95402	1.35723	2.81323	0.000315011	0.00993247
ASPN	1.87701	1.31711	2.67493	0.000494117	0.0114204
ASTN1	1.99751	1.39519	2.85986	0.0001576	0.0082126
ATF7	2.12246	1.48119	3.04137	4.12582e-05	0.00584461
ATG10	2.34468	1.52209	3.61183	0.000110816	0.00737722
ATG4D	0.411264	0.282495	0.598731	3.53855e-06	0.00335612
ATP13A1	0.506876	0.350417	0.733192	0.000308856	0.00993247
ATP1B2	1.76906	1.28417	2.43705	0.00048253	0.0113644
ATP2A1	0.511717	0.348361	0.751675	0.000638026	0.0122748
ATP2B2	2.05915	1.36516	3.10596	0.000572684	0.012075
ATP2B3	1.92859	1.3579	2.73915	0.000243507	0.00931366
ATP2B4	1.76664	1.26219	2.4727	0.000908887	0.0137784
ATP6V1E1	2.10917	1.35906	3.27329	0.000874348	0.0137086
ATP8A2	2.43674	1.47102	4.03646	0.000542658	0.0117722
ATP8B2	1.80844	1.30635	2.50351	0.000356342	0.0101047
ATXN1	1.72345	1.25385	2.36893	0.000797149	0.0133425
AVPR1A	1.79672	1.28863	2.50513	0.000549716	0.011852
AVPR2	1.82719	1.27614	2.61619	0.000996865	0.0142269
AXL	1.85877	1.32767	2.60234	0.000305251	0.00993247
BAALC	2.15639	1.45772	3.18993	0.000119877	0.00757224
BACH2	1.8022	1.28155	2.53439	0.000709107	0.0126501
BASP1	1.76516	1.26537	2.46236	0.000820544	0.0134483
BCHE	2.27522	1.57451	3.28776	1.20427e-05	0.00419993
BEND5	1.82762	1.31547	2.53915	0.000325206	0.00993247
BEND6	2.09419	1.3877	3.16035	0.000430759	0.0107544
BEX4	1.85014	1.32175	2.58978	0.00033622	0.00997724
BGN	1.84164	1.31756	2.57418	0.000351481	0.0100775
BIK	0.521236	0.362052	0.750409	0.000457829	0.0110549
BIN3	0.483872	0.32446	0.721607	0.000370797	0.0102031
BLMH	1.98466	1.39279	2.82804	0.000148472	0.00804358
BMPR1B	1.84522	1.32769	2.56449	0.000264602	0.00953454
BMPR2	2.11269	1.43556	3.10923	0.000148328	0.00804358
BNIP2	2.0601	1.38118	3.07274	0.00039549	0.0104959
BNIP3	2.53679	1.46256	4.40003	0.000922921	0.0138098
BRCC3	0.45004	0.311376	0.650454	2.15203e-05	0.00520954
BRI3BP	0.538835	0.383986	0.756129	0.000347411	0.0100721
BTBD12	0.488296	0.319344	0.746631	0.000937866	0.0138888
C10orf10	1.80175	1.2796	2.53695	0.000746122	0.0129576
C10orf114	1.80798	1.30958	2.49608	0.000319401	0.00993247
C10orf25	2.14472	1.41246	3.25659	0.00034296	0.0100721
C10orf90	2.14549	1.48818	3.09314	4.31487e-05	0.00593702
C11orf35	0.3893	0.258567	0.586133	6.22176e-06	0.00371828
C11orf63	2.50585	1.49157	4.20986	0.000519534	0.0115396
C13orf34	0.545552	0.39318	0.756975	0.000287761	0.00979696
C13orf39	1.81352	1.27897	2.57149	0.00083499	0.013555
C14orf21	0.559004	0.406123	0.769436	0.000360004	0.0101047
C14orf37	2.04044	1.47875	2.81549	1.41627e-05	0.00451411
C15orf51	2.07584	1.39646	3.08573	0.000305031	0.00993247
C16orf62	1.92815	1.36865	2.71638	0.000173633	0.00846332
C17orf108	2.30746	1.40967	3.77705	0.000882411	0.0137086
C17orf55	1.8024	1.28301	2.53204	0.000681369	0.0124785
C17orf81	0.477391	0.316589	0.719866	0.000418017	0.010716
C18orf34	1.8191	1.31939	2.50807	0.000260813	0.00948247
C19orf29	0.573533	0.416372	0.790013	0.000667533	0.0124022
C19orf39	0.48386	0.335911	0.696973	9.6687e-05	0.00701225
C19orf51	0.507585	0.35124	0.733522	0.000306658	0.00993247
C19orf52	0.471956	0.332132	0.670645	2.80696e-05	0.00527381
C19orf6	0.512855	0.367964	0.7148	8.0797e-05	0.00660325
C1QL2	2.11144	1.51076	2.95095	1.21002e-05	0.00419993
C1QTNF2	2.69022	1.66188	4.35487	5.65337e-05	0.00637406
C1QTNF3	1.77435	1.26806	2.4828	0.000821446	0.0134498
C1QTNF4	1.83581	1.33083	2.53241	0.000214469	0.00880151
C1orf114	1.98932	1.38507	2.85719	0.000196504	0.00859325
C1orf190	1.9021	1.34409	2.69179	0.000284457	0.00979696
C1orf65	1.73129	1.25369	2.39083	0.000859627	0.0136234
C1orf70	1.97499	1.43042	2.72687	3.55158e-05	0.00563369
C1orf95	1.72817	1.25026	2.38875	0.000925297	0.0138098
C20orf103	2.40079	1.54449	3.73184	9.96557e-05	0.00705252
C20orf194	1.78939	1.30084	2.46142	0.000348111	0.0100721
C20orf197	2.31287	1.52276	3.51294	8.42679e-05	0.00677117
C20orf54	0.457962	0.332651	0.630479	1.68515e-06	0.00311901
C21orf122	1.74396	1.26555	2.40321	0.000675145	0.0124461
C21orf34	1.85693	1.34225	2.56895	0.000185924	0.00856418
C21orf88	1.81916	1.27992	2.58558	0.000850601	0.0135925
C2CD4D	0.581892	0.422938	0.800586	0.000880313	0.0137086
C2orf82	0.567337	0.410545	0.78401	0.000593919	0.012114
C3orf51	1.94038	1.3387	2.81248	0.000464886	0.0111666
C4orf31	1.76587	1.27529	2.44516	0.000616213	0.0122631
C4orf32	1.83389	1.31579	2.556	0.000343472	0.0100721
C4orf44	2.0676	1.3854	3.08574	0.000377036	0.0102847
C5orf13	1.93352	1.39402	2.68181	7.81123e-05	0.00644923
C5orf23	2.18416	1.53603	3.10577	1.36375e-05	0.00451411
C5orf4	1.77855	1.27819	2.47477	0.000635091	0.0122748
C5orf58	1.99372	1.35838	2.92622	0.000424277	0.0107212
C6orf138	1.9159	1.3427	2.7338	0.000337599	0.00999419
C6orf145	1.77654	1.29066	2.44533	0.000423256	0.0107212
C6orf227	2.14554	1.38413	3.3258	0.000641215	0.0122748
C6orf48	1.94911	1.40504	2.70386	6.43356e-05	0.00644923
C6orf81	1.85922	1.29839	2.6623	0.000710628	0.0126655
C6	1.84987	1.29192	2.64881	0.000784182	0.0132646
C7	1.85616	1.34309	2.56524	0.000179047	0.00851558
C8orf42	1.94933	1.40573	2.70316	6.29178e-05	0.00644923
C8orf46	2.05658	1.49319	2.83252	1.01201e-05	0.00401809
C8orf48	1.73873	1.26265	2.39431	0.00070243	0.0126016
C8orf56	1.74051	1.26062	2.40308	0.000759322	0.0130659
C9orf106	2.15046	1.38814	3.33144	0.00060701	0.0121994
C9orf144	2.18109	1.41741	3.35624	0.000390692	0.0104206
C9orf86	0.347363	0.22823	0.52868	8.04745e-07	0.00256499
C9	2.02794	1.33617	3.07785	0.000895622	0.0137133
CACNA2D3	1.82828	1.32374	2.52512	0.000249982	0.00931904
CACNB2	1.77669	1.28842	2.45	0.000455445	0.0110536
CACNG4	1.88554	1.34041	2.65237	0.000269769	0.00957153
CALCR	1.94256	1.39052	2.71375	9.91462e-05	0.00705252
CAMSAP1L1	1.93165	1.40487	2.65595	5.07003e-05	0.00625544
CAND2	1.91805	1.38231	2.66143	9.73076e-05	0.00702231
CAP2	1.95464	1.34724	2.83589	0.000416032	0.010716
CAPN11	1.76609	1.2607	2.47408	0.00094338	0.0139206
CARTPT	2.15194	1.49296	3.1018	3.98482e-05	0.00581724
CASD1	1.90008	1.31157	2.75267	0.000688615	0.012542
CASP7	0.56392	0.405519	0.784196	0.000661888	0.0124022
CAV1	1.9206	1.34825	2.73594	0.000300222	0.00993247
CBLN4	2.15699	1.54881	3.00398	5.39765e-06	0.00344082
CC2D2A	2.36281	1.52555	3.65958	0.000117105	0.00754747
CCBE1	1.90834	1.31611	2.76705	0.000652142	0.0123481
CCBP2	1.98653	1.38887	2.84139	0.00017069	0.00839838
CCDC134	0.528791	0.369859	0.756017	0.000476783	0.0112986
CCDC152	1.79828	1.26903	2.54825	0.000968294	0.0140179
CCDC157	0.411494	0.265419	0.637962	7.21559e-05	0.00644923
CCDC23	2.37116	1.51703	3.70618	0.000151335	0.00812957
CCDC64B	0.400959	0.265581	0.605345	1.37249e-05	0.00451411
CCDC64	0.498865	0.356928	0.697244	4.67976e-05	0.00608721
CCDC79	2.10267	1.35476	3.26347	0.000920625	0.0138098
CCL16	2.44762	1.5904	3.76689	4.71556e-05	0.00608721
CCNDBP1	2.21957	1.44488	3.40961	0.000272383	0.00962855
CCNF	0.474823	0.308717	0.730302	0.00069682	0.0125687
CCNO	0.487071	0.350674	0.676521	1.77695e-05	0.00471979
CCPG1	2.22742	1.51413	3.27671	4.77453e-05	0.00608721
CD109	1.88118	1.36424	2.594	0.000115893	0.00753855
CD300LG	1.87835	1.3424	2.62829	0.000235144	0.00915726
CD36	1.9992	1.41909	2.81645	7.44427e-05	0.00644923
CD59	1.82049	1.2783	2.59265	0.000896947	0.0137226
CD82	0.538914	0.385358	0.753659	0.000302993	0.00993247
CDC25A	0.572635	0.412531	0.794876	0.000862208	0.0136234
CDC37	0.538022	0.391152	0.740038	0.000138515	0.00804358
CDC42BPG	0.511113	0.344097	0.759194	0.000885272	0.013709
CDCA2	0.582441	0.423002	0.801975	0.000925584	0.0138098
CDH18	2.19533	1.52359	3.16322	2.44969e-05	0.00527381
CDH2	2.14826	1.36565	3.37936	0.000939003	0.0138888
CDH6	2.06027	1.48171	2.86473	1.72461e-05	0.00471164
CDK15	1.77945	1.28249	2.46897	0.000562758	0.0120482
CDO1	1.91815	1.34682	2.73186	0.000305908	0.00993247
CEP55	0.567121	0.408461	0.78741	0.000705647	0.0126356
CFHR4	2.13003	1.40795	3.22243	0.000343962	0.0100721
CGB5	2.35534	1.6346	3.39385	4.2939e-06	0.00342152
CGB	1.99547	1.40658	2.8309	0.000107948	0.007269
CHAF1A	0.504748	0.359528	0.708626	7.82379e-05	0.00644923
CHEK1	0.558738	0.402484	0.775654	0.000505323	0.01145
CHRDL1	3.21211	1.63586	6.3072	0.000700088	0.012595
CHRFAM7A	2.08878	1.36905	3.18689	0.000632519	0.0122748
CHRNA3	1.87823	1.3108	2.69128	0.000593219	0.012114
CHRNE	1.71772	1.24686	2.36639	0.000933798	0.0138541
CHST1	1.81728	1.30553	2.52964	0.000400244	0.0105286
CHST7	2.05188	1.38029	3.05025	0.000380471	0.0103162
CHST8	1.73811	1.2564	2.40451	0.000842755	0.013555
CHST9	2.11166	1.36407	3.26897	0.000800999	0.013348
CHSY3	1.71568	1.24395	2.36631	0.000999531	0.0142341
CIDEA	1.96018	1.37365	2.79715	0.000207275	0.00869284
CILP	2.26646	1.47206	3.48955	0.000202364	0.00864393
CLDN11	1.81426	1.3034	2.52534	0.000414968	0.010716
CLDN6	2.08695	1.43896	3.02673	0.000105095	0.00716003
CLEC14A	1.71888	1.24586	2.3715	0.000971559	0.0140333
CLEC2L	1.97581	1.34861	2.8947	0.000474357	0.0112691
CLECL1	1.97469	1.3291	2.93385	0.000756011	0.0130371
CLGN	1.86492	1.29532	2.68499	0.000803844	0.0133676
CLRN3	0.552777	0.401798	0.760489	0.000270375	0.00957528
CLTCL1	1.72026	1.24923	2.36889	0.000889989	0.013709
CMTM3	2.22757	1.43965	3.44674	0.000323007	0.00993247
CMYA5	1.76796	1.26858	2.46394	0.000766388	0.0131215
CNGA3	1.75554	1.27493	2.41731	0.000564332	0.0120482
CNGB3	2.16595	1.53174	3.06274	1.22985e-05	0.00419993
CNKSR2	1.81025	1.28248	2.5552	0.000738857	0.012904
CNR1	1.83061	1.29147	2.59482	0.000681331	0.0124785
CNTN2	1.78832	1.29047	2.47825	0.000479738	0.0113266
CNTN4	2.2263	1.39028	3.56503	0.000863394	0.0136234
CNTNAP1	1.75344	1.27253	2.4161	0.00059591	0.012114
CNTNAP5	1.72959	1.25342	2.38667	0.000853717	0.0136054
COBRA1	0.524836	0.36762	0.749289	0.000386905	0.010363
COL24A1	1.87991	1.35265	2.61268	0.000170831	0.00839838
COL25A1	2.01198	1.38324	2.92652	0.00025519	0.00939259
COL4A1	2.1453	1.37605	3.34457	0.000754662	0.0130371
COL4A4	2.48703	1.56787	3.94504	0.000108639	0.00728985
COL4A5	1.7404	1.25457	2.41436	0.000906697	0.0137699
COLEC12	1.8186	1.29983	2.54442	0.000482278	0.0113644
COMMD10	1.98004	1.39017	2.8202	0.000153419	0.00817263
CPA6	1.84446	1.3397	2.53939	0.000174994	0.00849386
CPEB1	1.75399	1.26329	2.43531	0.00079138	0.0132874
CPLX3	2.46803	1.58026	3.85454	7.13799e-05	0.00644923
CPNE8	3.01385	1.70584	5.32484	0.000145265	0.00804358
CPT1C	1.8251	1.32585	2.51235	0.000224476	0.00898093
CPZ	1.81703	1.31396	2.5127	0.000305112	0.00993247
CRB1	1.93298	1.36372	2.73986	0.000213166	0.00877671
CRHR1	1.77505	1.27796	2.46549	0.000619242	0.0122631
CRYGN	1.74373	1.25927	2.41456	0.000813559	0.0134189
CSK	0.524723	0.381377	0.721949	7.45765e-05	0.00644923
CSMD2	1.78394	1.26675	2.51231	0.000921124	0.0138098
CST2	1.75398	1.2685	2.42526	0.000677595	0.0124599
CST6	1.88164	1.35778	2.60762	0.000146383	0.00804358
CTGF	1.85155	1.33951	2.55934	0.000191723	0.00858505
CTNNA3	1.97306	1.42615	2.72972	4.07366e-05	0.0058273
CTNNAL1	1.78933	1.27205	2.51696	0.000831268	0.013541
CTSO	1.87223	1.30052	2.69527	0.000742508	0.0129324
CXCL3	0.443364	0.276691	0.710437	0.000721891	0.0128081
CXCR4	1.86857	1.35335	2.57994	0.000145656	0.00804358
CXCR7	1.92067	1.34605	2.7406	0.000320228	0.00993247
CXXC1	0.430707	0.268735	0.690304	0.000465373	0.0111666
CXorf1	1.84647	1.33416	2.55551	0.000216678	0.00881648
CXorf36	1.99467	1.33026	2.99093	0.000835776	0.013555
CYB561	0.457256	0.315199	0.663335	3.74913e-05	0.00567604
CYB5R1	2.19312	1.42501	3.37525	0.000356918	0.0101047
CYP19A1	2.19608	1.40792	3.42545	0.000523802	0.0115806
CYP1B1	2.00627	1.41161	2.85144	0.000103639	0.00711223
CYP26C1	2.30585	1.50908	3.52331	0.000112293	0.00740516
CYP27C1	1.78287	1.29482	2.45488	0.000395312	0.0104959
CYP2U1	1.79014	1.2953	2.47403	0.000419808	0.0107188
CYP46A1	2.18632	1.50841	3.16889	3.61836e-05	0.00563369
CYP4X1	0.53481	0.376654	0.759376	0.000467337	0.0111717
CYP7B1	1.94633	1.311	2.88954	0.000956261	0.0139611
CYS1	1.92549	1.39542	2.65693	6.65986e-05	0.00644923
CYTH3	1.90121	1.32289	2.73235	0.00051622	0.0115396
CYTL1	1.87075	1.3562	2.58053	0.000135319	0.00801191
DAB2	2.29464	1.44672	3.63951	0.000416936	0.010716
DBC1	1.76425	1.27824	2.43503	0.000554182	0.0119081
DBX2	2.29726	1.47998	3.56588	0.00020935	0.0087035
DCBLD2	1.9947	1.44699	2.74972	2.48746e-05	0.00527381
DCLK1	2.2282	1.43949	3.44906	0.000325448	0.00993247
DCX	1.71184	1.24448	2.3547	0.000951646	0.0139351
DDIT4L	1.80369	1.30216	2.4984	0.000387843	0.0103736
DDRGK1	0.466574	0.309267	0.703896	0.000279569	0.00977417
DDX19A	1.74605	1.26833	2.40372	0.00063225	0.0122748
DDX39	0.543328	0.386565	0.763661	0.000444076	0.0109115
DDX55	0.428996	0.278172	0.661596	0.000128686	0.00783756
DEGS2	0.502191	0.357779	0.704892	6.84923e-05	0.00644923
DENND5A	1.76345	1.26238	2.46341	0.000880678	0.0137086
DEXI	1.91305	1.38659	2.63939	7.80252e-05	0.00644923
DGKQ	0.539401	0.380644	0.764373	0.000519083	0.0115396
DHRS7	1.90898	1.34736	2.7047	0.00027569	0.00969171
DISC1	2.26045	1.54101	3.31577	3.01668e-05	0.00529276
DLC1	1.85085	1.28961	2.65635	0.000838744	0.013555
DLGAP2	1.86341	1.34516	2.58133	0.000181669	0.00851558
DLK2	2.44895	1.66508	3.60182	5.35497e-06	0.00344082
DMRTC1B	2.00543	1.44028	2.79235	3.78687e-05	0.00567604
DNAH8	2.03822	1.38327	3.0033	0.000317671	0.00993247
DNASE1L2	0.508437	0.341927	0.756034	0.000833072	0.0135473
DNM3	1.76015	1.27908	2.42215	0.00051844	0.0115396
DNPEP	0.524755	0.380627	0.723459	8.29211e-05	0.00671942
DOCK3	1.82426	1.31618	2.52847	0.00030681	0.00993247
DOHH	0.547683	0.388634	0.771823	0.000582397	0.012114
DOK7	0.525063	0.360629	0.764472	0.000776146	0.0132105
DOT1L	0.499568	0.3419	0.729943	0.000334628	0.00997724
DPH2	0.441881	0.302729	0.644997	2.31164e-05	0.00527381
DPP10	1.82148	1.30019	2.55178	0.000490176	0.0114109
DPP3	0.483904	0.351427	0.66632	8.68835e-06	0.00387877
DPP6	1.94204	1.38675	2.71968	0.000112094	0.00740516
DPYSL5	1.9177	1.37952	2.66585	0.000106914	0.00722484
DRP2	2.14714	1.44536	3.18966	0.000154253	0.00819428
DSE	1.78163	1.27824	2.48326	0.000652068	0.0123481
DTNA	2.94543	1.72627	5.02559	7.40883e-05	0.00644923
DTX1	1.71865	1.24786	2.36705	0.000913924	0.0138084
DYNC1I1	2.03624	1.38283	2.99839	0.000316203	0.00993247
DYNC1LI2	1.84895	1.30721	2.61519	0.000512099	0.0115216
DYNC2H1	2.1389	1.37104	3.33682	0.000806068	0.0133886
DZIP1	1.83745	1.3331	2.53261	0.000202282	0.00864393
E2F1	0.562913	0.406033	0.780407	0.000565876	0.0120482
E2F8	0.536397	0.386003	0.745389	0.000206966	0.00869284
EBF1	3.36539	1.65002	6.86404	0.000846695	0.0135727
EBF3	2.0965	1.37304	3.20115	0.000607869	0.0121994
EBNA1BP2	0.557052	0.397055	0.78152	0.000706695	0.0126425
ECM2	1.80168	1.28561	2.52491	0.000628495	0.0122748
EDA	1.984	1.35381	2.90756	0.000442441	0.01091
EDDM3A	2.01215	1.3547	2.98868	0.000532333	0.0116881
EDNRA	1.8031	1.2871	2.52596	0.000609432	0.0122167
EFCAB4A	0.433535	0.296526	0.63385	1.61326e-05	0.00471164
EFEMP1	4.32506	2.20292	8.49149	2.09566e-05	0.00520486
EFNA4	0.540588	0.392843	0.743899	0.000159186	0.00822778
EFNA5	2.1244	1.54131	2.92807	4.16943e-06	0.00342152
EGFLAM	1.92164	1.39054	2.65559	7.57336e-05	0.00644923
EGF	1.97916	1.38132	2.83576	0.000198842	0.00861156
EHD3	1.87116	1.32025	2.65195	0.000429366	0.0107435
EID1	2.53967	1.56769	4.11428	0.000152734	0.00815892
EIF1AD	0.497766	0.351099	0.705702	8.96145e-05	0.00683606
EIF4G2	1.76965	1.27756	2.45128	0.000595996	0.012114
ELAVL3	1.94405	1.37034	2.75795	0.000194787	0.00858505
ELL2	1.85815	1.32084	2.61405	0.000373901	0.0102501
ELN	2.05748	1.37114	3.08738	0.000493356	0.0114204
ELOVL2	2.26863	1.52987	3.36413	4.59993e-05	0.00608721
ELOVL4	3.22831	1.74453	5.97409	0.000189912	0.00858505
EMCN	1.90583	1.36714	2.65679	0.000141807	0.00804358
EML1	1.82116	1.30106	2.54918	0.000476236	0.0112986
EMX2OS	1.93289	1.35791	2.75133	0.000253865	0.00939259
EMX2	2.41363	1.51845	3.83655	0.000194208	0.00858505
ENG	1.94204	1.37084	2.75125	0.000187832	0.00858505
ENOX1	1.79838	1.26878	2.54902	0.000975323	0.0140664
ENTPD2	0.553187	0.394075	0.776541	0.000622754	0.0122748
ENTPD8	0.579569	0.420075	0.799621	0.000894678	0.0137133
EPB41L5	1.80412	1.27818	2.54646	0.0007913	0.0132874
EPDR1	2.13145	1.3639	3.33092	0.000892319	0.0137133
EPHX4	3.06847	1.61126	5.84358	0.000646411	0.0123481
EPM2A	1.79217	1.28624	2.49709	0.000566049	0.0120482
EPS15	1.72281	1.24965	2.37512	0.000899182	0.0137238
ERBB4	2.10059	1.51411	2.91422	8.85302e-06	0.00387877
ERG	2.06856	1.41631	3.02119	0.000169339	0.00839838
ERRFI1	1.8467	1.28272	2.65865	0.000970108	0.0140229
ESAM	1.77359	1.27907	2.4593	0.000590741	0.012114
EVI5	1.74987	1.25458	2.44068	0.000980964	0.0141052
EWSR1	0.538693	0.38361	0.756471	0.000355497	0.0101018
EZH2	0.506393	0.359772	0.712768	9.56639e-05	0.00701225
F13B	2.21164	1.41292	3.46186	0.000516671	0.0115396
F2RL3	1.80614	1.30371	2.5022	0.000378603	0.0102847
F2R	1.98986	1.41714	2.79405	7.09362e-05	0.00644923
F5	1.94034	1.40308	2.68332	6.13765e-05	0.00644923
F8	2.11311	1.4354	3.1108	0.000149526	0.00806037
FAAH	0.356783	0.23309	0.546116	2.08448e-06	0.00311901
FABP4	1.80884	1.28879	2.53875	0.000610633	0.012228
FAM104A	0.554422	0.395139	0.777914	0.000641854	0.0122748
FAM127C	1.86798	1.30714	2.66946	0.000602774	0.0121782
FAM164A	1.89169	1.37215	2.60793	9.97503e-05	0.00705252
FAM171B	1.75107	1.26771	2.41873	0.000675544	0.0124461
FAM192A	1.8597	1.33486	2.59089	0.000245227	0.00931574
FAM198B	2.05972	1.37962	3.07507	0.000409628	0.0106727
FAM19A2	1.72016	1.24951	2.36808	0.000881849	0.0137086
FAM19A3	1.97425	1.41091	2.7625	7.23917e-05	0.00644923
FAM22D	1.82536	1.32426	2.51609	0.000237668	0.00920075
FAM38B	2.21619	1.55974	3.14893	8.98712e-06	0.00387877
FAM40B	0.394654	0.273361	0.569768	6.96431e-07	0.00256499
FAM47C	2.26505	1.4461	3.54778	0.000355453	0.0101018
FAM53B	0.57692	0.419143	0.794088	0.000739852	0.0129096
FAM70A	2.1649	1.43116	3.27481	0.000254629	0.00939259
FAM81B	1.8499	1.34052	2.55284	0.000181604	0.00851558
FAM83D	1.77118	1.27687	2.45685	0.000617368	0.0122631
FAM83G	0.546251	0.391896	0.761402	0.000358587	0.0101047
FAM84B	0.532673	0.368446	0.770102	0.000811133	0.0133956
FAM9C	2.20244	1.52782	3.17494	2.32236e-05	0.00527381
FARSA	0.549176	0.399264	0.755375	0.000228941	0.0090462
FAT1	0.393301	0.252978	0.611459	3.40057e-05	0.00563369
FAT3	2.02586	1.46367	2.804	2.07213e-05	0.00520486
FBLN1	2.22286	1.41308	3.49667	0.000548373	0.0118471
FBLN5	1.85213	1.30903	2.62055	0.000499936	0.01145
FBXL2	1.72257	1.25096	2.37198	0.000862839	0.0136234
FBXL5	2.11038	1.37197	3.24623	0.000675496	0.0124461
FBXO17	1.8953	1.31903	2.72332	0.000545818	0.011808
FBXO27	1.83618	1.30887	2.57592	0.000434203	0.0108121
FBXO38	2.04719	1.46815	2.8546	2.40289e-05	0.00527381
FCRLB	1.84747	1.29099	2.64384	0.000788941	0.0132727
FDX1	0.483312	0.320355	0.729162	0.000529505	0.0116621
FEN1	0.515086	0.374142	0.709125	4.75776e-05	0.00608721
FERMT2	1.82221	1.28871	2.57658	0.000686226	0.0125223
FERMT3	0.337864	0.18683	0.610993	0.00033087	0.00997724
FES	2.04366	1.34709	3.10041	0.00077644	0.0132105
FGF14	1.91741	1.34916	2.72501	0.000283527	0.00979696
FGFR4	0.583081	0.42373	0.802358	0.000926573	0.0138098
FHL5	1.9053	1.29985	2.79275	0.000952672	0.0139395
FKBP10	1.89555	1.30223	2.75921	0.000842108	0.013555
FKBP14	1.88107	1.346	2.62883	0.000215623	0.00881107
FKBP5	2.02136	1.46753	2.78419	1.64769e-05	0.00471164
FLJ16779	2.18357	1.58131	3.0152	2.10404e-06	0.00311901
FLJ42709	1.78685	1.29814	2.45954	0.000370122	0.0101991
FLJ43390	1.92223	1.3939	2.65082	6.73861e-05	0.00644923
FLRT2	1.8213	1.31445	2.52359	0.00031437	0.00993247
FLT4	1.80057	1.28303	2.52689	0.000670535	0.0124137
FLVCR1	2.11775	1.3647	3.28635	0.000817452	0.0134189
FMN2	1.8394	1.32636	2.55087	0.000259327	0.00944919
FMO2	1.74332	1.26054	2.41102	0.000780884	0.0132508
FMO3	2.04919	1.35674	3.09503	0.00064948	0.0123481
FN1	1.83924	1.31071	2.58088	0.000422983	0.0107212
FNDC1	2.17023	1.42092	3.31467	0.000336157	0.00997724
FNDC8	0.514702	0.372562	0.711071	5.62852e-05	0.00637406
FOXD2	0.477196	0.340376	0.669012	1.77364e-05	0.00471979
FOXD4L1	0.429762	0.296392	0.623147	8.39135e-06	0.00387877
FOXI2	1.87673	1.29912	2.71117	0.000795731	0.013337
FOXS1	2.46102	1.59531	3.79652	4.6682e-05	0.00608721
FREM1	1.8522	1.28804	2.66345	0.000881935	0.0137086
FRMD6	1.75011	1.26694	2.41755	0.000685359	0.0125223
FRMD7	2.09268	1.51533	2.89	7.34222e-06	0.00387877
FSTL5	1.78963	1.29959	2.46444	0.000363549	0.0101201
FTO	2.06887	1.39273	3.07325	0.000317433	0.00993247
FXYD7	2.55066	1.49472	4.35256	0.000594566	0.012114
FYTTD1	1.78471	1.28458	2.47956	0.000555067	0.0119137
FZD1	1.99392	1.35759	2.92853	0.000433642	0.0108121
FZD2	1.93623	1.3391	2.79963	0.000444732	0.0109115
GABARAPL2	1.75906	1.25935	2.45704	0.000924935	0.0138098
GABRG1	2.1317	1.49484	3.03989	2.91338e-05	0.00527381
GABRG2	1.80102	1.30824	2.47941	0.000309396	0.00993247
GADD45B	1.79576	1.30594	2.46929	0.000315154	0.00993247
GALNT13	1.90713	1.35964	2.67508	0.000184435	0.0085492
GALNTL1	1.88498	1.33461	2.66231	0.000320142	0.00993247
GAMT	2.39653	1.50915	3.80568	0.000212143	0.00876247
GCK	1.76166	1.26994	2.44378	0.00069622	0.0125687
GDF3	1.99332	1.36745	2.90566	0.000333809	0.00997724
GDF5	1.80296	1.28647	2.52679	0.000619912	0.0122631
GDF6	1.90416	1.35693	2.67207	0.000194829	0.00858505
GDF7	1.7854	1.26765	2.51462	0.00090924	0.0137784
GEM	1.88892	1.31173	2.72008	0.000629914	0.0122748
GFAP	2.16676	1.50137	3.12704	3.61018e-05	0.00563369
GFRA3	1.98662	1.32495	2.97873	0.00089544	0.0137133
GFRA4	2.07151	1.38838	3.09075	0.000360725	0.0101047
GGT5	1.935	1.40163	2.67133	6.01821e-05	0.00644923
GGTA1	2.02071	1.41178	2.89228	0.000120651	0.00757224
GHRL	1.85795	1.33511	2.58554	0.000238665	0.00922068
GHR	1.90206	1.3749	2.63134	0.00010332	0.00711223
GJA1	2.03569	1.41377	2.9312	0.000132676	0.00791522
GJB2	0.561317	0.400906	0.785911	0.000771223	0.0131686
GLDN	2.02479	1.37445	2.98284	0.000358269	0.0101047
GLE1	0.543825	0.389413	0.759465	0.000350766	0.0100721
GLIS2	1.88125	1.33685	2.64733	0.000288283	0.00979696
GLP2R	2.15656	1.56689	2.96814	2.41031e-06	0.00311901
GMIP	0.516967	0.368621	0.725015	0.000131599	0.00791416
GMPPA	0.551831	0.395022	0.770888	0.000491128	0.0114123
GNAI1	2.6417	1.63246	4.2749	7.63555e-05	0.00644923
GNB5	2.16363	1.46288	3.20005	0.000111098	0.00737722
GNS	2.13803	1.39921	3.26696	0.000443368	0.0109115
GOLGA8C	2.20437	1.42065	3.42043	0.000421264	0.0107212
GOLGA9P	2.13787	1.55383	2.94144	3.05545e-06	0.00335612
GPC3	1.88387	1.36778	2.59469	0.000105592	0.00716076
GPIHBP1	1.82953	1.32063	2.53453	0.000280957	0.0097966
GPR133	4.49744	1.84262	10.9773	0.000958521	0.0139611
GPR146	2.18482	1.51391	3.15304	2.9717e-05	0.00527381
GPR152	2.06019	1.3473	3.15027	0.000850773	0.0135925
GPR156	2.92399	1.62077	5.27508	0.000365211	0.0101369
GPR15	1.75288	1.26226	2.43419	0.000807682	0.0133956
GPR173	1.86951	1.35884	2.57209	0.000121196	0.00757224
GPR176	2.12108	1.53439	2.93209	5.32574e-06	0.00344082
GPR17	2.66214	1.60554	4.41406	0.000147584	0.00804358
GPR26	1.94146	1.35121	2.78955	0.0003336	0.00997724
GPR34	2.33234	1.52691	3.56264	8.92348e-05	0.00683606
GPR50	1.88636	1.29966	2.73791	0.000841133	0.013555
GPR64	2.20675	1.45496	3.34699	0.000195829	0.00859325
GPR85	1.77394	1.28962	2.44015	0.000426091	0.0107212
GPRASP1	1.75913	1.27537	2.42638	0.000576456	0.0121136
GPRASP2	1.80256	1.2719	2.55462	0.000926825	0.0138098
GPRC6A	2.27224	1.46373	3.52733	0.000254262	0.00939259
GPX3	2.00158	1.43163	2.79844	4.93924e-05	0.00617372
GPX8	1.89956	1.37799	2.61854	8.94035e-05	0.00683606
GRB10	1.83162	1.28321	2.61442	0.000857736	0.0136234
GRB14	1.92593	1.36177	2.72381	0.000210583	0.00873576
GREB1L	1.70959	1.24344	2.35049	0.000962344	0.0139741
GRID1	2.7842	1.54238	5.02587	0.000679025	0.0124742
GRIK2	2.14436	1.5083	3.04864	2.14457e-05	0.00520954
GRIK3	1.94016	1.33924	2.81069	0.000457396	0.0110549
GRIN2A	1.79594	1.30189	2.47749	0.000360797	0.0101047
GRIPAP1	0.428013	0.273467	0.669898	0.000204982	0.00867815
GRM1	2.36556	1.57369	3.5559	3.46835e-05	0.00563369
GRTP1	0.553847	0.396672	0.773301	0.000521262	0.0115645
GTPBP3	0.51993	0.368358	0.733869	0.000199483	0.00861156
GTSE1	0.469539	0.302975	0.727673	0.000719113	0.012781
GUCY1A2	2.15014	1.55651	2.97019	3.41809e-06	0.00335612
GULP1	1.79856	1.29084	2.50599	0.000523455	0.0115806
GXYLT2	1.85294	1.3012	2.63863	0.000626698	0.0122748
GYS2	2.2217	1.46822	3.36186	0.000158613	0.00822037
H2BFWT	2.44489	1.55977	3.83228	9.68016e-05	0.00701225
HAND1	2.35857	1.55033	3.58816	6.12018e-05	0.00644923
HAVCR1	1.74045	1.25656	2.41068	0.000856017	0.0136209
HBA1	2.24325	1.45875	3.44964	0.000233577	0.00911617
HBA2	2.03698	1.34119	3.09376	0.000847833	0.0135731
HBB	2.37139	1.54119	3.64878	8.58764e-05	0.00677921
HBG2	2.11583	1.50887	2.96695	1.39449e-05	0.00451411
HCFC2	1.86681	1.3072	2.66599	0.000596072	0.012114
HDX	1.72126	1.25183	2.36671	0.000830606	0.013541
HEATR7A	0.461932	0.300623	0.709798	0.00042517	0.0107212
HEATR7B2	1.87436	1.31977	2.662	0.000447909	0.0109335
HEYL	1.87334	1.34405	2.61107	0.000211082	0.0087375
HFM1	2.05901	1.4789	2.86667	1.89026e-05	0.00495195
HGC6.3	2.09122	1.46765	2.97972	4.43313e-05	0.00605566
HGF	1.88058	1.30237	2.71552	0.000753598	0.0130371
HHIP	1.92308	1.34531	2.749	0.000334456	0.00997724
HIPK3	2.16851	1.44494	3.25443	0.000186295	0.00856418
HIST1H1B	0.571389	0.415147	0.786434	0.000594674	0.012114
HIST1H2AH	0.56853	0.410015	0.788328	0.000708832	0.0126501
HIST1H4B	0.505243	0.341965	0.746482	0.000607811	0.0121994
HLX	1.90388	1.35003	2.68495	0.000241475	0.00925446
HOOK2	0.539637	0.374608	0.777367	0.000925513	0.0138098
HOXA10	0.564045	0.407991	0.779789	0.000529989	0.0116621
HOXD1	1.73419	1.25844	2.38979	0.000765481	0.0131215
HPCAL4	1.78446	1.28983	2.46877	0.000471067	0.0112328
HP	2.02964	1.38938	2.96494	0.000251574	0.00934195
HS6ST3	1.89801	1.3656	2.63798	0.00013615	0.0080362
HSPB2	1.86379	1.34006	2.59222	0.000216456	0.00881648
HSPB9	2.10889	1.4664	3.03287	5.69946e-05	0.00637406
HSPBP1	0.52073	0.355356	0.763067	0.000816995	0.0134189
HTR1F	1.75941	1.26264	2.45162	0.000844902	0.0135675
HTR2B	1.81738	1.31807	2.50586	0.000267436	0.0095597
HTR2C	2.04492	1.42099	2.94279	0.000117228	0.00754747
HYDIN	1.76577	1.28391	2.42848	0.000470547	0.0112328
HYMAI	2.01548	1.38903	2.92446	0.000224145	0.00898093
IDS	2.39081	1.54973	3.68837	8.13412e-05	0.00661944
IFNGR2	1.9545	1.32142	2.89088	0.000792123	0.0132882
IFNW1	2.5171	1.62427	3.9007	3.62343e-05	0.00563369
IGF2	2.65588	1.52165	4.63556	0.000587816	0.012114
IGFBP1	1.80359	1.28749	2.52656	0.000605205	0.0121994
IGFN1	1.86514	1.34243	2.59139	0.000203165	0.00865328
IGSF21	2.12668	1.48438	3.0469	3.9047e-05	0.00574411
IL1RAPL1	1.88906	1.36282	2.61852	0.000134514	0.00798897
IL34	1.74692	1.26593	2.41066	0.000686119	0.0125223
ILF3	0.50483	0.350335	0.727457	0.000245352	0.00931574
IMPAD1	1.7212	1.25112	2.36791	0.000848144	0.0135731
INADL	0.421888	0.27714	0.642238	5.69163e-05	0.00637406
INHBB	2.58839	1.49056	4.4948	0.000731472	0.0128578
INPP5J	0.512792	0.357418	0.73571	0.00028732	0.00979696
INTS10	0.392156	0.229704	0.669495	0.00060305	0.0121782
IRGM	2.14032	1.38216	3.31435	0.000648348	0.0123481
ISY1	0.558665	0.405373	0.769924	0.000374115	0.0102501
ITGA5	1.72611	1.25502	2.37403	0.000788484	0.0132727
ITGA6	0.573923	0.412343	0.79882	0.000996679	0.0142269
ITGAV	2.05305	1.4905	2.82792	1.06851e-05	0.00408683
ITIH1	1.83855	1.33031	2.54098	0.00022534	0.00899665
ITIH3	1.9883	1.43441	2.75608	3.70135e-05	0.00567604
JAM2	1.78832	1.29993	2.4602	0.00035452	0.0101018
JAZF1	1.98466	1.34894	2.91998	0.000502725	0.01145
KAT2B	2.03265	1.4175	2.91476	0.000114746	0.00751509
KBTBD10	1.79192	1.28995	2.48923	0.000504811	0.01145
KBTBD2	1.9241	1.37893	2.68481	0.000118003	0.00754747
KC6	1.9124	1.36457	2.68017	0.000166566	0.00839838
KCNA1	2.1556	1.56171	2.97533	2.99781e-06	0.00335612
KCNA5	1.79533	1.27833	2.52142	0.00073285	0.0128578
KCNA7	2.17919	1.39265	3.40994	0.000650117	0.0123481
KCNB1	1.94824	1.41082	2.69038	5.12299e-05	0.00628025
KCND2	1.86336	1.30365	2.66337	0.000637997	0.0122748
KCNF1	2.36327	1.4897	3.7491	0.000259403	0.00944919
KCNG3	1.86772	1.29622	2.6912	0.000801825	0.013348
KCNH3	2.12075	1.42047	3.16627	0.000236529	0.00917522
KCNH7	2.15258	1.36629	3.39138	0.000947595	0.0139206
KCNIP1	1.82012	1.31465	2.51994	0.000308454	0.00993247
KCNJ8	2.72822	1.51223	4.92197	0.000856824	0.0136209
KCNK4	2.22291	1.47275	3.35516	0.000142932	0.00804358
KCNQ1	0.494217	0.347699	0.702476	8.55379e-05	0.00677921
KCNT2	2.16225	1.42497	3.28102	0.000289519	0.00979696
KERA	2.10092	1.43836	3.0687	0.000122834	0.00762687
KIAA1161	0.53593	0.374429	0.767092	0.000651644	0.0123481
KIAA1239	2.1337	1.36598	3.3329	0.000866807	0.0136435
KIAA1328	2.0861	1.34723	3.23018	0.000980726	0.0141052
KIAA1383	2.67056	1.51028	4.72223	0.000731007	0.0128578
KIAA1462	1.88418	1.29738	2.73638	0.000876495	0.0137086
KIAA1530	0.573009	0.412446	0.796079	0.000902056	0.0137567
KIAA1543	0.501981	0.334433	0.753469	0.00088087	0.0137086
KIAA1671	0.463886	0.302595	0.711151	0.000425578	0.0107212
KIAA1755	1.82106	1.3134	2.52494	0.000324381	0.00993247
KIF11	0.578722	0.418992	0.799343	0.000903036	0.0137607
KIF19	2.06791	1.44716	2.95495	6.62291e-05	0.00644923
KIF5C	2.52679	1.561	4.0901	0.000161794	0.0083176
KIRREL	1.75844	1.26265	2.44891	0.000837798	0.013555
KLB	2.05128	1.34079	3.13826	0.000927282	0.0138098
KLF16	0.485168	0.338974	0.694415	7.70689e-05	0.00644923
KLF8	2.00286	1.32724	3.02241	0.000938129	0.0138888
KLF9	1.93309	1.36117	2.74531	0.000230652	0.00905746
KLHDC2	1.76139	1.27174	2.43956	0.00065814	0.0123967
KLHDC8A	1.98832	1.41822	2.78757	6.69786e-05	0.00644923
KLHL24	2.07972	1.35188	3.1994	0.000862623	0.0136234
KLHL4	1.80667	1.30335	2.50436	0.000385046	0.0103422
KPNA7	2.15633	1.44329	3.22164	0.000175981	0.00850772
KRT79	1.94872	1.40799	2.69711	5.73721e-05	0.00637898
KRTAP1.1	2.09946	1.403	3.14165	0.000310325	0.00993247
KRTCAP3	0.483744	0.327125	0.715349	0.000274528	0.00967093
KYNU	2.19961	1.47182	3.28729	0.000120376	0.00757224
KY	1.76338	1.27598	2.43697	0.000589392	0.012114
L3MBTL3	1.90996	1.38019	2.64309	9.46248e-05	0.00701225
LAMA2	1.82692	1.32739	2.51444	0.000217483	0.00883045
LAMB4	2.56592	1.6738	3.93352	1.53852e-05	0.00469846
LAMC1	2.01713	1.45585	2.79481	2.47055e-05	0.00527381
LARP6	1.87351	1.35291	2.59443	0.000157035	0.0082126
LBH	1.82611	1.31245	2.54079	0.000352327	0.0100867
LBP	1.86218	1.34686	2.57466	0.000168911	0.00839838
LEPREL1	1.9262	1.30892	2.83458	0.000882059	0.0137086
LEPREL2	2.92881	1.58234	5.42104	0.000624334	0.0122748
LGR6	0.580354	0.420634	0.800721	0.000922202	0.0138098
LHX6	1.95129	1.3365	2.84888	0.000535811	0.0117241
LHX9	1.99543	1.37412	2.89766	0.000283678	0.00979696
LIMS2	1.73888	1.25193	2.41524	0.000965745	0.0140022
LIN7A	2.02154	1.37768	2.96629	0.000321105	0.00993247
LMNB2	0.537881	0.390838	0.740247	0.00014127	0.00804358
LMX1A	2.2279	1.49214	3.32645	8.97225e-05	0.00683606
LOC100124692	0.54455	0.382692	0.774866	0.000732134	0.0128578
LOC100128023	2.01025	1.40936	2.86733	0.000116301	0.00753946
LOC100133612	0.543888	0.390618	0.757298	0.000310934	0.00993247
LOC100192378	2.23542	1.50319	3.32432	7.09583e-05	0.00644923
LOC100216001	1.77707	1.27079	2.48503	0.000777501	0.0132168
LOC113230	0.464271	0.335475	0.642514	3.68534e-06	0.00335612
LOC121838	2.09379	1.36012	3.22321	0.000786973	0.0132727
LOC144486	1.7548	1.27371	2.4176	0.000582017	0.012114
LOC158696	1.89082	1.36656	2.61622	0.000120585	0.00757224
LOC255167	1.90097	1.3791	2.62033	8.748e-05	0.00682844
LOC282997	1.96623	1.38888	2.78359	0.000137808	0.00804358
LOC283392	2.35261	1.70583	3.24463	1.82856e-07	0.00175467
LOC283867	2.18349	1.51335	3.15038	2.97831e-05	0.00527381
LOC284100	1.77918	1.27809	2.47672	0.000640536	0.0122748
LOC285456	1.98663	1.33752	2.95075	0.000672118	0.0124189
LOC285696	1.82771	1.31445	2.54138	0.000336284	0.00997724
LOC285796	1.98804	1.34157	2.94603	0.000616531	0.0122631
LOC340508	2.21849	1.45912	3.37305	0.000193469	0.00858505
LOC388796	0.439489	0.293999	0.656979	6.12378e-05	0.00644923
LOC399959	2.05533	1.37021	3.08302	0.000496849	0.0114204
LOC400043	1.77076	1.2844	2.44127	0.00048727	0.0114109
LOC401463	2.19773	1.51076	3.19709	3.82875e-05	0.00567604
LOC441177	1.90966	1.38267	2.63751	8.61403e-05	0.00677921
LOC441666	1.82694	1.3079	2.55196	0.000409204	0.0106727
LOC645752	1.74558	1.25719	2.42371	0.00087864	0.0137086
LOC90110	1.89328	1.32951	2.69612	0.000401517	0.0105475
LOC90586	1.83287	1.31194	2.56063	0.000383121	0.0103169
LOC91450	1.80323	1.30063	2.50005	0.000405163	0.0106142
LOH3CR2A	2.04542	1.38929	3.01142	0.000287877	0.00979696
LOR	2.13249	1.36096	3.34142	0.000949949	0.0139209
LOXHD1	1.83247	1.33061	2.52363	0.000207851	0.00869669
LOX	1.77284	1.2717	2.47146	0.000730406	0.0128578
LPAR2	0.510731	0.362956	0.71867	0.000115439	0.00753468
LPAR4	1.81745	1.28308	2.57439	0.000770685	0.0131686
LPHN2	2.47933	1.70293	3.60971	2.16265e-06	0.00311901
LPL	1.83214	1.29712	2.58782	0.000589372	0.012114
LPPR4	2.12578	1.46955	3.07505	6.23618e-05	0.00644923
LPPR5	1.79187	1.30144	2.46712	0.00035055	0.0100721
LRAT	1.77683	1.26729	2.49123	0.000856678	0.0136209
LRCH2	1.83818	1.28967	2.61996	0.000760232	0.0130659
LRP1B	1.95598	1.42137	2.69166	3.81262e-05	0.00567604
LRRC26	0.525442	0.382059	0.722634	7.5584e-05	0.00644923
LRRC29	2.21463	1.43079	3.42788	0.000360881	0.0101047
LRRC34	1.7828	1.27262	2.49749	0.000774784	0.0132105
LRRC45	0.567809	0.412779	0.781065	0.000503741	0.01145
LRRC4C	2.22561	1.52717	3.24346	3.13381e-05	0.00544826
LRRC55	2.09804	1.43665	3.06393	0.000125496	0.00769229
LRRC61	0.550442	0.396087	0.764949	0.000376852	0.0102847
LRRC7	1.77304	1.27037	2.47463	0.000760426	0.0130659
LRRIQ1	1.79027	1.29397	2.47693	0.000438417	0.0108746
LRRN2	1.90853	1.30757	2.78567	0.000808461	0.0133956
LRTM2	2.08632	1.4607	2.9799	5.27194e-05	0.00630129
LSS	1.88336	1.33539	2.65617	0.000307802	0.00993247
LTBP2	2.03472	1.34775	3.07184	0.000724903	0.0128309
LTBP3	1.89121	1.37051	2.60974	0.000105206	0.00716003
MAB21L1	1.85789	1.31177	2.63136	0.00048646	0.0114109
MAGED1	1.82553	1.29796	2.56752	0.000542935	0.0117722
MAGED4B	1.96663	1.40722	2.74842	7.48324e-05	0.00644923
MAGED4	1.98789	1.32291	2.98713	0.00094382	0.0139206
MAGEE1	1.78424	1.2802	2.48674	0.000630089	0.0122748
MAGEE2	1.87401	1.32922	2.64208	0.000338505	0.0100055
MAGEL2	2.25764	1.58053	3.22482	7.59848e-06	0.00387877
MAGI2	2.1053	1.41767	3.12646	0.000224428	0.00898093
MAMDC4	0.482315	0.349545	0.665516	9.04832e-06	0.00387877
MAP4K4	1.74885	1.26564	2.41654	0.000704609	0.0126288
MAP6	1.78287	1.26707	2.50865	0.000905391	0.0137699
MAP7D3	2.17488	1.4247	3.32007	0.000318207	0.00993247
MAPK10	1.80132	1.26995	2.55501	0.000966863	0.0140078
MAPK14	2.03794	1.38552	2.99757	0.000298906	0.00993247
X7.Mar	1.90711	1.38594	2.62427	7.37315e-05	0.00644923
MARCKS	2.13147	1.52923	2.97089	7.92526e-06	0.00387877
MARK2	0.45907	0.296423	0.710961	0.000485678	0.0114109
MARVELD1	1.83318	1.30642	2.57235	0.000454244	0.0110521
MAST3	0.458029	0.309021	0.678886	0.000100677	0.00705252
MATN3	2.11216	1.50581	2.96268	1.48524e-05	0.00465636
MAZ	0.565813	0.4085	0.783708	0.000611941	0.0122414
MBL2	1.7945	1.29956	2.47793	0.000383167	0.0103169
MCAT	0.558045	0.400208	0.77813	0.000584072	0.012114
MCC	1.93475	1.40438	2.66541	5.40306e-05	0.00633607
MDGA2	1.76137	1.27515	2.43297	0.000593027	0.012114
MDP1	1.7226	1.24852	2.37671	0.000928089	0.0138098
MED26	0.51208	0.346313	0.757194	0.000797452	0.0133425
MED9	0.545185	0.392703	0.756875	0.000289954	0.00979696
MEF2A	2.34795	1.54547	3.56712	6.33065e-05	0.00644923
MEN1	0.577766	0.418786	0.797097	0.00083431	0.013555
MEOX2	1.75228	1.26117	2.43462	0.000829219	0.0135307
METTL13	0.528744	0.373559	0.748397	0.000324452	0.00993247
MFAP2	1.82397	1.30658	2.54623	0.000413865	0.010716
MFAP3	1.98731	1.40872	2.80353	9.15862e-05	0.00689565
MFAP5	2.20292	1.42207	3.41254	0.000405026	0.0106142
MFGE8	2.39092	1.61796	3.53316	1.21496e-05	0.00419993
MIB1	1.84743	1.34302	2.54128	0.000161489	0.0083176
MID2	2.12315	1.49392	3.01741	2.69037e-05	0.00527381
MIMT1	1.81101	1.283	2.55631	0.000732761	0.0128578
MKNK2	0.557244	0.404806	0.767087	0.000335721	0.00997724
MKX	2.2915	1.41532	3.71008	0.000743907	0.0129332
MLEC	0.503087	0.361403	0.700316	4.68604e-05	0.00608721
MLF1	4.61334	2.03582	10.4542	0.000249084	0.00931574
MLLT4	0.532428	0.367391	0.771602	0.000869471	0.0136741
MMP16	1.99545	1.34304	2.96478	0.000626296	0.0122748
MMP23B	1.91796	1.33758	2.75018	0.000397464	0.0104959
MMRN1	2.15773	1.37312	3.39067	0.000853012	0.0136054
MMRN2	1.73747	1.26285	2.39048	0.000689978	0.0125548
MNX1	0.556017	0.402698	0.767711	0.000362588	0.0101201
MOGAT2	0.386124	0.225672	0.660658	0.000515297	0.0115396
MORC3	1.76106	1.27162	2.4389	0.0006586	0.0123967
MORF4L1	2.12543	1.37163	3.29351	0.000740695	0.0129125
MOV10L1	1.7525	1.25936	2.43873	0.000875334	0.0137086
MOXD1	1.97241	1.33285	2.91886	0.000681867	0.0124785
MPDZ	1.77812	1.29081	2.44939	0.000428167	0.0107435
MPO	2.11872	1.52669	2.94032	7.10706e-06	0.00387877
MRO	1.93366	1.31306	2.84758	0.000840313	0.013555
MRPL37	0.553367	0.397294	0.770751	0.000464879	0.0111666
MS4A4A	2.37038	1.53963	3.64937	8.8513e-05	0.00683606
MTPAP	0.559038	0.404088	0.773405	0.000445523	0.0109115
MTUS2	1.9557	1.35785	2.81677	0.000314234	0.00993247
MUC15	1.76396	1.26657	2.45667	0.000784476	0.0132646
MUM1L1	2.15809	1.54663	3.01131	6.02659e-06	0.00371782
MUSK	1.84147	1.31771	2.57342	0.000349252	0.0100721
MXRA8	1.80353	1.29916	2.5037	0.000425509	0.0107212
MYADM	1.74422	1.26471	2.40553	0.000694425	0.0125687
MYCT1	1.97372	1.33588	2.91612	0.000639948	0.0122748
MYL6	2.96486	1.55957	5.63645	0.000913796	0.0138084
MYO16	1.77399	1.29012	2.43933	0.00041939	0.0107188
MYO5A	1.78567	1.29781	2.45692	0.000369435	0.0101991
MYO5C	0.53953	0.37944	0.767164	0.0005908	0.012114
MYOZ3	2.12339	1.47799	3.05062	4.63501e-05	0.00608721
MYPN	2.66178	1.78858	3.9613	1.39122e-06	0.00311901
NACAD	1.80829	1.30105	2.51331	0.000420725	0.0107212
NAP1L2	1.80853	1.31323	2.49062	0.000284686	0.00979696
NAP1L3	1.80402	1.30678	2.49048	0.000335415	0.00997724
NAV3	1.8857	1.30866	2.7172	0.000665895	0.0124022
NBLA00301	1.88088	1.30903	2.70255	0.00063519	0.0122748
NCAM2	1.82744	1.28662	2.59559	0.000758255	0.0130638
NCAPG2	0.582542	0.422679	0.802867	0.000961785	0.0139741
NCKAP1	2.01828	1.37717	2.95783	0.000316888	0.00993247
NCLN	0.547072	0.393413	0.760749	0.000336505	0.00997724
NCRNA00085	2.35275	1.41786	3.90408	0.000928907	0.0138098
NCRNA00087	1.89533	1.37523	2.61213	9.35302e-05	0.006987
NCRNA00119	2.22259	1.50044	3.29231	6.77729e-05	0.00644923
NCRNA00189	2.09427	1.45765	3.00894	6.38719e-05	0.00644923
NDOR1	0.484457	0.337365	0.695681	8.66027e-05	0.00678766
NECAB1	1.77222	1.27666	2.46014	0.000627249	0.0122748
NEFL	1.74205	1.26537	2.3983	0.000666773	0.0124022
NEK5	0.447515	0.284554	0.7038	0.000500541	0.01145
NEK9	2.05066	1.38687	3.03215	0.000319549	0.00993247
NEU2	2.11757	1.41459	3.16991	0.000267423	0.0095597
NEUROG2	1.87667	1.30054	2.70803	0.000767093	0.0131215
NFASC	2.17008	1.4549	3.23684	0.000145935	0.00804358
NFE2L3	0.480603	0.340761	0.677835	2.96201e-05	0.00527381
NGB	2.03509	1.46043	2.83588	2.70362e-05	0.00527381
NGF	1.90684	1.38451	2.62623	7.74796e-05	0.00644923
NHLRC4	1.79756	1.26963	2.54502	0.000947744	0.0139206
NHS	2.3908	1.56901	3.64301	4.98996e-05	0.00619662
NID1	1.76634	1.26434	2.46766	0.00085348	0.0136054
NIPSNAP3B	1.75852	1.2674	2.43995	0.000729944	0.0128578
NKAIN2	2.21437	1.45825	3.36254	0.000191512	0.00858505
NKAIN4	1.97849	1.4329	2.73181	3.39635e-05	0.00563369
NKAPL	1.81481	1.31512	2.50435	0.000286645	0.00979696
NLGN3	2.18288	1.42926	3.33387	0.000302736	0.00993247
NMBR	2.06823	1.43922	2.97215	8.56179e-05	0.00677921
NME7	2.31003	1.51489	3.52254	0.000100508	0.00705252
NMNAT1	0.513884	0.369648	0.714402	7.47133e-05	0.00644923
NMUR1	1.94759	1.35161	2.80636	0.000348155	0.0100721
NNMT	1.83871	1.31931	2.56261	0.000323086	0.00993247
NOL12	0.548629	0.393895	0.764148	0.000383564	0.0103169
NOP14	0.579629	0.421044	0.797945	0.000825923	0.0135
NOS1	1.83023	1.29603	2.58461	0.000597982	0.0121142
NOVA1	1.81823	1.31955	2.50537	0.000256848	0.00942796
NOX5	2.08637	1.48828	2.92482	1.98153e-05	0.00512091
NOXO1	0.524196	0.375771	0.731249	0.000143044	0.00804358
NPAS3	1.85289	1.3422	2.5579	0.000177596	0.00851558
NPC2	2.00162	1.4481	2.76672	2.6484e-05	0.00527381
NPHP1	2.52296	1.45458	4.37605	0.000989272	0.0141621
NPR3	2.17966	1.4652	3.24251	0.000120547	0.00757224
NPTX1	1.99614	1.42295	2.80021	6.26936e-05	0.00644923
NPW	1.93125	1.36911	2.7242	0.000176905	0.00851558
NPY1R	1.81964	1.31181	2.52407	0.000336327	0.00997724
NR3C1	2.15309	1.36831	3.38796	0.000914107	0.0138084
NRG3	2.16164	1.44734	3.22845	0.000165564	0.00839838
NRK	1.80269	1.2967	2.50612	0.000455461	0.0110536
NRP1	2.2027	1.57998	3.07086	3.19176e-06	0.00335612
NRSN1	1.88444	1.36968	2.59266	9.92484e-05	0.00705252
NT5C1A	2.15762	1.45129	3.20771	0.000144216	0.00804358
NTNG1	2.03432	1.45769	2.83906	2.96708e-05	0.00527381
NUAK1	1.80499	1.30826	2.49032	0.000322905	0.00993247
NUMBL	1.73063	1.2566	2.38348	0.000783258	0.0132646
NUP85	0.557702	0.404959	0.768057	0.000348802	0.0100721
NUPL1	0.570886	0.411661	0.791697	0.000779386	0.0132371
ODZ3	1.82263	1.31577	2.52474	0.000305527	0.00993247
OGFOD1	2.10323	1.35528	3.26395	0.000913722	0.0138084
OLFM3	1.7666	1.28476	2.42916	0.000461777	0.0111362
OLFML1	2.06678	1.34391	3.17847	0.000946492	0.0139206
OLFML2A	1.79338	1.30319	2.46795	0.000336404	0.00997724
OLFML2B	1.93925	1.35608	2.77322	0.000284605	0.00979696
OLIG2	1.89932	1.34554	2.68101	0.000264737	0.00953454
OMP	0.51631	0.360308	0.739857	0.000316415	0.00993247
ONECUT1	1.79572	1.29882	2.48273	0.00039732	0.0104959
OPN3	2.25817	1.55765	3.27373	1.71664e-05	0.00471164
OR11H4	2.01498	1.33428	3.04293	0.000864742	0.0136334
OR3A1	1.97557	1.32224	2.9517	0.000889106	0.013709
OR6A2	2.49063	1.63359	3.7973	2.22808e-05	0.00527381
ORC1L	0.556993	0.400552	0.774533	0.000503737	0.01145
OSBPL1A	1.84007	1.30608	2.59239	0.000488827	0.0114109
OSBPL6	1.82589	1.28498	2.59451	0.000782898	0.0132646
OSBPL9	2.02168	1.3746	2.97338	0.000348306	0.0100721
OSTM1	1.99574	1.42683	2.79148	5.43357e-05	0.00633607
OTX2	2.11762	1.42263	3.15215	0.000218331	0.0088461
P2RY11	0.556941	0.396202	0.78289	0.00075521	0.0130371
PABPC1L2B	2.04649	1.37849	3.03819	0.000382081	0.0103169
PABPC4L	1.75295	1.27082	2.41798	0.000625307	0.0122748
PABPC5	1.73927	1.2591	2.40255	0.000785867	0.0132727
PACS1	1.9166	1.37097	2.67938	0.000141367	0.00804358
PAEP	1.83501	1.29551	2.59917	0.000631955	0.0122748
PAF1	1.98225	1.3559	2.89795	0.000413563	0.010716
PALM	1.88318	1.34049	2.64559	0.000262703	0.00953306
PAMR1	2.03903	1.39592	2.97842	0.000228484	0.0090462
PANK1	0.574747	0.417454	0.791307	0.000687014	0.0125247
PAPPA2	2.12947	1.44543	3.13724	0.00013158	0.00791416
PAQR4	0.512018	0.370172	0.708219	5.24475e-05	0.00630129
PARP14	0.467884	0.304206	0.719629	0.000544492	0.0117926
PATE2	2.16427	1.37214	3.41369	0.000898159	0.0137238
PAXIP1	0.582777	0.42299	0.802925	0.000958529	0.0139611
PCDH10	1.91519	1.36345	2.69022	0.000178172	0.00851558
PCDH12	3.2978	1.68102	6.4696	0.000519143	0.0115396
PCDH7	1.86861	1.35126	2.58404	0.000156735	0.0082126
PCDH9	1.76282	1.27688	2.43368	0.000570152	0.0120482
PCDHA10	1.82295	1.30004	2.5562	0.000499153	0.0114458
PCDHA11	2.03323	1.47173	2.80896	1.68101e-05	0.00471164
PCDHA12	2.11776	1.51435	2.96159	1.15855e-05	0.00419993
PCDHA3	1.91311	1.39068	2.63182	6.70316e-05	0.00644923
PCDHAC2	1.77416	1.29032	2.43942	0.000417441	0.010716
PCDHB12	3.46303	1.69434	7.07802	0.000659963	0.0124022
PCDHB17	1.93099	1.37551	2.71079	0.000143457	0.00804358
PCDHB18	1.99838	1.38352	2.88649	0.000223939	0.00898093
PCDHB2	1.89711	1.37665	2.61434	9.09199e-05	0.00689565
PCDHB3	1.98423	1.4255	2.76197	4.88499e-05	0.00614608
PCDHB4	1.82963	1.32716	2.52235	0.000226237	0.00900379
PCDHB5	2.50385	1.71325	3.65929	2.12685e-06	0.00311901
PCDHB6	1.89635	1.36066	2.64294	0.000157905	0.0082126
PCDHGA2	1.79929	1.27179	2.54559	0.000906334	0.0137699
PCDHGA3	2.25793	1.46811	3.47266	0.000208731	0.00869669
PCOLCE2	2.13512	1.47631	3.08792	5.59648e-05	0.00637406
PCYT1B	1.79759	1.30493	2.47626	0.000332491	0.00997724
PDE1A	1.99053	1.4097	2.81067	9.20759e-05	0.00690533
PDE1B	1.90916	1.38579	2.63019	7.6253e-05	0.00644923
PDE2A	1.79584	1.28673	2.50638	0.000577047	0.0121136
PDGFC	1.83622	1.33556	2.52456	0.000183035	0.0085492
PDGFD	1.80527	1.30788	2.49182	0.000327902	0.00997724
PDGFRB	1.80505	1.30451	2.49765	0.000364914	0.0101369
PDGFRL	2.59744	1.72678	3.90709	4.59659e-06	0.00344082
PDK4	1.89024	1.3589	2.62934	0.000156063	0.0082126
PDLIM3	3.02986	1.59311	5.76233	0.000725275	0.0128309
PDSS1	0.520029	0.374388	0.722325	9.61242e-05	0.00701225
PDZRN4	1.90009	1.32272	2.72947	0.0005139	0.0115396
PER1	1.83157	1.33083	2.52074	0.000204105	0.008674
PES1	0.555708	0.403857	0.764656	0.000308973	0.00993247
PEX5L	1.87915	1.32134	2.67244	0.000446892	0.0109289
PEX5	0.58023	0.420678	0.800296	0.000907211	0.0137699
PGF	1.93068	1.36905	2.7227	0.000176169	0.00850772
PHF21B	1.75488	1.27309	2.419	0.000593902	0.012114
PHKG2	0.409123	0.275031	0.608591	1.02952e-05	0.00401809
PHLDB2	1.85335	1.30707	2.62794	0.000534304	0.0117128
PHOX2A	1.99381	1.41645	2.80652	7.62822e-05	0.00644923
PHYHD1	2.06752	1.38487	3.08668	0.000381709	0.0103169
PHYHIP	1.94121	1.36877	2.75305	0.000198546	0.00861156
PI4KAP2	0.479756	0.314942	0.730821	0.000625645	0.0122748
PICK1	0.571248	0.415133	0.786071	0.000586341	0.012114
PIF1	0.534293	0.3793	0.752621	0.000336155	0.00997724
PIP4K2A	1.81137	1.28676	2.54985	0.000661396	0.0124022
PIPOX	2.85104	1.64321	4.94665	0.000194138	0.00858505
PITX2	1.84448	1.32335	2.57083	0.000301746	0.00993247
PJA2	1.92482	1.38734	2.67053	8.87099e-05	0.00683606
PKD1L2	2.44378	1.57178	3.79954	7.24103e-05	0.00644923
PKIA	1.75986	1.27457	2.42991	0.000595108	0.012114
PKMYT1	0.522236	0.375483	0.726344	0.000113625	0.00746725
PKNOX2	1.74495	1.26773	2.4018	0.000637243	0.0122748
PLAGL1	1.89885	1.32884	2.71336	0.000429763	0.0107435
PLCL1	2.01061	1.44946	2.78902	2.87591e-05	0.00527381
PLCXD3	1.86876	1.30891	2.66807	0.000578065	0.012114
PLOD2	1.9425	1.40629	2.68316	5.60775e-05	0.00637406
PLSCR3	1.7515	1.27082	2.414	0.000616698	0.0122631
PLTP	2.684	1.73554	4.15078	9.06448e-06	0.00387877
PLVAP	2.01145	1.34804	3.00135	0.000620343	0.0122631
PLXNC1	2.06287	1.41033	3.01732	0.000189918	0.00858505
PNMA1	1.84008	1.31738	2.57017	0.000347921	0.0100721
POLK	2.01699	1.39643	2.91332	0.000184084	0.0085492
POLQ	0.572276	0.415722	0.787787	0.000619968	0.0122631
POLR2I	2.24491	1.46316	3.44433	0.000213406	0.00877671
POLRMT	0.55504	0.399534	0.771072	0.000448226	0.0109335
POM121L8P	2.0569	1.39421	3.03458	0.00027804	0.00973852
POU3F3	1.86179	1.31224	2.6415	0.000496798	0.0114204
POU6F1	1.76677	1.2846	2.42992	0.000464991	0.0111666
POU6F2	1.83527	1.3315	2.52965	0.000208351	0.00869669
PPAP2A	2.02649	1.38164	2.97229	0.000301343	0.00993247
PPEF1	1.84822	1.33628	2.5563	0.000205801	0.00867815
PPM1E	1.92332	1.39787	2.64629	5.88766e-05	0.00644923
PPP1R14A	1.80919	1.30096	2.51598	0.000425704	0.0107212
PPP1R3B	2.07058	1.48847	2.88032	1.54781e-05	0.00469846
PRCP	2.06477	1.39397	3.05837	0.000297949	0.00993247
PRDM5	1.89058	1.34478	2.65788	0.000247945	0.00931574
PRDM6	1.791	1.28163	2.50282	0.000641853	0.0122748
PRICKLE1	2.17275	1.48281	3.18371	6.86566e-05	0.00644923
PRICKLE4	0.456876	0.300232	0.695248	0.000255394	0.00939259
PRKD1	2.13666	1.39954	3.26201	0.000436295	0.0108501
PRL	1.9736	1.43435	2.71557	2.97682e-05	0.00527381
PRMT2	2.61159	1.47819	4.61401	0.000946909	0.0139206
PROK1	2.29277	1.48559	3.53852	0.000178476	0.00851558
PRR15L	0.480636	0.348565	0.662749	7.8439e-06	0.00387877
PRR15	0.559694	0.397445	0.788179	0.000891343	0.0137133
PRR18	1.87455	1.36143	2.58107	0.000117788	0.00754747
PRR22	0.557785	0.402204	0.773549	0.000467205	0.0111717
PRR5.ARHGAP8	0.555636	0.392055	0.787469	0.000956918	0.0139611
PRR5L	2.09355	1.35508	3.23444	0.000871316	0.0136919
PRRT4	1.73534	1.2601	2.38982	0.000735655	0.012875
PRSS23	3.74284	1.75066	8.00206	0.000663091	0.0124022
PRTG	2.30886	1.66524	3.20123	5.20393e-07	0.002488
PSD4	0.543887	0.395385	0.748163	0.00018166	0.00851558
PSG9	2.44053	1.55727	3.82476	9.93269e-05	0.00705252
PSMC6	2.03522	1.36107	3.04327	0.00053671	0.0117255
PTCHD1	1.87127	1.35029	2.59327	0.000167312	0.00839838
PTGFR	1.89854	1.31711	2.73666	0.000589574	0.012114
PTHLH	3.4481	1.69017	7.03446	0.000667318	0.0124022
PTPLAD2	1.7675	1.27175	2.45651	0.000695557	0.0125687
PTPN14	1.7436	1.26676	2.39995	0.000648298	0.0123481
PTPRD	2.60628	1.55114	4.37916	0.00029689	0.00993247
PTPRQ	1.7587	1.26899	2.43739	0.000697313	0.0125687
PTRF	1.82609	1.32554	2.51564	0.000229419	0.0090462
PTTG1IP	1.77972	1.29374	2.44826	0.000396081	0.0104959
PXDN	2.0624	1.34283	3.16758	0.000944994	0.0139206
PYGM	1.75861	1.27575	2.42422	0.000566831	0.0120482
PYGO1	1.91624	1.39197	2.63795	6.6664e-05	0.00644923
QKI	1.85341	1.33876	2.56591	0.000200945	0.00864393
QPCT	3.4314	1.68183	7.001	0.000701745	0.0126011
QPRT	2.07309	1.39478	3.08127	0.000311465	0.00993247
RAB11FIP4	0.498083	0.360028	0.689075	2.5686e-05	0.00527381
RAB17	0.521074	0.356915	0.760736	0.000734293	0.0128713
RAB19	0.244749	0.114607	0.522675	0.000276954	0.00971828
RAB31	2.07166	1.40745	3.04934	0.000221794	0.00896741
RAB34	1.80363	1.30711	2.48875	0.000330347	0.00997724
RAB8B	1.94528	1.32794	2.84962	0.000635368	0.0122748
RAD23A	0.521684	0.354427	0.767872	0.000969654	0.0140229
RAI14	2.08187	1.50584	2.87824	9.127e-06	0.00387877
RANGAP1	0.569312	0.411109	0.788395	0.000695681	0.0125687
RAP1GAP2	0.567107	0.408187	0.787899	0.000722557	0.0128081
RARB	1.97556	1.35794	2.87409	0.000371372	0.0102042
RASA4	1.78482	1.28884	2.47165	0.000487509	0.0114109
RASGRF2	2.36179	1.42578	3.9123	0.000845469	0.0135675
RASIP1	1.70948	1.24271	2.35157	0.00098254	0.0141173
RASSF8	1.81902	1.3219	2.50309	0.000239382	0.00922435
RAX2	2.07761	1.45385	2.96899	5.95984e-05	0.00644923
RBM14	0.483309	0.332251	0.703046	0.000143181	0.00804358
RBM19	0.477202	0.314097	0.725003	0.000526359	0.0116103
RBM43	1.97859	1.3544	2.89045	0.000417739	0.010716
RBM9	1.71516	1.24626	2.36046	0.000929367	0.0138098
RBMS1	2.20602	1.44311	3.37224	0.0002582	0.00944919
RBMS3	2.14471	1.4129	3.25555	0.000339468	0.0100185
RBP5	1.87228	1.34692	2.60255	0.000189691	0.00858505
RCAN1	1.88383	1.30843	2.71229	0.000660341	0.0124022
RECK	1.89985	1.33366	2.70641	0.000378257	0.0102847
REPIN1	0.528895	0.383714	0.729007	0.000100041	0.00705252
RERGL	1.94112	1.32471	2.84435	0.00066783	0.0124022
RERG	1.83905	1.33511	2.53321	0.000192391	0.00858505
RFPL1S	2.09097	1.36977	3.19188	0.000631008	0.0122748
RFTN2	2.18204	1.43698	3.3134	0.000251163	0.00934195
RFX4	2.15785	1.41593	3.28852	0.000346449	0.0100721
RGAG1	1.84335	1.33771	2.54011	0.000185075	0.0085492
RGL1	2.43516	1.61125	3.68038	2.40337e-05	0.00527381
RGS1	1.88967	1.36233	2.62114	0.000137824	0.00804358
RGS2	1.76924	1.27611	2.45294	0.00062044	0.0122631
RGS4	1.91283	1.38978	2.63272	6.90518e-05	0.00644923
RGS5	1.86933	1.33784	2.61197	0.00024709	0.00931574
RGS7BP	1.92739	1.34249	2.76712	0.000376288	0.0102847
RNASEH2A	0.532663	0.376676	0.753245	0.000366921	0.010167
RNF144A	2.62543	1.76689	3.90115	1.77865e-06	0.00311901
RNF150	1.84271	1.33437	2.54471	0.000206018	0.00867815
RNF165	1.78341	1.29263	2.46052	0.000426629	0.0107212
RNF217	2.48516	1.45704	4.23875	0.000832657	0.0135473
RNLS	1.73505	1.26026	2.38871	0.000730139	0.0128578
ROBO4	1.76462	1.27294	2.44621	0.000653906	0.0123531
ROR2	1.72571	1.24952	2.38336	0.000925629	0.0138098
ROS1	1.87517	1.35729	2.59063	0.000137567	0.00804358
RPGRIP1	1.77578	1.27362	2.47594	0.000708691	0.0126501
RPH3A	1.8175	1.28225	2.57619	0.000788567	0.0132727
RPL10A	1.86472	1.30334	2.66789	0.000650395	0.0123481
RPL29P2	2.06147	1.42016	2.99239	0.000141892	0.00804358
RPL31P11	2.04277	1.35342	3.08323	0.000671833	0.0124189
RPRM	2.26025	1.50099	3.40358	9.44246e-05	0.00701225
RPS18	1.93877	1.31449	2.85952	0.000840334	0.013555
RPS6KA1	0.377435	0.224698	0.633993	0.000231281	0.00906358
RPS6KA5	1.85942	1.34575	2.56916	0.000169836	0.00839838
RPSAP52	1.837	1.28737	2.62128	0.000800868	0.013348
RRH	0.55896	0.396634	0.787719	0.00088994	0.013709
RSRC2	0.547087	0.385297	0.776815	0.000746669	0.0129576
RUNX2	1.79386	1.30101	2.47343	0.000363204	0.0101201
RXFP3	2.27587	1.50539	3.44068	9.6291e-05	0.00701225
RYR3	1.71359	1.24382	2.36077	0.000985268	0.0141352
S100Z	2.13773	1.43196	3.19137	0.000202277	0.00864393
SALL2	1.76605	1.27753	2.44136	0.000576404	0.0121136
SAMD1	0.507038	0.362994	0.708241	6.80202e-05	0.00644923
SCARNA2	0.468104	0.30625	0.7155	0.00045419	0.0110521
SCN4A	2.12338	1.4205	3.17406	0.000241298	0.00925446
SCN9A	1.75111	1.25689	2.43966	0.000928446	0.0138098
SDC2	1.86902	1.32969	2.62711	0.000317886	0.00993247
SDHA	0.442918	0.279081	0.702939	0.000548868	0.0118471
SDPR	1.85562	1.34274	2.56441	0.000180039	0.00851558
SEC23A	2.27013	1.48514	3.47003	0.000152584	0.00815892
SEC31A	2.0477	1.37718	3.04467	0.000398248	0.0104959
SEMA3D	2.63254	1.62465	4.26568	8.4713e-05	0.00677845
SENP7	1.71037	1.24305	2.35336	0.000980118	0.0141052
X4.Sep	2.16254	1.45924	3.20481	0.000121558	0.00757224
X7.Sep	1.88593	1.31344	2.70797	0.000588047	0.012114
SERPINA5	2.02027	1.44323	2.82802	4.16919e-05	0.00586261
SERPINE1	2.11969	1.54019	2.91723	4.01511e-06	0.00342152
SESTD1	1.85329	1.34807	2.54785	0.000145181	0.00804358
SF3A3	0.555843	0.401276	0.769946	0.00041158	0.0106944
SF4	0.542914	0.394367	0.747414	0.000180406	0.00851558
SFRP4	2.71283	1.5036	4.89457	0.000917882	0.0138098
SFRP5	1.97391	1.33436	2.91998	0.0006645	0.0124022
SGCE	2.02275	1.46722	2.78863	1.70751e-05	0.00471164
SGCG	1.76388	1.25999	2.46927	0.000944963	0.0139206
SH3BP1	0.550786	0.40038	0.757694	0.000247181	0.00931574
SH3GLB2	0.552326	0.395631	0.771081	0.000488411	0.0114109
SHOX2	1.78012	1.27864	2.47827	0.000635596	0.0122748
SHQ1	0.503505	0.342014	0.741248	0.000506323	0.0114591
SIAH3	2.08274	1.41551	3.0645	0.000196498	0.00859325
SIGIRR	0.472358	0.302777	0.73692	0.000948715	0.0139209
SIGLEC5	1.8598	1.29186	2.67742	0.000845661	0.0135675
SLC12A5	2.29806	1.5347	3.44111	5.35924e-05	0.00633607
SLC16A12	1.8952	1.30712	2.74784	0.000743568	0.0129332
SLC16A7	1.99108	1.40023	2.83126	0.000125996	0.00769824
SLC18A2	1.91503	1.31112	2.79711	0.000775637	0.0132105
SLC22A15	1.75576	1.27294	2.42172	0.000601685	0.0121763
SLC22A16	1.99297	1.39057	2.85634	0.000173028	0.00846332
SLC22A17	2.00947	1.39775	2.88889	0.000164553	0.0083821
SLC25A15	0.452328	0.321981	0.635444	4.77441e-06	0.00344082
SLC2A3	1.90588	1.35093	2.68881	0.000239725	0.00922435
SLC30A3	1.77499	1.28445	2.45287	0.000507435	0.0114707
SLC30A8	1.81144	1.30546	2.51351	0.00037812	0.0102847
SLC35F1	1.91226	1.38868	2.63323	7.14112e-05	0.00644923
SLC35F4	2.45832	1.58523	3.81228	5.86678e-05	0.00644923
SLC45A1	1.76417	1.26231	2.46556	0.000887614	0.013709
SLC5A1	0.552853	0.395791	0.772242	0.000509524	0.0114772
SLC5A6	0.571171	0.414882	0.786336	0.000595581	0.012114
SLC7A10	2.11137	1.48909	2.99369	2.7295e-05	0.00527381
SLC7A14	1.82237	1.30017	2.55429	0.000494451	0.0114204
SLC7A1	0.525967	0.360121	0.768189	0.000885796	0.013709
SLC7A2	5.46481	2.02276	14.7641	0.000810418	0.0133956
SLC7A3	1.86404	1.31341	2.64552	0.000490124	0.0114109
SLC9A3R2	1.84229	1.29424	2.6224	0.000694583	0.0125687
SLCO1C1	2.07385	1.41209	3.04573	0.000199476	0.00861156
SLCO2A1	2.09927	1.4837	2.97024	2.81309e-05	0.00527381
SLIT2	2.05525	1.38412	3.0518	0.000354877	0.0101018
SLIT3	1.7097	1.24254	2.35249	0.000989363	0.0141621
SLITRK2	1.90894	1.36872	2.66237	0.000139422	0.00804358
SLITRK4	2.05835	1.49186	2.83994	1.10384e-05	0.0041392
SLITRK5	1.93748	1.31679	2.85076	0.000789117	0.0132727
SMAD5	1.97512	1.39057	2.80541	0.000143836	0.00804358
SMARCA1	2.28871	1.41412	3.70419	0.000750309	0.013009
SMC1A	0.483968	0.324582	0.72162	0.000369904	0.0101991
SMC2	0.584648	0.424754	0.804731	0.000992428	0.0141847
SMCR7L	0.496619	0.329289	0.748979	0.00084165	0.013555
SMCR8	0.579337	0.419649	0.799792	0.00090724	0.0137699
SMYD1	1.80793	1.27202	2.56961	0.000962301	0.0139741
SNAP47	2.02476	1.33994	3.05958	0.000810304	0.0133956
SNAPC4	0.454648	0.308529	0.669969	6.75629e-05	0.00644923
SNCAIP	2.06228	1.34183	3.16955	0.000963758	0.013984
SNCA	1.78164	1.29112	2.45851	0.000439533	0.0108881
SNHG10	0.506287	0.342056	0.749369	0.000668746	0.0124022
SNX29	1.72197	1.25177	2.36879	0.000837513	0.013555
SOAT1	1.88929	1.35221	2.63968	0.00019285	0.00858505
SOX17	1.84556	1.32321	2.57413	0.000306564	0.00993247
SOX18	1.74144	1.2587	2.40934	0.000810915	0.0133956
SOX5	1.87924	1.33387	2.64759	0.000309576	0.00993247
SOX7	2.05218	1.38696	3.03644	0.000322636	0.00993247
SP2	0.540537	0.375941	0.777197	0.000898747	0.0137238
SP6	0.468995	0.317254	0.693313	0.000146757	0.00804358
SPESP1	1.91868	1.31003	2.81011	0.000816731	0.0134189
SPIN1	1.73702	1.25433	2.40545	0.000886866	0.013709
SPIRE1	1.82615	1.31236	2.5411	0.000353524	0.0101018
SPOPL	2.42509	1.58866	3.7019	4.04557e-05	0.0058273
SPSB4	2.16876	1.46016	3.22123	0.000125368	0.00769229
SRGAP2	1.90961	1.30098	2.80297	0.000954159	0.0139506
SRMS	0.547648	0.3941	0.761021	0.000334837	0.00997724
SRPK3	2.19947	1.43099	3.38065	0.000325646	0.00993247
SRRM4	2.03507	1.44636	2.8634	4.53934e-05	0.00608721
SSBP2	1.71621	1.24706	2.36186	0.000916119	0.0138098
SSPN	1.81023	1.30007	2.52058	0.000441966	0.01091
SSX2IP	0.467289	0.309493	0.70554	0.000295544	0.00993247
ST14	0.452292	0.30299	0.675164	0.00010376	0.00711223
ST3GAL6	2.119	1.44365	3.11029	0.000125485	0.00769229
ST6GAL2	1.83204	1.30944	2.56319	0.000410203	0.0106731
ST6GALNAC3	1.99772	1.36807	2.91717	0.000340478	0.0100328
ST8SIA6	1.77432	1.28612	2.44783	0.000478269	0.0113058
STAC	1.96006	1.41974	2.70601	4.31524e-05	0.00593702
STARD8	2.24609	1.47652	3.41676	0.000156418	0.0082126
STC1	1.96953	1.36126	2.8496	0.000322627	0.00993247
STC2	2.18749	1.40141	3.41449	0.000570118	0.0120482
STEAP4	2.05258	1.40058	3.0081	0.00022646	0.00900379
STK11IP	0.484562	0.338192	0.694282	7.86406e-05	0.00645461
STK32A	2.25131	1.50842	3.36008	7.13166e-05	0.00644923
SULT1C4	1.78076	1.2731	2.49085	0.000751161	0.013012
SURF6	0.580591	0.421657	0.799431	0.000863221	0.0136234
SUSD5	1.82822	1.3168	2.53827	0.000313656	0.00993247
SUV39H1	0.547494	0.393047	0.762631	0.000367359	0.010167
SVEP1	2.02496	1.38153	2.96805	0.000298457	0.00993247
SYCE1	1.76007	1.2693	2.4406	0.000699622	0.012595
SYN1	2.36992	1.60068	3.50883	1.63627e-05	0.00471164
SYN2	1.8804	1.33738	2.64391	0.000281235	0.0097966
SYNGR1	1.75347	1.27069	2.41966	0.000630846	0.0122748
SYPL2	1.82453	1.32423	2.51382	0.000235587	0.00915726
SYT14	1.9537	1.3937	2.73871	0.000101796	0.00706541
SYT3	1.86007	1.35004	2.56278	0.000147346	0.00804358
SYT4	1.94638	1.41332	2.6805	4.531e-05	0.00608721
SYT6	2.59501	1.74541	3.85817	2.44641e-06	0.00311901
TAB2	1.74784	1.26377	2.41734	0.000738611	0.012904
TACC1	1.96922	1.35382	2.86435	0.000393369	0.0104774
TAF5	0.522128	0.367297	0.742226	0.000293426	0.00989677
TAOK2	0.427717	0.275072	0.665071	0.000162674	0.0083404
TBC1D1	0.519218	0.362291	0.744117	0.000357471	0.0101047
TBR1	2.23319	1.46942	3.39393	0.000168439	0.00839838
TBX18	1.82211	1.31203	2.53049	0.000342698	0.0100721
TBX3	0.495703	0.326614	0.75233	0.000977583	0.0140884
TBXA2R	1.79015	1.28431	2.49523	0.000588647	0.012114
TCEA1	2.35993	1.43835	3.87198	0.000676691	0.0124553
TCEAL5	1.77438	1.28233	2.45524	0.000538775	0.0117403
TCEAL7	2.04335	1.40928	2.96271	0.000163296	0.00834991
TCF4	2.12953	1.40343	3.23128	0.000380842	0.0103162
TCF7L1	2.066	1.49803	2.8493	9.68405e-06	0.00394038
TECR	0.520139	0.365925	0.739344	0.000269408	0.00957153
TERF2IP	1.91251	1.34992	2.70956	0.000264243	0.00953454
TET1	2.02842	1.4615	2.81524	2.34814e-05	0.00527381
TFAP2B	1.85258	1.32559	2.58909	0.000305768	0.00993247
TFAP4	0.569281	0.414019	0.782769	0.00052573	0.0116098
TFDP1	0.549691	0.397804	0.759571	0.000287151	0.00979696
TF	1.84948	1.3422	2.54848	0.000170412	0.00839838
TGFB2	1.95913	1.4098	2.7225	6.18371e-05	0.00644923
TGFBR1	1.82361	1.29962	2.55887	0.000508414	0.0114772
THBS1	1.95529	1.32871	2.87733	0.000669267	0.0124022
THBS2	1.74616	1.25437	2.43077	0.000957337	0.0139611
THOP1	0.517979	0.376404	0.712803	5.38459e-05	0.00633607
THRB	1.80191	1.27644	2.54369	0.000815467	0.0134189
THRSP	1.96307	1.3148	2.93096	0.000972864	0.0140416
THSD7A	2.56869	1.52935	4.31438	0.000362855	0.0101201
THSD7B	1.80193	1.28941	2.51816	0.000563565	0.0120482
TIAM1	1.82662	1.31296	2.54123	0.000348543	0.0100721
TIMP2	1.80264	1.28595	2.52693	0.00062764	0.0122748
TLL1	1.97707	1.31798	2.96575	0.000986276	0.0141391
TLR7	1.91333	1.34348	2.72489	0.00032234	0.00993247
TMEFF2	1.77349	1.27589	2.46516	0.000649418	0.0123481
TMEM102	0.407708	0.263528	0.630771	5.58687e-05	0.00637406
TMEM108	1.77507	1.28487	2.4523	0.000501268	0.01145
TMEM132C	1.98997	1.38569	2.85776	0.000194156	0.00858505
TMEM14C	2.327	1.54072	3.51457	5.95522e-05	0.00644923
TMEM164	0.396969	0.252335	0.624503	6.42878e-05	0.00644923
TMEM171	0.558483	0.398225	0.783233	0.000735846	0.012875
TMEM176B	3.95183	1.74421	8.95361	0.000990955	0.0141743
TMEM203	0.510062	0.35004	0.743239	0.000457007	0.0110549
TMEM204	1.74505	1.25937	2.41802	0.000820654	0.0134483
TMEM37	1.77707	1.29037	2.44734	0.000429546	0.0107435
TMEM45A	1.83529	1.28583	2.61954	0.000823211	0.0134671
TMEM55A	2.34207	1.52186	3.60433	0.000109207	0.00730236
TMEM59L	1.85186	1.28864	2.66125	0.000866311	0.0136435
TMEM74	1.75698	1.2706	2.42954	0.000653828	0.0123531
TMEM88	1.95891	1.36364	2.81403	0.000274593	0.00967093
TMEM8A	0.581794	0.422897	0.800396	0.00087477	0.0137086
TMOD1	1.76008	1.27594	2.42793	0.000571709	0.0120677
TMPRSS3	0.482802	0.316996	0.735334	0.000693411	0.0125687
TMSB15A	2.46915	1.52568	3.99606	0.000233462	0.00911617
TMTC1	1.75174	1.2637	2.42827	0.00076643	0.0131215
TNFAIP2	0.519448	0.375556	0.718473	7.56448e-05	0.00644923
TNFAIP8	2.06726	1.38842	3.07801	0.000349191	0.0100721
TNK1	0.564706	0.403484	0.790348	0.000863087	0.0136234
TNMD	2.15417	1.39869	3.3177	0.000496287	0.0114204
TPP1	1.91314	1.38774	2.63747	7.48822e-05	0.00644923
TPRN	0.479752	0.316216	0.727864	0.000553396	0.0119081
TPST1	1.80541	1.30503	2.49766	0.000360226	0.0101047
TRABD	0.439266	0.276861	0.696937	0.000477511	0.0113019
TRAF2	0.420384	0.281525	0.627733	2.27361e-05	0.00527381
TRAM2	2.88277	1.59695	5.20391	0.0004427	0.01091
TRAP1	0.557104	0.400915	0.774142	0.000492092	0.0114204
TREML4	2.03024	1.40019	2.94381	0.000187269	0.00858505
TRIM25	0.518285	0.372096	0.72191	0.000101372	0.00706541
TRIM29	0.507123	0.341608	0.752831	0.000756023	0.0130371
TRIM63	1.75521	1.27382	2.41853	0.000582443	0.012114
TRIM6	2.05185	1.45781	2.88795	3.76679e-05	0.00567604
TRIML2	1.802	1.31055	2.47776	0.000289594	0.00979696
TRMT1	0.536955	0.371669	0.775747	0.000923968	0.0138098
TRO	1.93423	1.40499	2.66284	5.2401e-05	0.00630129
TRPC3	1.80741	1.29811	2.51651	0.000456618	0.0110549
TRPC4	1.78897	1.29717	2.46722	0.000390597	0.0104206
TRPC6	1.76005	1.2682	2.44267	0.000722647	0.0128081
TSC22D3	1.85896	1.3049	2.64826	0.000595002	0.012114
TSEN54	0.446616	0.306936	0.649859	2.5282e-05	0.00527381
TSKS	1.8671	1.34273	2.59625	0.000205622	0.00867815
TSPO2	1.89208	1.32064	2.71078	0.000508961	0.0114772
TSPYL4	2.05244	1.40548	2.9972	0.000197794	0.00861156
TTC22	0.576093	0.418926	0.792224	0.000691577	0.0125687
TTC23	1.77001	1.28509	2.43792	0.000473177	0.011255
TTC29	1.98195	1.38465	2.8369	0.000185066	0.0085492
TTC9C	0.547127	0.384336	0.778871	0.000817203	0.0134189
TTF2	0.554067	0.402149	0.763376	0.000304642	0.00993247
TTLL12	0.570785	0.409315	0.795953	0.000949444	0.0139209
TUSC5	2.1858	1.50299	3.17882	4.27192e-05	0.00593702
TXNDC9	1.7386	1.25258	2.4132	0.000945778	0.0139206
TYK2	0.485396	0.332086	0.709483	0.000189807	0.00858505
T	1.85158	1.34352	2.55177	0.000166972	0.00839838
UACA	1.78858	1.28515	2.48923	0.000565841	0.0120482
UBA2	2.11493	1.36328	3.281	0.000828461	0.0135299
UBAC1	0.546367	0.388666	0.768056	0.000503943	0.01145
UBAP2L	2.90346	1.60952	5.23764	0.000398455	0.0104959
UBE2Q2	1.86771	1.30395	2.67522	0.000655325	0.0123594
UBN1	0.473356	0.306951	0.729973	0.000714009	0.0127021
UBQLN4	0.546001	0.393843	0.756943	0.000282621	0.00979696
UCK2	0.478213	0.310712	0.736012	0.000798843	0.013348
UGT2B4	1.74748	1.25543	2.43238	0.000939039	0.0138888
UGT3A1	1.98756	1.34274	2.94204	0.000597439	0.0121142
UNC13C	2.31498	1.53265	3.49662	6.62631e-05	0.00644923
UNC80	2.03199	1.40707	2.93444	0.000156006	0.0082126
UPK1B	1.84014	1.33677	2.53307	0.000183996	0.0085492
USF1	0.580116	0.420901	0.799557	0.000879319	0.0137086
USP25	1.81578	1.29106	2.55375	0.000607928	0.0121994
USP50	2.04814	1.34163	3.12669	0.000895269	0.0137133
USP51	1.96293	1.42541	2.70316	3.61008e-05	0.00563369
VAT1	1.84881	1.34139	2.54819	0.000173922	0.00846332
VCAN	1.82973	1.32666	2.52358	0.000230388	0.00905746
VCL	1.83178	1.32041	2.54119	0.000289909	0.00979696
VEGFB	1.75554	1.26808	2.43039	0.000696286	0.0125687
VEZT	1.94711	1.32269	2.86629	0.000731334	0.0128578
VPS35	2.09333	1.4871	2.94669	2.28948e-05	0.00527381
VSIG8	0.575631	0.416005	0.796507	0.000859068	0.0136234
VSTM2L	2.22553	1.46663	3.37711	0.000170004	0.00839838
VWA5B1	1.86571	1.35238	2.57389	0.000145484	0.00804358
VWC2	1.76226	1.28117	2.42402	0.000495598	0.0114204
VWF	2.10197	1.48031	2.98469	3.28659e-05	0.00561185
WBP11P1	1.97728	1.34038	2.91682	0.000588462	0.012114
WBSCR17	2.64541	1.55186	4.50954	0.000350461	0.0100721
WDR17	2.04626	1.4065	2.97701	0.000181675	0.00851558
WDR26	1.94362	1.39208	2.71367	9.51764e-05	0.00701225
WDR47	1.9863	1.33777	2.94925	0.000666784	0.0124022
WDR4	0.569493	0.413691	0.783974	0.00055569	0.0119137
WDR83	0.487732	0.322567	0.737467	0.00066506	0.0124022
WDR85	0.324033	0.212161	0.494897	1.83504e-07	0.00175467
WFDC8	2.08103	1.36134	3.18122	0.000713015	0.0126962
WFIKKN2	1.8678	1.3373	2.60873	0.000247302	0.00931574
WHAMML1	1.82092	1.3193	2.51328	0.000267022	0.0095597
WHAMML2	1.9842	1.43915	2.73567	2.89345e-05	0.00527381
WHAMM	0.467117	0.303256	0.719519	0.000553583	0.0119081
WNT7A	1.76459	1.2792	2.43416	0.000539761	0.0117403
WNT9B	2.12812	1.40005	3.23479	0.000407631	0.0106496
XG	2.11698	1.38615	3.23313	0.000517925	0.0115396
XKR3	2.32788	1.48647	3.64556	0.00022244	0.00897456
ZBTB10	2.07623	1.46456	2.94338	4.08313e-05	0.0058273
ZBTB16	1.77468	1.28846	2.44437	0.000445612	0.0109115
ZBTB40	0.466101	0.302577	0.718001	0.000534681	0.0117128
ZBTB7A	0.550941	0.400473	0.757944	0.000249407	0.00931574
ZBTB8B	1.78484	1.28316	2.48266	0.000580051	0.012114
ZFHX4	2.11547	1.48252	3.01864	3.61802e-05	0.00563369
ZFPM2	2.05977	1.37992	3.07456	0.0004068	0.0106425
ZFYVE21	1.86804	1.31988	2.64386	0.000421804	0.0107212
ZFYVE27	0.546485	0.39734	0.751612	0.000202493	0.00864393
ZMAT4	2.16168	1.4295	3.26888	0.000258769	0.00944919
ZNF141	2.46264	1.52143	3.98612	0.00024459	0.00931574
ZNF157	1.83825	1.29268	2.6141	0.000701599	0.0126011
ZNF175	1.77361	1.28482	2.44836	0.000494841	0.0114204
ZNF208	1.7908	1.29553	2.47541	0.0004195	0.0107188
ZNF229	1.90761	1.35023	2.69508	0.000249279	0.00931574
ZNF22	1.88317	1.36362	2.60067	0.000121554	0.00757224
ZNF257	1.88731	1.36318	2.61296	0.000129994	0.0078921
ZNF276	2.07829	1.47669	2.92497	2.72155e-05	0.00527381
ZNF282	0.542146	0.394277	0.745473	0.000164802	0.0083821
ZNF317	0.474923	0.306181	0.736664	0.000885692	0.013709
ZNF331	1.8618	1.35403	2.55999	0.000130599	0.00790372
ZNF354C	1.77773	1.26451	2.49925	0.000932149	0.0138404
ZNF365	1.84398	1.29774	2.62013	0.000640087	0.0122748
ZNF389	1.86532	1.35487	2.56807	0.000132508	0.00791522
ZNF483	1.76507	1.27937	2.43515	0.000539378	0.0117403
ZNF513	0.457123	0.292788	0.713693	0.000573369	0.0120761
ZNF521	2.1048	1.38679	3.19457	0.000472251	0.011247
ZNF528	1.85219	1.31686	2.60514	0.000397915	0.0104959
ZNF542	2.24179	1.39846	3.59366	0.000799706	0.013348
ZNF568	1.79185	1.28596	2.49676	0.000569179	0.0120482
ZNF653	0.518637	0.367234	0.732461	0.000193251	0.00858505
ZNF660	1.85177	1.34124	2.55662	0.00018109	0.00851558
ZNF662	1.80925	1.30177	2.51456	0.000415258	0.010716
ZNF727	1.75285	1.27012	2.41904	0.000638295	0.0122748
ZNF823	0.530975	0.369469	0.763078	0.000623126	0.0122748
ZNF883	2.44773	1.7361	3.45106	3.26655e-07	0.00208231
ZSCAN12	2.64325	1.6334	4.27744	7.56184e-05	0.00644923
ZSCAN23	1.82086	1.28436	2.58146	0.000764896	0.0131215
ZSWIM6	1.82669	1.29959	2.5676	0.000523374	0.0115806
psiTPTE22	4.23384	1.87012	9.58515	0.000537101	0.0117255
