# Supplementary material for: A Prognostic Nomogram Model Based on mRNA Expression of DNA Methylation-Driven Genes for Gastric Cancer
Source: Front Oncol. 2020 Nov 24;10:584733. doi: 10.3389/fonc.2020.584733 (PMC7732649; doi:10.3389/fonc.2020.584733)
Supplement: Supplementary file 4 [file Table_4.xls]

## Sheet: Sheet1
	Meth_Probe	Gene	Chrom	Position	Corr_Coeff	Pval	Qval	Expr_Mean	Meth_Mean
1	cg14830003	DNALI1	1	38022657	-0.839	0	0	7.01236	0.639238
2	cg07280731	PRSS21	16	2867773	-0.839	0	0	4.87882	0.684603
3	cg26475649	C16orf62	16	19567354	-0.838	0	0	8.92158	0.413667
4	cg11103390	ECHDC3	10	11784920	-0.838	0	0	5.84887	0.582998
5	cg05564251	SP140	2	231090640	-0.835	0	0	6.46129	0.697251
6	cg01070987	PFN2	3	149687002	-0.832	0	0	9.4408	0.628801
7	cg12038710	CDH17	8	95220583	-0.826	0	0	10.2731	0.660013
8	cg08450017	CXCR6	3	45984838	-0.825	0	0	6.8934	0.733707
9	cg02423817	PTPRCAP	11	67203661	-0.823	0	0	8.10315	0.682183
10	cg03669949	DDX43	6	74104426	-0.822	0	0	3.35573	0.799557
11	cg27084026	CHFR	12	133464496	-0.821	0	0	8.23826	0.207374
12	cg04886060	SDR42E1	16	82044788	-0.821	0	0	6.28089	0.323373
13	cg06907626	NPC1L1	7	44580809	-0.818	0	0	6.68117	0.676202
14	cg14059257	KRT7	12	52628105	-0.818	0	0	9.88947	0.527674
15	cg04511125	THNSL2	2	88470314	-0.818	0	0	6.75925	0.375354
16	cg07786657	CD247	1	167487633	-0.814	0	0	6.02782	0.793165
17	cg06458239	ZNF549	19	58038573	-0.803	0	0	6.09991	0.458919
18	cg23484087	ZNF256	19	58459097	-0.8	0	0	5.28573	0.341248
19	cg22328208	TSPYL5	8	98289745	-0.795	0	0	7.42029	0.750858
20	cg03605686	PON3	7	95025194	-0.795	0	0	4.41384	0.710019
21	cg15472784	KIAA0495	1	3663531	-0.792	0	0	7.21356	0.349615
22	cg24612198	CD3E	11	118175631	-0.791	0	0	8.44283	0.883624
23	cg24040502	NLRP2	19	55477810	-0.79	2.91e-80	8.63e-81	6.33861	0.696415
24	cg11398523	FUZ	19	50316423	-0.79	0	0	6.62838	0.303882
25	cg17222452	MLF1	3	158289160	-0.787	0	0	6.14633	0.349922
26	cg13426138	NEU1	6	31830455	-0.782	0	0	9.59946	0.264525
29	cg01287476	C2orf65	2	74875548	-0.781	7.41e-77	2.2e-77	4.42113	0.514227
27	cg15059608	C3orf14	3	62305003	-0.781	0	0	5.54683	0.428416
28	cg12557114	WISP3	6	112375870	-0.781	0	0	3.65488	0.735504
30	cg15864691	HOXA10	7	27217606	-0.78	0	0	7.70321	0.509007
31	cg26496307	ZNF813	19	53970803	-0.778	0	0	5.42573	0.306683
32	cg23995914	ZNF518B	4	10459228	-0.778	0	0	7.3114	0.542916
33	cg02034222	DQX1	2	74753281	-0.775	0	0	6.59606	0.541412
34	cg09298971	SLC44A4	6	31846249	-0.773	0	0	11.5591	0.573081
35	cg09015566	ZNF595	4	53264	-0.773	0	0	6.49182	0.538096
36	cg25732104	GJB5	1	35220710	-0.772	0	0	4.3637	0.612125
37	cg25274052	PARP6	15	72565016	-0.772	0	0	8.55017	0.280665
38	cg04511534	GGT6	17	4463371	-0.77	0	0	7.2185	0.555486
39	cg18454133	EFS	14	23835870	-0.77	0	0	6.4709	0.880743
40	cg07135629	AQP1	7	30951709	-0.768	0	0	11.5814	0.696492
41	cg01226614	SERP2	13	44947593	-0.768	0	0	3.94484	0.544632
42	cg18875716	ZNF43	19	22019094	-0.768	0	0	7.11611	0.309797
44	cg02343823	ZNF300	5	150284419	-0.766	6.33e-73	1.88e-73	5.41041	0.512367
43	cg15748470	ZNF486	19	20278015	-0.766	0	0	5.44509	0.297441
45	cg01579024	RANBP17	5	170288757	-0.765	1.95e-72	5.77e-73	5.24833	0.592299
46	cg11609668	TAGLN	11	117075078	-0.762	0	0	12.5398	0.954504
47	cg12873610	RAB34	17	27044322	-0.759	0	0	9.23716	0.515424
48	cg02194211	FAM3D	3	58652346	-0.758	0	0	8.76622	0.655338
49	cg26531174	CDX1	5	149546073	-0.758	0	0	7.25416	0.736181
50	cg10589443	SCRN1	7	30028281	-0.758	0	0	10.3668	0.266041
51	cg15167155	ZNF347	19	53662499	-0.758	0	0	5.9252	0.319354
52	cg09354050	UBASH3A	21	43824262	-0.756	0	0	4.95694	0.780108
53	cg15066197	GABRB3	15	26874202	-0.756	0	0	5.88466	0.745149
54	cg16048383	SCNN1A	12	6483708	-0.756	0	0	10.5949	0.534258
55	cg18384097	PTPN7	1	202129566	-0.755	0	0	7.79642	0.742053
57	cg22135105	PRDM5	4	121844192	-0.754	2.95e-69	8.74e-70	4.47	0.289404
56	cg16363586	BST2	19	17516329	-0.754	0	0	10.7146	0.418367
58	cg20282550	AKR1E2	10	4868331	-0.753	0	0	4.09296	0.420612
59	cg12950007	ZNF528	19	52900970	-0.752	0	0	5.98427	0.380238
60	cg08075204	BIN2	12	51718112	-0.747	0	0	7.52723	0.780829
61	cg02573825	ZNF350	19	52490058	-0.745	0	0	6.696	0.257087
62	cg01493517	IFFO1	12	6665447	-0.745	0	0	6.95079	0.535819
63	cg07697981	ZNF134	19	58125678	-0.744	0	0	6.60947	0.302322
64	cg25404914	ZNF826	19	20607771	-0.744	0	0	4.20073	0.404633
65	cg22718139	HMGCS2	1	120311439	-0.744	0	0	8.92571	0.753233
66	cg20425130	KLHL6	3	183273245	-0.743	0	0	7.60074	0.598929
67	cg26333652	IRX2	5	2750758	-0.743	0	0	6.10557	0.56338
68	cg22935456	ZNF470	19	57078727	-0.743	0	0	5.68989	0.345384
69	cg16563370	SLFN13	17	33775952	-0.742	0	0	8.46637	0.437131
70	cg08515989	ASPHD1	16	29912904	-0.741	0	0	7.37076	0.682487
71	cg09563216	C1orf51	1	150255241	-0.741	0	0	5.47571	0.511638
72	cg25451874	ZNF569	19	37958444	-0.74	0	0	5.38378	0.355491
73	cg26841048	HOXB2	17	46622454	-0.738	0	0	7.59786	0.634361
74	cg11763394	LOC654433	2	113992921	-0.738	0	0	7.3276	0.634314
75	cg05165378	ZNF655	7	99155739	-0.738	0	0	9.37917	0.282998
76	cg25153976	SPDYC	11	64937644	-0.737	0	0	2.21461	0.778548
77	cg01968793	CNNM1	10	101088930	-0.737	0	0	6.00889	0.359796
78	cg25396971	ZNF879	5	178450595	-0.737	0	0	4.76732	0.281221
79	cg01612247	HSD17B1	17	40705588	-0.737	0	0	5.08045	0.592929
80	cg00141162	HCLS1	3	121379777	-0.736	0	0	8.81249	0.541435
81	cg00876266	CAPS	19	5915133	-0.736	0	0	7.3897	0.800726
82	cg25671438	ACAP1	17	7240223	-0.736	0	0	6.75145	0.522934
83	cg10088332	GTSF1	12	54867429	-0.735	0	0	3.18626	0.892923
84	cg08332658	ZNF681	19	23941408	-0.734	0	0	5.82412	0.318347
85	cg26929012	ZNF772	19	57988860	-0.733	0	0	6.30249	0.15736
86	cg25784220	ZSCAN18	19	58609602	-0.733	0	0	8.05136	0.486304
87	cg20953047	PIGR	1	207120022	-0.733	0	0	12.819	0.79909
88	cg20492807	DNAH14	1	225117750	-0.733	0	0	4.9151	0.287783
89	cg15518883	SIT1	9	35650561	-0.733	0	0	5.84665	0.730452
90	cg05216221	C11orf93	11	111170935	-0.732	0	0	7.25194	0.811503
91	cg07744166	WASF3	13	27131484	-0.732	0	0	6.55524	0.261627
92	cg27537628	CCDC106	19	56159288	-0.732	0	0	7.35236	0.342404
93	cg10673833	MYO1G	7	45018849	-0.732	0	0	7.63359	0.756909
94	cg22276896	CXCL17	19	42946985	-0.732	0	0	7.58354	0.710484
95	cg12031863	C16orf5	16	4587854	-0.731	0	0	8.62984	0.496399
96	cg17287107	SULT1C2	2	108904503	-0.731	0	0	7.8955	0.735737
97	cg21850254	ZNF570	19	37959853	-0.731	0	0	4.73776	0.32747
98	cg15677087	SLC17A9	20	61584850	-0.731	0	0	9.34515	0.516749
99	cg19249749	CAPN8	1	223853145	-0.731	0	0	8.21512	0.633845
100	cg00060374	LOC441869	1	1355235	-0.731	0	0	5.91771	0.776523
101	cg06958535	LAX1	1	203734478	-0.73	0	0	5.92483	0.706972
102	cg00579402	FUT6	19	5838999	-0.729	0	0	7.10137	0.558584
103	cg08397818	ZNF606	19	58514022	-0.729	0	0	6.52883	0.354156
104	cg17969560	LTBP3	11	65324768	-0.729	0	0	11.2032	0.59199
105	cg24520381	PPP1R1B	17	37784694	-0.728	0	0	10.0887	0.537593
106	cg26296101	RHOH	4	40198481	-0.728	0	0	6.7099	0.691192
107	cg19283506	CHST10	2	101034270	-0.728	0	0	6.36228	0.427257
108	cg11164400	PPP1R9A	7	94536787	-0.728	0	0	7.65974	0.326649
109	cg17100176	FAIM3	1	207096358	-0.728	0	0	7.58709	0.718653
110	cg16732469	ZFP3	17	4981610	-0.727	0	0	7.35191	0.205781
111	cg00550340	CDR2L	17	72985299	-0.726	0	0	10.5737	0.547975
113	cg13304665	ZNF280B	22	22862802	-0.725	7.37e-62	2.19e-62	5.32662	0.254856
112	cg21493505	ZNF542	19	56879418	-0.725	0	0	6.55458	0.488062
114	cg07693270	RPL39L	3	186856928	-0.725	0	0	6.36313	0.508915
115	cg06384763	ZNF788	19	12203198	-0.725	0	0	5.32373	0.395582
116	cg18542098	C19orf46	19	36499326	-0.724	0	0	4.34232	0.520134
117	cg16321975	INPP5D	2	233924852	-0.724	0	0	9.60867	0.519414
118	cg08735211	HLA-DMA	6	32920657	-0.724	0	0	10.4641	0.454341
119	cg12060744	ZIK1	19	58095581	-0.723	2.41e-61	7.15e-62	4.27587	0.60955
120	cg21416237	FKBP10	17	39970091	-0.722	0	0	10.4633	0.687269
121	cg19712813	TRNP1	1	27322021	-0.722	0	0	10.0563	0.690996
122	cg16209444	ACOX2	3	58522771	-0.722	0	0	6.03198	0.547082
123	cg09407859	CES3	16	66995461	-0.721	0	0	7.34962	0.758792
124	cg13428480	VANGL2	1	160370208	-0.721	0	0	7.75741	0.282279
125	cg25343204	AGR2	7	16841311	-0.72	0	0	13.5854	0.592813
126	cg26087117	ZNF415	19	53636229	-0.72	0	0	5.47023	0.408715
127	cg15534084	ZNF649	19	52408044	-0.72	0	0	6.73029	0.202662
128	cg08592890	CTF1	16	30907246	-0.72	0	0	6.36731	0.659833
129	cg25661931	ADCY5	3	123166561	-0.719	0	0	6.62667	0.888058
130	cg16773115	TPD52	8	80992750	-0.719	0	0	11.9108	0.597995
131	cg03564201	ZNF662	3	42948169	-0.719	0	0	5.14129	0.501084
132	cg17355191	GBGT1	9	136039576	-0.719	0	0	6.59058	0.549147
133	cg01609559	ENPP5	6	46138957	-0.718	0	0	5.73131	0.217216
134	cg17611951	PCLO	7	82792105	-0.718	0	0	6.06859	0.252841
135	cg06332111	H2AFY2	10	71812321	-0.718	0	0	7.24718	0.208396
136	cg24772388	GYPC	2	127414883	-0.717	0	0	8.42799	0.437134
137	cg25143771	AS3MT	10	104629124	-0.717	0	0	5.51716	0.316149
138	cg27475365	TPD52L1	6	125476259	-0.715	0	0	6.75517	0.569491
139	cg24724633	ZFP82	19	36909413	-0.715	0	0	5.03473	0.472634
140	cg23699046	ZNF605	12	133533095	-0.715	0	0	7.94455	0.166744
141	cg26356061	ZNF418	19	58446960	-0.715	0	0	4.11115	0.565738
142	cg02800711	USH1C	11	17564425	-0.715	0	0	10.0111	0.698565
143	cg09615224	LRRN1	3	3842202	-0.715	0	0	5.41128	0.357073
144	cg12472603	MXRA7	17	74705806	-0.714	0	0	10.534	0.843305
145	cg06646708	NHLRC1	6	18123224	-0.714	0	0	5.7328	0.527233
146	cg09203199	CES2	16	66970577	-0.714	0	0	11.4879	0.625768
147	cg17780956	MAP9	4	156297616	-0.714	0	0	7.22464	0.252037
148	cg01648237	C2orf74	2	61372066	-0.711	0	0	5.7511	0.321833
150	cg27385032	ZNF334	20	45142336	-0.71	7.79e-58	2.31e-58	4.36459	0.453996
149	cg18754342	GUCY2C	12	14849268	-0.71	0	0	7.37006	0.622692
151	cg19786920	NSUN7	4	40751770	-0.71	0	0	5.94913	0.204779
152	cg08220598	LOC148189	19	28284952	-0.709	0	0	5.51202	0.118323
153	cg24802771	ZNF141	4	331610	-0.709	0	0	5.68575	0.248741
156	cg12256206	DACT2	6	168719708	-0.708	4.3e-53	1.27e-53	4.17673	0.506081
154	cg16204205	GATA6	18	19753432	-0.708	0	0	10.765	0.462189
155	cg02903907	KIAA1383	1	232941055	-0.708	0	0	6.11464	0.245879
157	cg21244086	SHF	15	45479462	-0.708	0	0	5.89775	0.574311
158	cg26675876	XKR6	8	11059176	-0.707	0	0	4.47554	0.321028
159	cg08696192	TNS4	17	38657310	-0.706	0	0	9.59918	0.613171
166	cg07900766	SPAG16	2	214148972	-0.705	3.91e-57	1.16e-57	6.94247	0.153558
160	cg23284609	CMBL	5	10306947	-0.705	0	0	9.34874	0.647758
161	cg14732998	ZNF793	19	37997831	-0.705	0	0	5.36648	0.451233
162	cg17286244	SPESP1	15	69222592	-0.705	0	0	3.40134	0.659749
163	cg19566405	SLFN12	17	33759965	-0.705	0	0	6.19214	0.422347
164	cg08713365	NRSN2	20	327623	-0.705	0	0	8.78433	0.286331
165	cg07474957	KIAA1949	6	30650844	-0.705	0	0	10.3218	0.531118
167	cg02015909	CES8	16	67034437	-0.705	0	0	4.71791	0.259155
168	cg19688887	ZNF682	19	20150441	-0.704	0	0	4.44858	0.158687
169	cg05811173	FAM50B	6	3850106	-0.704	0	0	7.1805	0.58392
170	cg25545401	PLEKHG4	16	67313611	-0.704	0	0	8.54659	0.553472
171	cg19744936	EPHX3	19	15343395	-0.704	0	0	5.42589	0.411808
172	cg22823146	GPR27	3	71802594	-0.704	0	0	3.08998	0.389113
173	cg07651914	CLDN15	7	100881986	-0.704	0	0	8.46525	0.608529
174	cg14067244	NAIF1	9	130829209	-0.704	0	0	7.80495	0.712929
175	cg04759756	SLA2	20	35273933	-0.703	0	0	5.95789	0.811113
176	cg16026647	MEIS3P1	17	15689920	-0.703	0	0	7.58999	0.606191
177	cg16473141	REC8	14	24641501	-0.702	0	0	7.77413	0.508336
178	cg24419391	CLDN3	7	73183516	-0.702	0	0	10.5426	0.440448
179	cg02358862	CORO1A	16	30197211	-0.702	0	0	9.73161	0.669709
180	cg12963560	MAP7	6	136870545	-0.702	0	0	10.2748	0.221663
181	cg05596756	LOC100233209	12	47610220	-0.702	0	0	4.86466	0.694836
182	cg18572214	ASB2	14	94423192	-0.702	0	0	6.92695	0.8808
183	cg15687855	ZNF502	3	44754131	-0.701	0	0	5.77006	0.287761
184	cg02935351	WNT5B	12	1748816	-0.701	0	0	6.81281	0.712347
185	cg12413156	LIME1	20	62368256	-0.701	0	0	8.28022	0.506689
186	cg09497409	LASS4	19	8275083	-0.701	0	0	7.02736	0.571704
187	cg08148261	LDHB	12	21810960	-0.7	0	0	11.1678	0.24011
188	cg04125350	CLIC6	21	36042344	-0.699	0	0	7.74518	0.287616
189	cg26870460	ZNF215	11	6947759	-0.699	0	0	4.96017	0.366549
190	cg23352695	EVI2A	17	29648811	-0.699	0	0	7.22757	0.721082
191	cg12973930	ZFP28	19	57049695	-0.698	0	0	5.2105	0.446004
192	cg11310191	NPSR1	7	34698015	-0.698	0	0	4.41462	0.619498
193	cg03016571	C17orf73	17	48844124	-0.698	0	0	5.48457	0.652359
194	cg09638208	C16orf54	16	29757318	-0.698	0	0	5.89129	0.677093
195	cg17463527	SGK2	20	42187837	-0.697	0	0	7.19282	0.44032
196	cg00024396	ELOVL5	6	53214008	-0.696	0	0	9.65084	0.296837
197	cg23026554	LOC441666	10	42862978	-0.696	0	0	4.10272	0.480178
198	cg17136126	ZNF71	19	57106501	-0.696	0	0	6.46864	0.334497
199	cg03724640	CD27	12	6553145	-0.696	0	0	7.0512	0.633115
200	cg15698795	TBC1D10C	11	67177103	-0.695	0	0	6.49126	0.657953
201	cg26009832	ATP1B1	1	169081894	-0.695	0	0	13.1387	0.677906
202	cg03217954	SLC3A1	2	44502977	-0.695	0	0	6.14764	0.692913
203	cg15823495	GPR81	12	123214554	-0.695	0	0	4.24483	0.753648
204	cg12930727	HYAL1	3	50341293	-0.695	0	0	7.32441	0.651632
205	cg02096793	MFSD7	4	683148	-0.695	0	0	6.45683	0.406559
206	cg11617144	GPT	8	145729772	-0.694	0	0	5.8065	0.815098
207	cg01917209	MST1R	3	49938721	-0.694	0	0	10.1737	0.600141
208	cg21926782	AMT	3	49459909	-0.694	0	0	6.54083	0.533907
209	cg09950076	UGT1A6	2	234599988	-0.693	0	0	7.04205	0.709678
210	cg16595288	RASGEF1A	10	43698931	-0.693	0	0	6.3281	0.546321
211	cg08742575	C21orf56	21	47604166	-0.692	0	0	7.25897	0.275083
212	cg17603132	RIC3	11	8190152	-0.692	0	0	3.75954	0.437455
213	cg21330727	RAPGEFL1	17	38336206	-0.691	0	0	9.7402	0.454066
214	cg20512303	PDLIM4	5	131592959	-0.691	0	0	8.22076	0.680649
215	cg07914866	IRAK3	12	66583431	-0.69	0	0	8.29752	0.366684
216	cg19915738	ZNF229	19	44952730	-0.69	0	0	4.48652	0.480423
217	cg14523810	ZNF583	19	56915403	-0.688	2.29e-53	6.79e-54	4.94795	0.294229
218	cg09042577	MCAM	11	119185584	-0.688	0	0	11.2537	0.915858
219	cg02738255	PYGB	20	25231685	-0.688	0	0	12.4429	0.761871
220	cg26835312	IL28RA	1	24513473	-0.688	0	0	7.12983	0.157461
221	cg23462514	RNF212	4	1107585	-0.688	0	0	3.26576	0.585631
222	cg26162794	CCDC144B	17	18528568	-0.688	0	0	4.83165	0.778119
223	cg19235339	RNLS	10	90342899	-0.688	0	0	4.35445	0.569401
224	cg07927379	C7orf13	7	156433108	-0.687	0	0	6.36102	0.194826
225	cg13660372	PEG10	7	94285873	-0.687	0	0	7.46293	0.504723
226	cg17981101	MUC17	7	100663239	-0.687	0	0	10.1773	0.609494
227	cg11875459	ELF5	11	34534785	-0.686	0	0	2.8489	0.809657
228	cg03089651	ARHGAP30	1	161039695	-0.686	0	0	8.86511	0.582137
229	cg23551720	HOXB3	17	46633726	-0.686	0	0	8.56566	0.690348
230	cg06697536	HOXD1	2	177053496	-0.685	1e-52	2.97e-53	3.71404	0.450468
234	cg17394649	HCG4	6	29760164	-0.684	1.27e-50	3.75e-51	3.15039	0.388144
231	cg03684977	GRB7	17	37893803	-0.684	0	0	9.90701	0.395608
232	cg09669356	ZNF461	19	37157565	-0.684	0	0	5.42209	0.347947
233	cg01765930	MFNG	22	37881422	-0.684	0	0	7.60005	0.573229
235	cg21773162	ZAP70	2	98330087	-0.683	0	0	6.67919	0.584601
236	cg01808171	ZNF626	19	20844422	-0.683	0	0	5.62927	0.505778
237	cg01157146	TMPRSS2	21	42877638	-0.683	0	0	10.9512	0.427672
238	cg08949143	LOC100188949	13	30947713	-0.683	0	0	3.30757	0.812774
239	cg04672750	SLC13A3	20	45313390	-0.682	0	0	5.206	0.579404
240	cg18052778	PRR15L	17	46030312	-0.682	0	0	10.4099	0.460405
241	cg07717632	C9orf167	9	140172631	-0.682	0	0	10.6917	0.179925
242	cg09159050	MIB2	1	1563500	-0.681	0	0	9.72532	0.712407
243	cg12919829	ProSAPiP1	20	3149495	-0.681	0	0	9.66822	0.587961
244	cg06665322	GPA33	1	167059365	-0.681	0	0	7.77706	0.708287
245	cg16763089	LOC149837	20	5485284	-0.68	0	0	5.33206	0.388921
246	cg13821008	WIPF1	2	175499113	-0.68	0	0	10.3938	0.769808
247	cg13434570	CTSE	1	206317133	-0.68	0	0	11.5889	0.684461
248	cg19715094	TMEM25	11	118402540	-0.68	0	0	7.33216	0.654626
249	cg08203715	ST3GAL4	11	126226154	-0.68	0	0	8.1851	0.439065
250	cg09489757	UNC5CL	6	41006345	-0.679	0	0	8.71099	0.478022
251	cg19021383	MAPK8IP1	11	45922184	-0.679	0	0	7.24838	0.483546
252	cg10397389	DAPP1	4	100738011	-0.678	0	0	7.13801	0.331834
253	cg14338345	DMRTA1	9	22447679	-0.677	3.07e-47	9.07e-48	3.36938	0.480432
256	cg20875807	HOMER2	15	83620951	-0.677	4.24e-51	1.26e-51	5.59022	0.291694
254	cg01404317	SPG20	13	36919819	-0.677	0	0	8.46006	0.408234
255	cg14689537	HHEX	10	94450866	-0.677	0	0	7.67291	0.512806
257	cg25046651	ADHFE1	8	67345006	-0.676	0	0	3.66069	0.504538
259	cg04069472	RNF126P1	17	55122988	-0.675	3.86e-48	1.14e-48	2.31469	0.282176
258	cg12360886	GSDMB	17	38074070	-0.675	0	0	9.66653	0.66546
260	cg10807101	GSTM3	1	110282274	-0.675	0	0	9.19851	0.473836
261	cg12177677	CYTIP	2	158300475	-0.675	0	0	7.94261	0.673005
262	cg05433111	CD19	16	28943232	-0.675	0	0	4.4946	0.777136
263	cg06913600	HAAO	2	43020682	-0.674	0	0	7.29145	0.45634
264	cg19456938	TIGIT	3	114012806	-0.674	0	0	5.85052	0.89947
265	cg03322234	CYP2W1	7	1022643	-0.674	0	0	6.3454	0.561732
266	cg20402783	HOXC10	12	54381013	-0.674	0	0	6.47707	0.517584
267	cg05742863	SMC1B	22	45809319	-0.674	0	0	2.42548	0.650119
268	cg01930478	ARHGEF16	1	3373794	-0.674	0	0	9.65991	0.48237
269	cg01039355	ZNF556	19	2867410	-0.673	0	0	2.35075	0.648634
270	cg24657523	MYEF2	15	48470754	-0.673	0	0	6.20154	0.533442
271	cg21163717	DOK2	8	21769903	-0.673	0	0	7.05682	0.670329
272	cg23854009	ZNF530	19	58111128	-0.673	0	0	5.14806	0.142703
273	cg19338212	ZNF93	19	20012149	-0.672	0	0	6.02324	0.234619
274	cg06453916	QPRT	16	29690524	-0.672	0	0	7.21759	0.357736
275	cg06116806	ZFP30	19	38145827	-0.672	0	0	6.67742	0.238681
276	cg08214142	SLC39A5	12	56623826	-0.671	0	0	7.50523	0.532637
277	cg22040809	HCG11	6	26522578	-0.671	0	0	7.86843	0.458565
278	cg13500819	MGC29506	5	138725400	-0.671	0	0	7.54073	0.724616
279	cg23272399	GPX7	1	53068579	-0.67	0	0	7.18341	0.344705
280	cg02912127	ZNF257	19	22235281	-0.67	0	0	3.26005	0.516851
281	cg14145194	ICAM3	19	10450022	-0.669	0	0	8.52006	0.61496
282	cg03100040	ZNF345	19	37341870	-0.669	0	0	5.13941	0.302434
283	cg01844235	RAB36	22	23487969	-0.669	0	0	7.16343	0.511698
284	cg15153976	PFKFB2	1	207230464	-0.668	0	0	9.94824	0.661072
285	cg04793813	MT1E	16	56659964	-0.668	0	0	8.84527	0.277831
286	cg00563566	CAPN9	1	230883182	-0.668	0	0	5.0055	0.640796
287	cg16172814	OGDHL	10	50969997	-0.667	0	0	4.24606	0.419255
288	cg19755435	GPR65	14	88473001	-0.667	0	0	5.83362	0.738113
289	cg06082745	BNIP3	10	133795139	-0.667	0	0	7.75701	0.310843
290	cg15270687	ANKRD6	6	90143634	-0.666	0	0	6.43092	0.256322
291	cg10694914	POU2AF1	11	111250431	-0.666	0	0	8.07841	0.749856
292	cg13042918	SYNPO2	4	119948542	-0.665	0	0	10.4808	0.934913
293	cg20444218	ARHGEF17	11	73024037	-0.665	0	0	10.1104	0.734345
294	cg07151117	DUSP4	8	29204954	-0.665	0	0	9.78942	0.364736
295	cg24577131	TXLNB	6	139613426	-0.665	0	0	4.31272	0.574205
296	cg13694876	EPHB3	3	184282720	-0.665	0	0	9.59466	0.607015
297	cg07678594	JUP	17	39929383	-0.665	0	0	14.1118	0.365322
298	cg17102984	STK31	7	23749885	-0.664	2.49e-48	7.36e-49	5.03255	0.737
299	cg07216529	ACTA2	10	90712739	-0.664	0	0	12.5668	0.862875
300	cg04218124	VIL1	2	219284345	-0.664	0	0	10.5153	0.411589
301	cg11416076	ZNF85	19	21106370	-0.664	0	0	5.68933	0.332937
302	cg24208023	BMP7	20	55840633	-0.663	0	0	7.04714	0.229572
303	cg05142982	C8orf42	8	495736	-0.663	0	0	5.29723	0.641293
304	cg20136100	FERMT3	11	63974860	-0.663	0	0	8.96311	0.643209
305	cg24051057	CCDC80	3	112358409	-0.663	0	0	10.3417	0.905274
306	cg15536490	TFAP2C	20	55203849	-0.662	1.04e-47	3.07e-48	5.23313	0.283785
307	cg12157673	ZNF578	19	52996617	-0.662	0	0	4.33158	0.565806
308	cg06931615	ZNF737	19	20748176	-0.662	0	0	7.07679	0.222762
309	cg01042334	OPLAH	8	145114994	-0.662	0	0	9.64095	0.472829
310	cg07713896	FAM92A1	8	94712367	-0.662	0	0	6.44097	0.309653
311	cg15409097	GEFT	12	58003925	-0.661	0	0	7.23594	0.732452
312	cg10090650	DCDC2	6	24357732	-0.661	0	0	5.22831	0.448152
313	cg24115221	ZNF625	19	12267734	-0.661	0	0	3.76881	0.366663
314	cg15994182	PROM2	2	95941774	-0.661	0	0	9.25166	0.652884
315	cg03010018	APOA1	11	116708299	-0.66	0	0	4.75439	0.761336
316	cg09088834	NINL	20	25565460	-0.66	0	0	7.5014	0.297096
317	cg07156249	TAP1	6	32822911	-0.66	0	0	12.1335	0.328675
319	cg09682330	ZSCAN23	6	28411287	-0.659	3.41e-45	1.01e-45	2.74916	0.474787
318	cg04933954	DEM1	1	40974057	-0.659	0	0	6.57814	0.194283
320	cg05373256	C11orf9	11	61522178	-0.658	0	0	11.434	0.561314
321	cg03116258	HOXA1	7	27135214	-0.658	0	0	5.76901	0.370466
322	cg05087842	C8orf47	8	99076605	-0.657	0	0	5.0947	0.214445
323	cg01963134	CPNE8	12	39299364	-0.657	0	0	6.8378	0.457369
324	cg23957643	EPS8L3	1	110305591	-0.656	0	0	10.3001	0.424437
325	cg01091117	PTGER4	5	40682333	-0.656	0	0	8.65409	0.312092
326	cg27377213	PPP1R16B	20	37433803	-0.655	0	0	8.30782	0.708126
327	cg22472148	OBSL1	2	220435908	-0.655	0	0	8.71566	0.292683
328	cg13567541	SMO	7	128828303	-0.655	0	0	7.78269	0.293662
329	cg18121171	MSL3L2	2	234776883	-0.654	0	0	7.36947	0.213415
330	cg02132714	HOXB4	17	46656690	-0.654	0	0	6.85996	0.554613
331	cg15239123	SMOC1	14	70346413	-0.654	0	0	5.68159	0.309027
332	cg20200516	ZBTB10	8	81400156	-0.654	0	0	7.94197	0.226918
333	cg16850945	TNNC1	3	52488229	-0.653	0	0	4.57358	0.632542
334	cg24820663	GPR158	10	25755241	-0.653	0	0	5.05771	0.55331
335	cg20954977	B3GNT7	2	232260116	-0.653	0	0	9.76956	0.494607
336	cg20424781	CLRN3	10	129690850	-0.653	0	0	7.74185	0.621002
337	cg06454760	ZNF135	19	58570427	-0.653	0	0	4.7176	0.757417
341	cg07655479	LOC441046	4	144480551	-0.652	5.91e-44	1.74e-44	2.0332	0.220682
338	cg10394832	C1orf88	1	111889533	-0.652	0	0	4.69679	0.369888
339	cg14231871	MARK1	1	220702321	-0.652	0	0	6.50507	0.280342
340	cg13540256	ZNF167	3	44597153	-0.652	0	0	4.80989	0.292865
346	cg12659952	TFAP2A	6	10410916	-0.651	3.54e-46	1.05e-46	8.31397	0.366947
342	cg14349144	LOC84740	4	7755220	-0.651	0	0	7.43001	0.678205
343	cg10522845	ATAD3C	1	1397837	-0.651	0	0	4.45664	0.656573
344	cg21877656	ZNF329	19	58662188	-0.651	0	0	7.16189	0.144297
345	cg22030890	RAB32	6	146865233	-0.651	0	0	8.20599	0.268945
351	cg08684639	WDR17	4	176987313	-0.65	9.7e-45	2.86e-45	3.00977	0.376357
352	cg10802132	ZNF354C	5	178487500	-0.65	1.5e-45	4.41e-46	3.95401	0.345625
347	cg05472874	SULT4A1	22	44258179	-0.65	0	0	3.64846	0.196572
348	cg20535085	SLAMF1	1	160616604	-0.65	0	0	5.2133	0.759832
349	cg03995857	DFNA5	7	24796553	-0.65	0	0	6.77268	0.369183
350	cg12638737	ETNK2	1	204120607	-0.65	0	0	6.03317	0.41913
353	cg04519387	OVOL1	11	65556438	-0.65	0	0	8.31356	0.482979
354	cg06817264	CTSF	11	66335649	-0.65	0	0	8.25279	0.34107
355	cg14900031	S100P	4	6695377	-0.65	0	0	10.764	0.485059
356	cg18246056	CLDN18	3	137729045	-0.649	0	0	11.6878	0.814787
357	cg20446334	BAIAP2	17	79010458	-0.649	0	0	9.66995	0.663264
358	cg09179211	FAM3B	21	42689051	-0.649	0	0	7.40352	0.233555
359	cg17936488	FAM78A	9	134151519	-0.649	0	0	7.54499	0.597344
360	cg23586595	PLAC8	4	84034390	-0.649	0	0	9.00671	0.525996
364	cg06711831	GREB1L	18	18821913	-0.648	5.75e-41	1.69e-41	2.84007	0.395997
361	cg20075683	CCNI2	5	132083910	-0.648	0	0	6.98763	0.547262
362	cg16574155	C1orf172	1	27287468	-0.648	0	0	8.54931	0.459863
363	cg09307985	COX7A1	19	36643070	-0.648	0	0	6.23391	0.839856
365	cg02430183	WNK2	9	95947766	-0.648	0	0	9.77617	0.780608
366	cg03596167	ERN2	16	23724821	-0.647	0	0	9.60666	0.608913
367	cg10881616	TRAF4	17	27073614	-0.647	0	0	10.5217	0.326804
368	cg13734833	MRGPRF	11	68779817	-0.647	0	0	8.1473	0.863069
369	cg19429281	ZNF702P	19	53496738	-0.646	0	0	5.7305	0.34464
370	cg14363114	TPST1	7	65670841	-0.646	0	0	7.69463	0.358083
371	cg15073283	LIPG	18	47090413	-0.646	0	0	8.59133	0.774465
372	cg01169021	PCDHGA10	5	140792918	-0.646	0	0	6.94746	0.383681
373	cg01971407	IFITM1	11	313624	-0.646	0	0	11.9878	0.42072
374	cg21583226	GALNT14	2	31360693	-0.645	0	0	4.34085	0.367127
375	cg02082342	VSIG2	11	124622373	-0.645	0	0	8.24068	0.512735
376	cg03449125	CAPN5	11	76779064	-0.645	0	0	11.6636	0.556481
377	cg03665078	TNFAIP8	5	118689961	-0.644	0	0	8.58226	0.711637
378	cg09081544	MUC13	3	124652790	-0.644	0	0	12.5144	0.485555
379	cg17169196	LTA	6	31540026	-0.644	0	0	3.9131	0.85107
380	cg01445163	ARL4D	17	41477300	-0.644	0	0	5.36958	0.85395
381	cg11177614	ANKRD22	10	90608993	-0.644	0	0	9.00605	0.7077
382	cg16004226	B4GALNT4	11	369875	-0.643	3.26e-43	9.61e-44	5.18729	0.250158
383	cg19555708	GPSM3	6	32159604	-0.643	0	0	8.38395	0.596312
384	cg00929860	SPOCK2	10	73846448	-0.643	0	0	9.74564	0.932392
385	cg21505334	CEACAM5	19	42213020	-0.643	0	0	12.6334	0.813079
386	cg19714332	NDFIP2	13	80058898	-0.643	0	0	10.5963	0.579137
387	cg18959309	C1orf115	1	220864248	-0.643	0	0	8.66062	0.357794
388	cg21482265	PAX8	2	113992762	-0.642	0	0	7.07007	0.609317
389	cg04898797	MAP4K2	11	64570331	-0.641	0	0	8.50379	0.272993
390	cg22871485	PRAME	22	22901830	-0.641	0	0	4.98358	0.36177
391	cg22379207	ZNF790	19	37329274	-0.641	0	0	5.64262	0.279339
392	cg14681767	ARHGEF10	8	1772393	-0.641	0	0	8.72574	0.309844
393	cg20265805	HNF4A	20	43029468	-0.64	0	0	10.6619	0.332595
394	cg01620580	ZNF665	19	53696649	-0.64	0	0	3.65138	0.334794
395	cg01275588	TMEM220	17	10633470	-0.64	0	0	6.26432	0.193357
399	cg11872342	ZNF572	8	125985352	-0.639	5.36e-44	1.58e-44	5.15206	0.182316
396	cg11134246	CCDC24	1	44458001	-0.639	0	0	7.33089	0.701575
397	cg13420112	ZNF512B	20	62600654	-0.639	0	0	8.46713	0.263408
398	cg06675483	LOC100270746	6	26987649	-0.639	0	0	3.40237	0.201131
400	cg20792895	MKRN3	15	23810334	-0.638	0	0	2.83772	0.841759
401	cg02461665	ZNF268	12	133758089	-0.638	0	0	8.03796	0.162747
402	cg06717231	ZNF559	19	9434953	-0.638	0	0	6.92133	0.127876
403	cg01943221	PIK3CD	1	9776133	-0.638	0	0	8.50754	0.786998
408	cg19832521	NOVA1	14	27065974	-0.637	1.01e-43	2.97e-44	4.59667	0.537016
404	cg27587125	C1orf59	1	109204207	-0.637	0	0	7.52165	0.158723
405	cg23612220	TNFAIP8L2	1	151129298	-0.637	0	0	5.94669	0.756914
406	cg23331322	OSBP2	22	31091262	-0.637	0	0	7.25778	0.26967
407	cg11414709	SCAND3	6	28555055	-0.637	0	0	2.82403	0.374459
409	cg27542341	RPP25	15	75248086	-0.637	0	0	9.63613	0.711571
410	cg02260587	PCDHB2	5	140474248	-0.637	0	0	5.28311	0.47606
411	cg10407585	VWA2	10	115999916	-0.636	0	0	6.48059	0.656516
412	cg02366798	HOXA13	7	27237154	-0.636	0	0	7.15962	0.332794
413	cg02295078	ZNF287	17	16472670	-0.635	1.97e-43	5.8e-44	5.45932	0.213093
414	cg27168858	DHCR24	1	55351659	-0.635	0	0	12.111	0.540136
415	cg17253459	OLFML3	1	114522670	-0.635	0	0	8.98886	0.742955
417	cg14075424	NANOS3	19	13988235	-0.634	2.62e-42	7.71e-43	3.37889	0.735795
416	cg00027570	CD2	1	117306669	-0.634	0	0	8.04367	0.78672
418	cg03011814	NUP210	3	13461144	-0.634	0	0	10.0506	0.256725
422	cg27659505	MYADML2	17	79899075	-0.633	1.46e-40	4.29e-41	2.6337	0.682294
419	cg04268405	CHST3	10	73723221	-0.633	0	0	8.58247	0.84513
420	cg24924779	KCNG1	20	49639998	-0.633	0	0	4.47586	0.448669
421	cg12947833	HSPB2	11	111783499	-0.633	0	0	5.18961	0.518532
423	cg09624858	TRIM15	6	30132226	-0.633	0	0	8.10028	0.440972
424	cg18109537	MTUS1	8	17655156	-0.633	0	0	11.3053	0.728991
425	cg15165122	ANKRD53	2	71206291	-0.632	0	0	3.1135	0.61725
426	cg23950714	DOK3	5	176935364	-0.632	0	0	7.89331	0.762071
427	cg18581405	S1PR4	19	3180035	-0.631	8.92e-43	2.63e-43	5.91074	0.521503
428	cg25568490	LOC728264	5	148812353	-0.631	0	0	8.08622	0.850931
429	cg16159313	ACY1	3	52018129	-0.631	0	0	9.91572	0.756392
430	cg12003318	ZNF701	19	53073865	-0.631	0	0	6.43366	0.280561
431	cg16000393	TNK2	3	195602323	-0.63	0	0	10.2514	0.747542
432	cg27460547	ZNF597	16	3493681	-0.63	0	0	5.78403	0.457133
433	cg09844907	MPV17L	16	15489619	-0.63	0	0	6.21228	0.270536
440	cg19701087	GSTA4	6	52859008	-0.629	2.58e-42	7.6e-43	7.81877	0.526995
436	cg07306531	ZNF75A	16	3355411	-0.629	2.1e-42	6.19e-43	7.32424	0.281353
434	cg19180498	KIAA1529	9	100000415	-0.629	0	0	4.57615	0.282499
435	cg25087423	CXCR5	11	118754535	-0.629	0	0	4.99307	0.831674
437	cg01785046	MTERF	7	91510447	-0.629	0	0	7.20078	0.250451
438	cg15551881	TRAF1	9	123688715	-0.629	0	0	8.20518	0.787474
439	cg02941008	CAMK2N1	1	20810527	-0.629	0	0	11.2267	0.184569
441	cg24230696	TFF3	21	43737014	-0.628	0	0	9.50582	0.666217
442	cg16171484	SGPP2	2	223290515	-0.628	0	0	9.19487	0.402928
443	cg15839482	RPS2P32	7	23530449	-0.628	0	0	3.68091	0.53419
444	cg25776555	ZNF614	19	52531777	-0.628	0	0	7.44907	0.143539
445	cg07519235	GPRC5B	16	19894978	-0.628	0	0	9.76522	0.33394
446	cg27655935	ESRP1	8	95655136	-0.627	0	0	11.3516	0.265019
447	cg03277550	CENPBD1	16	90038083	-0.626	0	0	7.76152	0.775043
448	cg15171221	ZNF311	6	28973328	-0.626	0	0	3.07555	0.330039
449	cg22162281	ZDBF2	2	207139197	-0.626	0	0	6.67823	0.481542
450	cg17214107	FGF2	4	123747542	-0.626	0	0	6.80851	0.630539
451	cg08047629	GDPD3	16	30125047	-0.626	0	0	6.25526	0.550709
452	cg25151916	YBX2	17	7197432	-0.626	0	0	6.66361	0.250575
453	cg06159352	ELMO1	7	37487613	-0.626	0	0	8.74322	0.583481
456	cg24480695	IGSF22	11	18727628	-0.625	1.03e-40	3.04e-41	2.95809	0.271131
454	cg03788131	KRBA1	7	149412290	-0.625	0	0	6.97033	0.161374
455	cg16904330	ADPRH	3	119299162	-0.625	0	0	7.53078	0.477786
457	cg16490692	GGT7	20	33460474	-0.625	0	0	8.01028	0.124587
458	cg07539798	PCDHGB7	5	140811312	-0.625	0	0	6.88945	0.698424
459	cg03005603	ZNF880	19	52873173	-0.625	0	0	5.48182	0.390865
462	cg08698718	INHA	2	220436349	-0.624	1.58e-35	4.62e-36	2.23303	0.194864
464	cg11754684	LRRC43	12	122667438	-0.624	9.6e-39	2.82e-39	2.43994	0.312277
460	cg25999891	SREBF1	17	17724687	-0.624	0	0	11.3236	0.737734
461	cg22719241	CLIP3	19	36524058	-0.624	0	0	8.64483	0.760932
463	cg08491188	PCDHGB5	5	140777503	-0.624	0	0	5.17916	0.554007
465	cg05903444	C5orf38	5	2751041	-0.624	0	0	3.50012	0.440669
466	cg08355301	CD79B	17	62009651	-0.624	0	0	5.71195	0.594783
469	cg06013769	PCDHB6	5	140530467	-0.623	2.99e-41	8.79e-42	3.66952	0.636802
467	cg08842032	EPN3	17	48612147	-0.623	0	0	9.11651	0.502711
468	cg04054907	VPS37A	8	17104065	-0.623	0	0	9.55124	0.035413
470	cg03526142	SLFN12L	17	33864734	-0.623	0	0	4.61528	0.676367
471	cg08145177	ABHD8	19	17413767	-0.623	0	0	7.70363	0.334722
472	cg08575233	HOXA11	7	27220983	-0.623	0	0	5.76117	0.717897
473	cg21577889	HOOK1	1	60281077	-0.622	0	0	9.6	0.171387
474	cg09215282	MSLN	16	811744	-0.622	0	0	9.35758	0.643241
475	cg05338167	CALML4	15	68498251	-0.622	0	0	10.0915	0.509839
476	cg25210835	GSTM5	1	110254828	-0.622	0	0	4.83271	0.682917
477	cg09376855	GMDS	6	2242748	-0.622	0	0	10.8332	0.821053
478	cg17431922	AKR7L	1	19599516	-0.622	0	0	5.48751	0.590712
479	cg00980978	WFDC2	20	44098724	-0.622	0	0	7.83801	0.169848
480	cg00522883	SLC43A3	11	57194120	-0.622	0	0	10.0957	0.178585
483	cg09536694	ZNF717	3	75834658	-0.621	6.36e-41	1.87e-41	5.55015	0.223354
481	cg13319417	C6orf222	6	36304456	-0.621	0	0	8.46494	0.691774
482	cg26519401	RASL11B	4	53729056	-0.621	0	0	5.01762	0.572689
484	cg25645462	GPR56	16	57653702	-0.621	0	0	11.8071	0.466487
485	cg17837712	FAM24B	10	124638200	-0.621	0	0	4.55955	0.716098
486	cg03339560	AQP5	12	50357352	-0.621	0	0	6.76815	0.585734
487	cg00618323	FGFR4	5	176515533	-0.62	0	0	10.2256	0.403478
488	cg03352106	KCNJ8	12	21926476	-0.62	0	0	7.29289	0.761174
491	cg02102424	SYN2	3	12046618	-0.619	1.5e-38	4.41e-39	3.75869	0.336632
489	cg19766489	GIPC2	1	78511344	-0.619	0	0	8.0166	0.400915
490	cg01076217	IL20RA	6	137364811	-0.619	0	0	7.78765	0.467145
492	cg07010486	PLEKHA6	1	204301350	-0.618	0	0	11.0453	0.370874
493	cg14312860	AATK	17	79105559	-0.618	0	0	8.45307	0.595702
494	cg17848828	HDGFRP3	15	83875649	-0.617	0	0	7.89703	0.371031
495	cg04602284	C3orf15	3	119422283	-0.617	0	0	4.10148	0.410163
496	cg21187068	NAPRT1	8	144659627	-0.617	0	0	10.8512	0.427319
497	cg23275673	ZNF480	19	52800709	-0.616	0	0	8.56528	0.137424
498	cg22851200	TRIP6	7	100465833	-0.616	0	0	9.60611	0.566196
499	cg04968426	PPP1R14D	15	41120711	-0.616	0	0	5.96831	0.56131
500	cg19442149	FUT3	19	5846586	-0.616	0	0	8.79101	0.657345
501	cg13818875	C5orf42	5	37249567	-0.616	0	0	7.9444	0.176676
505	cg13102585	RUNDC3A	17	42386208	-0.615	2.9e-39	8.52e-40	3.06265	0.339143
502	cg23095383	PTPRC	1	198649189	-0.615	0	0	9.84105	0.840647
503	cg20951054	C14orf176	14	21570256	-0.615	0	0	6.04225	0.641608
504	cg04476062	ZNF844	19	12176022	-0.615	0	0	6.59451	0.248256
506	cg04133293	C1orf106	1	200863171	-0.615	0	0	11.6218	0.692955
507	cg20984085	ZNF582	19	56905032	-0.615	0	0	3.41471	0.475231
508	cg21468825	PAIP2B	2	71453731	-0.615	0	0	6.32797	0.144761
509	cg06364757	PYGO1	15	55881246	-0.614	1.44e-39	4.21e-40	4.22829	0.318087
512	cg19399885	ANKRD57	2	110373776	-0.614	6.02e-40	1.77e-40	9.67613	0.73371
510	cg16370701	KLC4	6	43029051	-0.614	0	0	9.19139	0.649049
511	cg23746050	MYEOV	11	69063559	-0.614	0	0	8.77509	0.532909
513	cg19448292	C20orf118	20	35504064	-0.614	0	0	6.94246	0.599083
514	cg26826631	CD55	1	207497486	-0.614	0	0	11.9692	0.784832
515	cg17131183	C1orf113	1	36771362	-0.614	0	0	6.84695	0.736009
516	cg09721047	ARHGAP25	2	68962012	-0.614	0	0	7.78793	0.600736
517	cg12705353	WDR66	12	122356852	-0.614	0	0	4.42846	0.516155
521	cg14458815	RTDR1	22	23484001	-0.613	3.54e-37	1.04e-37	2.38507	0.602832
518	cg02793099	PEG3	19	57350004	-0.613	0	0	5.32222	0.738929
519	cg20219149	DLX3	17	48072263	-0.613	0	0	2.56862	0.229412
520	cg15375424	IRF1	5	131823451	-0.613	0	0	10.9721	0.510753
522	cg15320059	LRFN4	11	66625164	-0.613	0	0	9.90021	0.523056
523	cg14580211	C5orf62	5	150161299	-0.613	0	0	8.549	0.72028
524	cg21071097	C17orf107	17	4803053	-0.613	0	0	5.40104	0.285246
525	cg10183885	SLC16A3	17	80187886	-0.613	0	0	10.4627	0.699489
526	cg20725880	ARL14	3	160395719	-0.613	0	0	7.53506	0.518736
527	cg23954629	TBCEL	11	120895111	-0.612	0	0	7.40859	0.199493
528	cg08699655	CARD14	17	78151784	-0.612	0	0	6.47609	0.767243
529	cg19436804	CLDN23	8	8560866	-0.612	0	0	8.74502	0.756966
530	cg05913474	FAM83H	8	144815204	-0.612	0	0	12.4523	0.403051
531	cg05823563	C9orf125	9	104249936	-0.612	0	0	9.06098	0.538098
532	cg26668837	STK33	11	8615356	-0.612	0	0	5.27866	0.161489
533	cg23931734	CA12	15	63673013	-0.612	0	0	9.03556	0.49937
534	cg26749361	SEPHS2	16	30455027	-0.611	0	0	11.5989	0.795762
535	cg13368983	CFLAR	2	201995729	-0.611	0	0	10.3551	0.641347
536	cg07091481	C10orf58	10	82169149	-0.611	0	0	9.5493	0.608507
537	cg17333291	GPER	7	1126326	-0.611	0	0	5.35833	0.632268
538	cg19811761	ZNF471	19	57019022	-0.611	0	0	4.72366	0.522871
539	cg12606933	SOX30	5	157078573	-0.611	0	0	3.53427	0.599078
540	cg08228914	ZNF160	19	53606538	-0.611	0	0	8.52449	0.135186
541	cg18506672	SNRPN	15	25200253	-0.611	0	0	8.60209	0.610955
542	cg07141002	H1F0	22	38201690	-0.61	0	0	11.7766	0.378212
543	cg04904561	TDRD9	14	104394831	-0.61	0	0	1.9626	0.605537
544	cg19568544	PCDHB5	5	140514811	-0.61	0	0	4.84141	0.549986
545	cg03345454	FZD7	2	202901428	-0.61	0	0	8.99972	0.632707
546	cg27504782	SGCE	7	94284258	-0.61	0	0	7.87905	0.480382
547	cg26369382	TFR2	7	100240341	-0.61	0	0	6.10643	0.371491
548	cg06494642	ELMO3	16	67233861	-0.61	0	0	9.4258	0.556493
549	cg00459816	ERBB2	17	37862113	-0.609	0	0	12.4838	0.45184
550	cg12409874	SLC37A1	21	43938777	-0.609	0	0	10.4381	0.674415
551	cg25509872	SYT7	11	61348084	-0.609	0	0	7.37866	0.288829
552	cg07301795	ADAM19	5	157001698	-0.608	0	0	9.51354	0.580046
553	cg24505341	CADPS	3	62861544	-0.608	0	0	4.75917	0.419016
554	cg14299940	PHYHD1	9	131684923	-0.608	0	0	5.78642	0.391399
555	cg04054731	SLC7A4	22	21386798	-0.608	0	0	4.64529	0.179051
556	cg16526673	C10orf81	10	115510718	-0.607	0	0	9.13905	0.550182
557	cg23264429	STAMBPL1	10	90642003	-0.607	0	0	8.05907	0.387952
558	cg05901357	TRIM54	2	27529325	-0.607	0	0	4.13225	0.321466
559	cg24825027	CREB3L1	11	46298891	-0.607	0	0	11.9983	0.46808
563	cg25460340	TMPRSS5	11	113577120	-0.606	6.08e-38	1.78e-38	3.07393	0.752414
560	cg20222519	UBE2E2	3	23245916	-0.606	0	0	7.66535	0.530121
561	cg10664780	CECR7	22	17518561	-0.606	0	0	3.70314	0.537899
562	cg05883874	ZNF214	11	7041196	-0.606	0	0	4.62274	0.163804
564	cg11756387	PTP4A2	1	32401244	-0.606	0	0	11.3275	0.543743
565	cg23432345	HOXA7	7	27196153	-0.606	0	0	5.18257	0.311217
566	cg12935170	IGF2BP3	7	23508189	-0.606	0	0	7.63387	0.255974
567	cg13474750	SH3BP1	22	38037408	-0.606	0	0	10.0827	0.796644
569	cg13925011	KCNA3	1	111216387	-0.605	1.92e-38	5.63e-39	5.43402	0.593152
568	cg06630413	HOXC11	12	54366875	-0.605	0	0	6.26643	0.32678
570	cg06491924	ZNF613	19	52430334	-0.605	0	0	6.04565	0.159807
571	cg10473369	SOX15	17	7492352	-0.605	0	0	4.66094	0.797029
572	cg12214451	ARSJ	4	114900175	-0.605	0	0	7.30136	0.375715
573	cg03190661	TMC8	17	76126702	-0.605	0	0	8.56721	0.561946
574	cg03105222	TSPYL3	20	30778399	-0.604	0	0	4.45644	0.227824
575	cg05571820	EVC2	4	5709858	-0.604	0	0	5.13984	0.413388
576	cg19341992	FAM90A1	12	8380472	-0.604	0	0	2.58865	0.462882
577	cg24715245	UCHL1	4	41258794	-0.604	0	0	6.40784	0.496372
578	cg09058554	SLC25A33	1	9600721	-0.604	0	0	7.6741	0.479692
579	cg22476504	PKDCC	2	42277840	-0.604	0	0	10.2233	0.414273
580	cg14202477	GRHL2	8	102504859	-0.604	0	0	9.54202	0.25557
581	cg19438887	MESP1	15	90293408	-0.604	0	0	4.40558	0.298958
582	cg06532379	ALPK3	15	85360319	-0.604	0	0	8.20355	0.587877
583	cg19361542	ZNF675	19	23869985	-0.604	0	0	6.83092	0.233431
584	cg22208304	MOCOS	18	33768496	-0.603	0	0	7.89322	0.644937
585	cg01902605	BHMT2	5	78366076	-0.603	0	0	4.3006	0.731361
586	cg12881321	B3GALNT1	3	160822268	-0.603	0	0	7.58475	0.723078
587	cg16509569	NCKAP1L	12	54891634	-0.603	0	0	8.42291	0.737854
588	cg20683151	TM4SF20	2	228243972	-0.603	0	0	6.80989	0.640828
593	cg15645309	BATF	14	75988747	-0.602	5.26e-38	1.54e-38	7.29866	0.414263
589	cg20701183	LMO4	1	87799914	-0.602	0	0	10.8449	0.510609
590	cg11944284	CDKN1C	11	2904663	-0.602	0	0	8.26012	0.870528
591	cg13273396	ACSS3	12	81471867	-0.602	0	0	4.79088	0.575788
592	cg03646261	SIX2	2	45235408	-0.602	0	0	5.95104	0.500271
594	cg03032098	TUSC3	8	15397899	-0.601	0	0	7.02426	0.473335
595	cg10941835	SALL4	20	50419348	-0.601	0	0	5.79971	0.841065
596	cg27352639	PCDHAC2	5	140345655	-0.601	0	0	5.12642	0.308369
597	cg23818870	C1orf114	1	169396785	-0.601	0	0	2.88069	0.361501
598	cg23217463	HOXB6	17	46676973	-0.601	0	0	7.97434	0.69268
599	cg17749443	ZFP37	9	115819190	-0.601	0	0	4.95992	0.281268
600	cg02215430	PGC	6	41716413	-0.6	0	0	10.272	0.712762
601	cg06937409	TTC7B	14	91281948	-0.6	0	0	7.85849	0.567665
602	cg04173992	PDGFRB	5	149520651	-0.6	0	0	11.7321	0.686974
603	cg11532302	PLAGL1	6	144329789	-0.6	0	0	8.25731	0.632579
604	cg04125586	ELF3	1	201982404	-0.6	0	0	12.9323	0.584409
605	cg02366931	CMYA5	5	78986160	-0.6	0	0	5.2636	0.742736
606	cg22502153	HOXB7	17	46687312	-0.6	0	0	8.33863	0.569483
607	cg16213375	FADS1	11	61584727	-0.6	0	0	8.63589	0.316117
608	cg17200465	ENTPD3	3	40428508	-0.6	0	0	5.03919	0.476318
609	cg04220482	GGH	8	63952370	-0.6	0	0	9.1972	0.219816
610	cg00745399	ZNF610	19	52839924	-0.6	0	0	4.00837	0.459236
611	cg01335781	TTC14	3	180319840	-0.6	0	0	8.58988	0.129559
612	cg01025720	ATP11A	13	113346439	-0.6	0	0	11.5504	0.613279
613	cg26092468	KIAA1586	6	56911257	-0.6	0	0	6.49917	0.053089
615	cg08812555	DKK1	10	54074788	-0.599	2.09e-36	6.11e-37	5.79316	0.307169
614	cg18655522	ACTN1	14	69424756	-0.599	0	0	12.8532	0.730749
616	cg07884764	CCDC88B	11	64107517	-0.599	0	0	8.35063	0.700017
617	cg02706018	HOXA4	7	27168780	-0.599	0	0	6.22711	0.561431
618	cg07448606	PCDHGC3	5	140855857	-0.599	0	0	10.1037	0.13704
619	cg11081833	LGALS2	22	37975941	-0.598	0	0	7.01236	0.516759
620	cg05201185	HLA-E	6	30459139	-0.598	0	0	13.3472	0.657068
621	cg18566515	FGFR2	10	123356236	-0.598	0	0	9.48667	0.484989
622	cg19708901	KIAA1614	1	180882655	-0.598	0	0	5.47985	0.645332
623	cg16909109	KIF6	6	39692861	-0.598	0	0	2.33415	0.278624
624	cg20259557	SLC39A4	8	145643626	-0.598	0	0	10.4822	0.624464
625	cg26314750	PAK6	15	40545794	-0.598	0	0	7.75667	0.420874
626	cg07162198	SLC2A10	20	45338753	-0.598	0	0	9.04358	0.277588
627	cg18500300	NACAD	7	45128199	-0.598	0	0	5.98398	0.627978
628	cg23082393	LAMA4	6	112471108	-0.598	0	0	10.912	0.829518
629	cg20728156	IGFBP2	2	217499344	-0.598	0	0	11.0467	0.23295
630	cg02845890	C8orf45	8	67783229	-0.598	0	0	4.44368	0.249171
631	cg14178895	C6orf105	6	11778902	-0.598	0	0	6.54702	0.453697
632	cg19274606	C6orf223	6	43968252	-0.598	0	0	6.35936	0.301386
633	cg07720646	PLA2G4F	15	42447840	-0.597	0	0	6.67417	0.705145
634	cg12978308	NEIL1	15	75639433	-0.597	0	0	6.08215	0.356147
635	cg04341806	LCP1	13	46757395	-0.597	0	0	11.0662	0.832258
636	cg22884714	CDS1	4	85505574	-0.597	0	0	9.63147	0.489951
637	cg25821223	PERP	6	138426712	-0.597	0	0	12.4117	0.433889
638	cg02363526	KCNH2	7	150674012	-0.597	0	0	7.59439	0.740709
639	cg18149207	RORC	1	151805634	-0.597	0	0	7.18958	0.68512
640	cg20757519	LOC339290	18	5238310	-0.597	0	0	8.65801	0.11562
644	cg02936953	LOC399815	10	124639892	-0.596	8.56e-37	2.51e-37	3.59526	0.631503
641	cg17741572	CFB	6	31914305	-0.596	0	0	11.8279	0.498861
642	cg05671385	CASP1	11	104915759	-0.596	0	0	8.62014	0.23928
643	cg12371177	PLEKHG6	12	6419148	-0.596	0	0	9.32147	0.824583
645	cg25059588	DES	2	220286185	-0.596	0	0	10.5908	0.930418
646	cg15966151	NR0B2	1	27238472	-0.596	0	0	6.79496	0.622081
647	cg00353923	LRRC4	7	127671044	-0.596	0	0	5.24272	0.537082
648	cg23153471	CLEC2L	7	139226812	-0.595	0	0	2.44883	0.839741
649	cg01417669	FKBP1B	2	24273454	-0.595	0	0	6.89271	0.517347
650	cg19531130	KIAA1377	11	101786659	-0.595	0	0	6.45285	0.311605
651	cg03437204	GAMT	19	1401372	-0.595	0	0	6.29754	0.240981
652	cg21511194	PPP1R14C	6	150464990	-0.595	0	0	4.36875	0.27105
653	cg16856286	HOXC13	12	54332992	-0.595	0	0	3.75652	0.449558
654	cg01012445	MAB21L2	4	151504920	-0.595	0	0	2.70231	0.804537
657	cg18337337	PTPN13	4	87515199	-0.594	8.41e-37	2.46e-37	7.124	0.370657
655	cg17730484	DTX3	12	57998786	-0.594	0	0	7.89793	0.295704
656	cg07358015	INTS9	8	28748218	-0.594	0	0	8.72226	0.068099
658	cg02902102	GRIN2D	19	48902290	-0.594	0	0	9.53737	0.262216
659	cg02622316	ZSCAN12	6	28367410	-0.594	0	0	6.92024	0.367555
660	cg00907267	ERBB3	12	56474771	-0.594	0	0	12.509	0.334727
661	cg02222362	PTPN20B	10	48828109	-0.593	1.4e-34	4.07e-35	3.71977	0.522506
662	cg11514698	NRCAM	7	108095912	-0.593	0	0	6.99066	0.305027
663	cg18923721	PIK3R5	17	8868669	-0.593	0	0	7.25941	0.567963
664	cg27530053	FAM83E	19	49116870	-0.593	0	0	8.87731	0.677593
665	cg24926276	LRG1	19	4539943	-0.593	0	0	8.90292	0.491125
666	cg03724964	FBXO17	19	39465969	-0.593	0	0	6.25653	0.520749
667	cg25392995	TRABD	22	50625926	-0.593	0	0	10.3734	0.414573
668	cg05106869	PRSS8	16	31142991	-0.593	0	0	11.7038	0.596545
669	cg16821992	TRPS1	8	116679935	-0.593	0	0	8.18825	0.391475
671	cg04559909	CXCL5	4	74864725	-0.592	3.46e-36	1.01e-36	8.77238	0.731216
670	cg17641046	EPM2AIP1	3	37034473	-0.592	1.34e-36	3.91e-37	9.21142	0.173178
672	cg10236239	SULT1C4	2	108994514	-0.592	0	0	4.21132	0.643012
673	cg05501320	GDAP1	8	75263248	-0.592	0	0	7.22852	0.517121
674	cg04617914	FOXP4	6	41512853	-0.592	0	0	12.1476	0.400295
675	cg20654468	LPXN	11	58342997	-0.592	0	0	8.27656	0.576566
676	cg03991512	LDHD	16	75150456	-0.592	0	0	6.96745	0.290213
680	cg00974629	EDNRA	4	148401903	-0.591	1.95e-36	5.7e-37	8.54141	0.781027
677	cg04599026	DLX6	7	96634763	-0.591	0	0	3.15961	0.495354
678	cg09286079	CYP2B6	19	41510059	-0.591	0	0	6.33829	0.72031
679	cg15374435	SPRY2	13	80911692	-0.591	0	0	9.35847	0.582727
681	cg04576021	HLA-DOB	6	32784255	-0.591	0	0	5.41027	0.83463
682	cg14082886	CD44	11	35164485	-0.591	0	0	12.7323	0.44076
683	cg03934354	C1QTNF3	5	34043140	-0.591	0	0	6.77798	0.790535
684	cg09020665	SLC7A2	8	17355239	-0.591	0	0	7.84507	0.233565
685	cg04290171	CD46	1	207924482	-0.59	0	0	12.3974	0.453686
686	cg05044173	CD4	12	6898500	-0.59	0	0	9.88425	0.687044
687	cg14253517	PCDHGA12	5	140810726	-0.59	0	0	5.93602	0.483295
688	cg16987606	GPRC5C	17	72426469	-0.59	0	0	9.78923	0.269667
689	cg18379413	ZNF175	19	52074293	-0.59	0	0	6.9419	0.175322
690	cg16175725	HNF1A	12	121416796	-0.59	0	0	9.13402	0.50918
694	cg07320850	DUOXA1	15	45422371	-0.589	1.45e-35	4.23e-36	4.11844	0.80951
691	cg15982099	SPI1	11	47399813	-0.589	0	0	9.07059	0.806712
692	cg08289063	C6orf147	6	74019562	-0.589	0	0	3.28357	0.17382
693	cg19014335	FMNL3	12	50099568	-0.589	0	0	10.0327	0.648815
695	cg14619949	F2RL1	5	76116169	-0.589	0	0	10.3372	0.456107
696	cg20949223	MUC1	1	155161679	-0.589	0	0	12.8205	0.626973
697	cg20652042	LAG3	12	6883826	-0.589	0	0	6.90358	0.74126
698	cg00159289	MOGAT3	7	100844060	-0.589	0	0	5.1902	0.575542
703	cg16307502	BBS10	12	76741864	-0.588	6.59e-36	1.93e-36	7.77736	0.116803
699	cg09043127	PKIA	8	79428444	-0.588	4.95e-36	1.45e-36	5.38913	0.373264
700	cg15979098	ZNF615	19	52511370	-0.588	0	0	7.17078	0.116297
701	cg07869795	RIBC2	22	45809375	-0.588	0	0	3.98902	0.471388
702	cg12864853	TPBG	6	83073156	-0.588	0	0	8.85307	0.155993
704	cg26523175	PDZK1IP1	1	47656423	-0.588	0	0	10.2344	0.480641
705	cg11122009	AXIN2	17	63554536	-0.587	0	0	8.81906	0.508545
706	cg01848457	EID3	12	104697983	-0.587	0	0	4.14755	0.491247
707	cg02912007	EMP2	16	10671982	-0.587	0	0	11.079	0.506617
708	cg18236571	PABPC4L	4	135122410	-0.587	0	0	4.71448	0.600181
709	cg09744051	A4GALT	22	43115937	-0.587	0	0	7.96494	0.422517
710	cg23091777	C11orf53	11	111154754	-0.587	0	0	4.73227	0.585548
711	cg03858460	CHST5	16	75569852	-0.587	0	0	6.19638	0.709875
712	cg05022368	ADAM9	8	38858552	-0.586	0	0	11.9969	0.518194
713	cg10798171	ICA1	7	8302301	-0.586	0	0	9.44374	0.115588
714	cg09624565	NCF4	22	37256900	-0.586	0	0	7.26604	0.52165
715	cg26870746	TAGAP	6	159463173	-0.586	0	0	7.29892	0.860689
716	cg20841748	CNTNAP1	17	40838078	-0.586	0	0	8.28413	0.723249
717	cg25223095	PLCL2	3	16927003	-0.586	0	0	7.62315	0.166299
718	cg26510945	LGALS4	19	39305100	-0.586	0	0	12.3641	0.71199
719	cg04929173	GAS2L1	22	29704483	-0.586	0	0	9.52938	0.793112
720	cg22740835	DDR2	1	162602559	-0.586	0	0	7.87352	0.767559
721	cg11518945	CCDC122	13	44454179	-0.586	0	0	5.66774	0.093199
722	cg05242494	ZFPM1	16	88575349	-0.586	0	0	10.1924	0.683681
723	cg24696715	TGFB3	14	76446681	-0.586	0	0	7.74979	0.635167
726	cg11747771	GLDC	9	6645468	-0.585	9.92e-35	2.89e-35	3.60438	0.32253
727	cg11281912	ZNF585B	19	37701642	-0.585	1.5e-35	4.38e-36	5.25404	0.191422
724	cg27335720	ZNF529	19	37064375	-0.585	0	0	7.77528	0.149891
725	cg22621686	GJA4	1	35260256	-0.585	0	0	7.76963	0.893824
728	cg00846483	TRMT12	8	125463682	-0.585	0	0	7.75871	0.119324
729	cg05283538	C20orf46	20	1165228	-0.585	0	0	6.02257	0.496633
730	cg14947634	ABCC2	10	101542587	-0.585	0	0	4.73436	0.687713
731	cg13460409	DSCR6	21	38379570	-0.585	0	0	3.16911	0.46849
732	cg13381679	SEMA4B	15	90746138	-0.585	0	0	11.5989	0.678876
736	cg23003720	C13orf38	13	36872148	-0.584	3.72e-26	1.07e-26	1.23531	0.268108
733	cg01681367	SPN	16	29676071	-0.584	0	0	8.08683	0.697814
734	cg10938446	IL1RN	2	113875723	-0.584	0	0	9.6391	0.796514
735	cg16462073	LAT	16	28995843	-0.584	0	0	6.87791	0.788449
737	cg04684267	ZNF274	19	58694502	-0.584	0	0	8.01738	0.316885
738	cg09130674	KCNK5	6	39195019	-0.584	0	0	9.1806	0.313762
739	cg22466995	MFAP3L	4	170948896	-0.584	0	0	6.36015	0.135549
740	cg25608949	TMPRSS3	21	43816355	-0.584	0	0	8.92196	0.618459
741	cg15072976	GAL3ST2	2	242715549	-0.584	0	0	4.14286	0.653888
746	cg19413366	LY6K	8	143781985	-0.583	1.18e-34	3.45e-35	3.59798	0.652132
742	cg23763877	CRLS1	20	5988223	-0.583	0	0	10.3969	0.498546
743	cg06613515	PSTPIP1	15	77287656	-0.583	0	0	6.09446	0.534319
744	cg22149516	SLCO4C1	5	101632314	-0.583	0	0	2.0395	0.480691
745	cg06028917	C3orf67	3	59035407	-0.583	0	0	4.5912	0.434524
747	cg26131803	SLC36A4	11	92931416	-0.583	0	0	7.00274	0.18818
748	cg14089474	CBLC	19	45280184	-0.583	0	0	9.7851	0.549583
749	cg14374829	HUNK	21	33244742	-0.582	0	0	6.59324	0.329575
750	cg01455178	SLC45A3	1	205648187	-0.582	0	0	9.00395	0.507311
751	cg20848130	GJC2	1	228337776	-0.582	0	0	5.22819	0.734282
752	cg23356850	SFRS13B	6	89827912	-0.582	0	0	3.7703	0.317003
753	cg27315497	SLC43A1	11	57281561	-0.582	0	0	9.09656	0.51299
754	cg09284708	MOCS1	6	39901897	-0.582	0	0	7.82271	0.363167
761	cg00773978	ZNF155	19	44488121	-0.581	6.69e-35	1.95e-35	6.27801	0.121778
755	cg26211634	C5orf32	5	139558579	-0.581	0	0	12.1593	0.728421
756	cg09547119	ZNF577	19	52391367	-0.581	0	0	5.9668	0.571561
757	cg09375033	DZIP1L	3	137833634	-0.581	0	0	6.33689	0.41614
758	cg25285433	SLC34A2	4	25657951	-0.581	0	0	5.88183	0.696721
759	cg24708145	C5orf20	5	134780343	-0.581	0	0	3.59015	0.771532
760	cg08356262	IQGAP2	5	75838704	-0.581	0	0	10.5471	0.651076
770	cg18675097	NKAPL	6	28227127	-0.58	2.45e-34	7.13e-35	2.36427	0.754432
763	cg02809940	TRIM31	6	30078754	-0.58	7.47e-35	2.18e-35	9.37125	0.627363
762	cg23659134	GSTO2	10	106035168	-0.58	0	0	8.06281	0.480666
764	cg23428445	GPR37	7	124405467	-0.58	0	0	4.00615	0.269305
765	cg05673731	PTPRU	1	29565306	-0.58	0	0	9.50555	0.554995
766	cg08359956	TMEM176B	7	150498205	-0.58	0	0	11.5188	0.260578
767	cg08235413	PLA2G2A	1	20305685	-0.58	0	0	9.89729	0.682206
768	cg11683242	LCK	1	32716557	-0.58	0	0	8.13111	0.853648
769	cg22234080	NEFH	22	29876942	-0.58	0	0	3.99938	0.489159
771	cg09890400	CNKSR1	1	26503858	-0.58	0	0	8.93452	0.485851
772	cg19350270	DPP4	2	162929832	-0.58	0	0	8.85825	0.240241
773	cg20692569	FZD9	7	72848481	-0.58	0	0	2.60377	0.500122
774	cg26697929	SDK2	17	71641669	-0.58	0	0	6.15465	0.448408
778	cg17971936	AP3B2	15	83378895	-0.579	4.69e-31	1.36e-31	2.83958	0.378933
779	cg12217936	MED12L	3	150804058	-0.579	1.23e-33	3.59e-34	2.93498	0.327527
775	cg23830290	RBPMS	8	30300223	-0.579	0	0	10.5488	0.9109
776	cg09153080	CD6	11	60739183	-0.579	0	0	7.56775	0.655011
777	cg11644370	LLGL2	17	73553911	-0.579	0	0	11.7191	0.4896
780	cg01620617	VAX2	2	71128293	-0.579	0	0	2.23532	0.281787
783	cg20373432	FOXJ1	17	74135572	-0.578	2.03e-33	5.9e-34	5.93244	0.455922
781	cg07639376	TMEM204	16	1584516	-0.578	0	0	8.01254	0.733856
782	cg10259004	MYL9	20	35171919	-0.578	0	0	12.2583	0.804157
784	cg10864319	FIGN	2	164593498	-0.578	0	0	4.57648	0.416821
785	cg17956609	ALKBH3	11	43902458	-0.578	0	0	7.92447	0.132849
786	cg19252956	DOCK8	9	273072	-0.578	0	0	9.18676	0.785385
787	cg09763175	PRKAA2	1	57110722	-0.577	0	0	5.61685	0.283151
788	cg13924974	SPIRE1	18	12656824	-0.577	0	0	8.54875	0.354792
789	cg08145798	CDC42BPG	11	64610635	-0.577	0	0	9.08263	0.423741
790	cg16058105	PHGR1	15	40644696	-0.577	0	0	7.27544	0.752153
791	cg16410579	SLC29A4	7	5323171	-0.577	0	0	6.59286	0.227889
792	cg00507135	ACBD5	10	27528611	-0.577	0	0	10.0907	0.434568
793	cg14279856	DDR1	6	30851086	-0.577	0	0	12.5617	0.562784
799	cg08354889	DEPDC7	11	33037530	-0.576	4.67e-34	1.36e-34	5.30362	0.215642
794	cg26293546	PROX1	1	214162659	-0.576	0	0	5.61632	0.274741
795	cg01271129	KCNMB3	3	178978922	-0.576	0	0	5.71817	0.328911
796	cg08330349	SNX20	16	50715192	-0.576	0	0	5.97636	0.539575
797	cg16842053	CARD11	7	3083333	-0.576	0	0	8.65539	0.211641
798	cg11418783	LAD1	1	201369650	-0.576	0	0	12.0557	0.429648
800	cg22740783	CGREF1	2	27341458	-0.576	0	0	7.5375	0.339836
806	cg05016408	LOC134466	5	150326174	-0.575	1.46e-33	4.26e-34	3.17042	0.624599
801	cg26757673	IL2RB	22	37545423	-0.575	0	0	9.06245	0.847892
802	cg02674804	REEP6	19	1492043	-0.575	0	0	8.82477	0.651696
803	cg04154138	ZNF677	19	53758521	-0.575	0	0	3.41069	0.453853
804	cg01747665	IGFALS	16	1843424	-0.575	0	0	4.45101	0.645474
805	cg07058971	FAM110C	2	45264	-0.575	0	0	5.54833	0.343167
807	cg00080125	C17orf82	17	59490613	-0.575	0	0	2.78089	0.521081
814	cg03721195	GFRA3	5	137610448	-0.574	4.36e-33	1.27e-33	4.18973	0.310378
808	cg05616858	PGAP3	17	37843591	-0.574	0	0	9.6594	0.370357
809	cg15187398	MOBKL2A	19	2093896	-0.574	0	0	10.491	0.623721
810	cg03234777	AMICA1	11	118095544	-0.574	0	0	7.05563	0.634983
811	cg04882870	ALG10B	12	38710604	-0.574	0	0	7.57546	0.084922
812	cg24213437	RGL3	19	11529741	-0.574	0	0	5.66053	0.158883
813	cg08397273	ZNF544	19	58740455	-0.574	0	0	8.58234	0.112867
815	cg25978218	EFHD2	1	15738732	-0.574	0	0	12.1727	0.304231
816	cg23369564	PLEKHO1	1	150123734	-0.574	0	0	9.33875	0.553282
821	cg08528826	KLRG2	7	139168305	-0.573	2.99e-26	8.58e-27	2.07722	0.313407
817	cg04029027	MEST	7	130125811	-0.573	0	0	9.92409	0.536258
818	cg20693209	SPON1	11	13984067	-0.573	0	0	9.69518	0.418358
819	cg18083817	ARTN	1	44401760	-0.573	0	0	3.83076	0.379391
820	cg13456138	FAS	10	90753195	-0.573	0	0	8.47639	0.58854
822	cg23448348	RBP1	3	139257907	-0.573	0	0	7.30727	0.608819
833	cg02481934	HIST1H3G	6	26271193	-0.572	1.31e-30	3.81e-31	2.20257	0.249479
831	cg13714749	FAM83F	22	40391489	-0.572	1.81e-33	5.27e-34	7.40358	0.391952
823	cg17483510	GNB4	3	179168677	-0.572	0	0	9.57728	0.451972
824	cg01048372	C8orf73	8	144655484	-0.572	0	0	9.37907	0.486795
825	cg18515587	SELENBP1	1	151344806	-0.572	0	0	10.0087	0.423829
826	cg25851751	PRSS23	11	86514631	-0.572	0	0	10.7375	0.846421
827	cg25934728	SC65	17	39967125	-0.572	0	0	9.34028	0.511451
828	cg18192417	NEBL	10	21463756	-0.572	0	0	8.0766	0.253609
829	cg22806837	ZNF773	19	58011345	-0.572	0	0	5.57728	0.17109
830	cg11213150	ANGPTL2	9	129884457	-0.572	0	0	10.4553	0.661607
832	cg27282987	PODXL2	3	127349158	-0.572	0	0	9.2727	0.234014
834	cg09299924	KLF5	13	73647575	-0.572	0	0	12.7932	0.628161
835	cg03026306	CABYR	18	21718767	-0.571	0	0	4.72012	0.167954
836	cg21601405	CD40	20	44747006	-0.571	0	0	8.14603	0.299183
837	cg05803361	PDZK1	1	145727320	-0.571	0	0	5.31633	0.649103
838	cg02927346	RASL10B	17	34059260	-0.571	0	0	4.98412	0.409553
842	cg01862688	PCDHB3	5	140480872	-0.57	1.87e-33	5.43e-34	4.54585	0.767094
839	cg01004363	C10orf116	10	88729464	-0.57	0	0	8.31	0.623619
840	cg19878516	PANX2	22	50608365	-0.57	0	0	4.2662	0.258988
841	cg20819617	PTK7	6	43045052	-0.57	0	0	10.301	0.215751
843	cg10830713	USP1	1	62904021	-0.57	0	0	10.0733	0.041662
844	cg08223717	EEPD1	7	36195507	-0.57	0	0	8.88775	0.704518
845	cg11615029	COL1A1	17	48263189	-0.57	0	0	15.885	0.947042
846	cg09384400	VIPR1	3	42546922	-0.57	0	0	7.61671	0.56011
847	cg21581504	CNRIP1	2	68545960	-0.57	0	0	7.19414	0.702694
848	cg07137244	EVI2B	17	29636863	-0.569	0	0	9.15853	0.741182
849	cg24717490	ITGA9	3	37853862	-0.569	0	0	7.4557	0.790196
850	cg01407062	PRC1	15	91538575	-0.569	0	0	10.0335	0.230326
851	cg07415359	LDHC	11	18434354	-0.569	0	0	2.40141	0.699246
852	cg04517323	LAPTM4B	8	98788873	-0.569	0	0	11.8448	0.248514
853	cg20663219	STX1A	7	73130521	-0.569	0	0	7.36175	0.51875
854	cg09786257	PCSK1	5	95768695	-0.569	0	0	3.84942	0.440744
855	cg02797271	GPR132	14	105532159	-0.569	0	0	6.69768	0.498504
856	cg19987060	LOC730101	6	52530180	-0.569	0	0	7.40029	0.499102
857	cg03098937	CAMKV	3	49907095	-0.568	1.03e-26	2.97e-27	1.59566	0.259879
858	cg26407571	LOC100240735	12	54473534	-0.568	0	0	2.75858	0.835519
859	cg04337854	BVES	6	105585762	-0.568	0	0	6.58817	0.839778
860	cg01981445	TSTA3	8	144698211	-0.568	0	0	11.4673	0.59653
861	cg24148304	DSP	6	7544377	-0.568	0	0	13.0547	0.509746
867	cg23109891	SOX10	22	38379218	-0.567	3.57e-32	1.04e-32	3.642	0.852477
869	cg21823149	ADAM23	2	207309003	-0.567	1.23e-32	3.58e-33	4.76008	0.375873
862	cg25524473	DUSP5	10	112258394	-0.567	0	0	8.52217	0.242493
863	cg09581065	RAB40B	17	80654671	-0.567	0	0	8.98267	0.814465
864	cg04918900	PPIE	1	40204479	-0.567	0	0	8.90982	0.094819
865	cg13708974	PKN3	9	131466143	-0.567	0	0	8.59191	0.658156
866	cg12221621	SPSB1	1	9381317	-0.567	0	0	9.8948	0.809881
868	cg15162392	QPCT	2	37571729	-0.567	0	0	7.00034	0.266443
870	cg07341609	CDC42EP1	22	37962569	-0.567	0	0	12.5302	0.398864
871	cg05080966	DGAT1	8	145549812	-0.567	0	0	10.8294	0.149487
872	cg12494355	TPM2	9	35688020	-0.567	0	0	11.4406	0.749994
873	cg05754905	F11R	1	160992352	-0.566	0	0	12.0991	0.570294
874	cg00994323	PPP1R16A	8	145721560	-0.566	0	0	10.118	0.601927
875	cg08541521	C1orf103	1	111506029	-0.566	0	0	8.16914	0.261982
876	cg04350136	C6orf136	6	30616105	-0.566	0	0	8.69099	0.504676
877	cg18729973	TFF1	21	43785785	-0.566	0	0	10.3638	0.573127
878	cg16830930	SOX17	8	55371392	-0.566	0	0	6.16477	0.632808
879	cg02797195	RIPK4	21	43185674	-0.566	0	0	9.02844	0.422818
880	cg08489592	ZNF429	19	21688397	-0.565	0	0	6.72589	0.210061
881	cg24440625	CTBP2	10	126810216	-0.565	0	0	11.1076	0.627724
882	cg04403423	ATP1A1	1	116917619	-0.565	0	0	14.0337	0.466027
883	cg23257461	RHBDL2	1	39407851	-0.565	0	0	6.87712	0.658635
884	cg10511850	ST6GALNAC3	1	76540999	-0.565	0	0	5.69343	0.728191
885	cg01268683	ZNF83	19	53141620	-0.565	0	0	8.67616	0.119223
886	cg11153694	RELL2	5	141017797	-0.565	0	0	6.09008	0.143379
887	cg05673892	VILL	3	38033934	-0.565	0	0	9.62875	0.525869
888	cg15502465	BEST4	1	45250440	-0.565	0	0	2.57393	0.367415
889	cg16797831	KIAA1324	1	109657035	-0.564	0	0	10.5518	0.202699
890	cg14374401	TRPM2	21	45845495	-0.564	0	0	8.16091	0.511261
891	cg09985344	COTL1	16	84648441	-0.564	0	0	11.9816	0.598286
892	cg03156893	PRKCB	16	23847675	-0.564	0	0	8.22862	0.47524
893	cg04305539	ZNF695	1	247171728	-0.564	0	0	5.56793	0.480863
894	cg05301852	FABP1	2	88427827	-0.564	0	0	6.7258	0.578469
895	cg25520249	CYP2S1	19	41700269	-0.564	0	0	11.6368	0.336496
896	cg20200811	C7orf46	7	23723014	-0.564	0	0	7.90978	0.756361
897	cg09087110	CACNA2D2	3	50540261	-0.564	0	0	5.07522	0.280849
898	cg10861017	ZNF420	19	37569503	-0.564	0	0	6.00902	0.182675
899	cg21483415	MUC20	3	195448197	-0.564	0	0	9.56711	0.629479
900	cg15315773	TNFRSF11A	18	59997484	-0.564	0	0	8.50358	0.304238
901	cg25655009	LOC93432	7	141813096	-0.563	0	0	5.57644	0.715155
902	cg13909661	SSPN	12	26386833	-0.563	0	0	8.70797	0.9132
903	cg21748418	ZNF331	19	54023902	-0.563	0	0	7.79343	0.408309
904	cg04927502	SV2A	1	149889361	-0.563	0	0	6.46527	0.25978
905	cg20031397	ESYT3	3	138153832	-0.563	0	0	5.01644	0.178995
906	cg19265103	GALNT6	12	51784644	-0.563	0	0	9.8504	0.300136
907	cg09678615	TOX3	16	52579163	-0.563	0	0	9.38015	0.115947
908	cg08158952	ZNF835	19	57183016	-0.563	0	0	3.1835	0.548321
909	cg13724311	CLDN7	17	7163599	-0.563	0	0	11.7175	0.640208
910	cg26335602	ZNF389	6	28129616	-0.562	0	0	2.41593	0.390357
911	cg14398731	TRIM29	11	119993732	-0.562	0	0	9.29975	0.789554
912	cg16098170	JSRP1	19	2255848	-0.562	0	0	5.19365	0.779959
913	cg16426459	MLPH	2	238396155	-0.562	0	0	10.0301	0.187995
914	cg24854914	STEAP1	7	89784790	-0.562	0	0	8.71004	0.75528
915	cg22694470	EPHX4	1	92495729	-0.562	0	0	4.45968	0.228199
916	cg10885961	C18orf18	18	5238589	-0.562	0	0	5.09481	0.114695
917	cg05038216	CLIP4	2	29339091	-0.562	0	0	7.66546	0.30188
918	cg18146843	FAM159A	1	53099248	-0.562	0	0	3.46333	0.454391
919	cg27080119	MAD2L1	4	120987409	-0.562	0	0	8.90035	0.056288
920	cg08665930	APOBEC3D	22	39418130	-0.562	0	0	6.34431	0.742292
921	cg03154077	HLA-B	6	31323284	-0.562	0	0	14.523	0.63231
922	cg05555455	HLTF	3	148804550	-0.562	0	0	9.16761	0.159037
923	cg07478501	KANK2	19	11305231	-0.562	0	0	10.6262	0.741943
924	cg12559925	SH3BP4	2	235863365	-0.562	0	0	11.4602	0.485004
925	cg09367891	PRMT6	1	107599246	-0.562	0	0	8.48335	0.052486
926	cg17848407	FLJ44606	5	126408806	-0.561	0	0	5.17887	0.224964
927	cg25406989	FBN1	15	48936335	-0.561	0	0	11.1922	0.686567
928	cg02027123	ARL6IP1	16	18804395	-0.561	0	0	12.6005	0.714283
929	cg24347663	ADD2	2	70995349	-0.561	0	0	3.58253	0.430613
930	cg07583137	CHMP4C	8	82644012	-0.561	0	0	8.93221	0.375237
940	cg01741038	PIK3C2G	12	18414933	-0.56	1.35e-28	3.89e-29	5.67594	0.691216
931	cg09406989	CDH1	16	68772469	-0.56	0	0	12.7951	0.295004
932	cg11201447	PVT1	8	128808063	-0.56	0	0	7.31216	0.203933
933	cg23067535	FAM83A	8	124195133	-0.56	0	0	5.67544	0.56901
934	cg14750551	PARP14	3	122401343	-0.56	0	0	11.4848	0.705409
935	cg20240791	TMEM63A	1	226068334	-0.56	0	0	11.4081	0.474179
936	cg05591210	KCNE3	11	74179054	-0.56	0	0	10.6689	0.55937
937	cg08282145	NYNRIN	14	24868755	-0.56	0	0	9.67933	0.273749
938	cg17240454	SPDEF	6	34524278	-0.56	0	0	7.69363	0.565589
939	cg02838492	KIF12	9	116861288	-0.56	0	0	7.92356	0.362474
941	cg19736110	REG4	1	120354493	-0.56	0	0	10.4819	0.762658
942	cg18470456	CLDN10	13	96204493	-0.56	0	0	2.30756	0.859371
943	cg25096740	RNF186	1	20140828	-0.56	0	0	6.06991	0.777325
944	cg05220069	WBSCR26	7	73149619	-0.56	0	0	4.50453	0.55879
952	cg02229775	CACNG4	17	64961442	-0.559	4.84e-31	1.41e-31	4.79514	0.241537
945	cg04144222	ANXA9	1	150953713	-0.559	0	0	6.71261	0.620736
946	cg27102649	SERPINF1	17	1665172	-0.559	0	0	10.3573	0.721488
947	cg14063566	LOC100130933	17	73642773	-0.559	0	0	5.97965	0.755803
948	cg02672493	TMEM22	3	136537709	-0.559	0	0	5.7242	0.286166
949	cg23855093	GPR128	3	100328713	-0.559	0	0	6.27898	0.529481
950	cg04691908	FLI1	11	128565168	-0.559	0	0	8.1186	0.449661
951	cg09988116	C1orf210	1	43750693	-0.559	0	0	8.48654	0.525711
953	cg03534847	GPRC5A	12	13053055	-0.559	0	0	12.4969	0.760253
958	cg07117596	KIAA1804	1	233495166	-0.558	8.26e-32	2.4e-32	9.09694	0.522317
954	cg08715226	TNFRSF6B	20	62327732	-0.558	0	0	8.94372	0.297808
955	cg03820120	SEMA6A	5	115864207	-0.558	0	0	8.83923	0.850678
956	cg19580263	ENTPD5	14	74462914	-0.558	0	0	7.85907	0.636927
957	cg13847070	KLHL3	5	137071523	-0.558	0	0	6.18491	0.34283
959	cg21820890	PLA2G12B	10	74714375	-0.558	0	0	2.27501	0.764299
960	cg20525486	FOXP1	3	71111923	-0.558	0	0	11.0241	0.207265
961	cg01146614	EZR	6	159235211	-0.558	0	0	13.1951	0.168059
962	cg00962903	MECOM	3	168863028	-0.558	0	0	10.9504	0.257099
963	cg05134426	ZNF608	5	124080479	-0.558	0	0	7.98208	0.624387
964	cg14069088	CDKN2BAS	9	21996207	-0.558	0	0	3.05256	0.571727
965	cg00238570	MALL	2	110871644	-0.558	0	0	10.6649	0.555806
966	cg11566172	DUSP23	1	159751352	-0.558	0	0	8.93291	0.271437
967	cg03894284	SLC19A3	2	228582073	-0.558	0	0	6.51748	0.641458
968	cg24533720	EIF2AK1	7	6099233	-0.558	0	0	12.2088	0.147675
969	cg19610905	FADS2	11	61596333	-0.557	0	0	9.50006	0.368201
970	cg04198914	HNF1B	17	36106025	-0.557	0	0	8.96535	0.20918
971	cg24659758	AIFM2	10	71891123	-0.557	0	0	9.05842	0.546469
972	cg09264140	FMNL1	17	43302776	-0.557	0	0	9.27203	0.722359
973	cg09531892	LRP12	8	105601835	-0.557	0	0	7.33654	0.359065
974	cg14807544	FOXA3	19	46368487	-0.557	0	0	9.09929	0.450225
975	cg03548384	ATP2C2	16	84403863	-0.557	0	0	8.45597	0.406761
976	cg14617041	TMEM171	5	72415687	-0.557	0	0	7.42805	0.218151
977	cg02002207	SPIRE2	16	89913618	-0.557	0	0	8.61128	0.623031
978	cg08042322	NT5DC3	12	104233595	-0.557	0	0	8.45497	0.779765
979	cg08608193	EPDR1	7	37960902	-0.556	0	0	7.57905	0.337352
980	cg03215137	HOXC9	12	54393687	-0.556	0	0	5.40555	0.291489
981	cg25850629	KIAA1522	1	33210830	-0.556	0	0	12.3663	0.410358
982	cg22076143	ALPPL2	2	233271583	-0.556	0	0	4.48914	0.859415
983	cg21653105	SLA	8	134075028	-0.556	0	0	8.13423	0.797212
984	cg19473623	C1GALT1	7	7224869	-0.556	0	0	9.8945	0.485951
985	cg20600379	HLA-DMB	6	32909282	-0.556	0	0	9.87377	0.649792
986	cg15753394	RBM24	6	17282781	-0.556	0	0	3.79923	0.641292
987	cg23045908	PDE4B	1	66799419	-0.556	0	0	8.47303	0.596559
988	cg11344638	KRT17	17	39781108	-0.556	0	0	8.46398	0.387208
989	cg18839637	PCDHGA3	5	140723684	-0.556	0	0	3.0053	0.653922
990	cg00830813	ADAP1	7	984874	-0.556	0	0	10.7537	0.499512
991	cg04391588	TMEM150B	19	55832610	-0.556	0	0	6.4579	0.543451
1001	cg07644368	CDO1	5	115152785	-0.555	2.37e-30	6.86e-31	3.63951	0.589996
992	cg24691453	S100A4	1	153518384	-0.555	0	0	9.54576	0.513028
993	cg21462428	CCND2	12	4381448	-0.555	0	0	10.895	0.204047
994	cg22605063	DBN1	5	176899801	-0.555	0	0	10.0793	0.157707
995	cg27166577	ELOVL4	6	80656754	-0.555	0	0	4.26312	0.445554
996	cg16717122	SCG3	15	51973920	-0.555	0	0	2.95793	0.426099
997	cg03638937	PKP3	11	393570	-0.555	0	0	11.4378	0.64488
998	cg04912273	SLC9A1	1	27461082	-0.555	0	0	11.4219	0.78747
999	cg21152690	LIN7A	12	81331660	-0.555	0	0	3.11726	0.445857
1000	cg10255761	KLHDC8B	3	49210029	-0.555	0	0	7.5287	0.623022
1002	cg25025992	DNAJA4	15	78557584	-0.555	0	0	9.84001	0.403734
1004	cg21043727	MS4A15	11	60535066	-0.554	2.4e-26	6.88e-27	2.20284	0.57122
1003	cg24484138	C20orf112	20	31070190	-0.554	0	0	10.6907	0.377633
1005	cg19256731	SIRPA	20	1874527	-0.554	0	0	10.29	0.536379
1006	cg23887609	PIWIL1	12	130822674	-0.554	0	0	3.76856	0.775728
1007	cg14815891	FRG1B	20	29611903	-0.554	0	0	8.04819	0.206313
1011	cg19755318	SLC38A3	3	50243323	-0.553	9.58e-28	2.77e-28	2.64066	0.280756
1012	cg08471713	MEOX1	17	41738893	-0.553	3.72e-31	1.08e-31	5.45818	0.772911
1008	cg26192612	C6orf155	6	72129509	-0.553	0	0	3.14929	0.390006
1009	cg18875460	TRIM17	1	228604595	-0.553	0	0	3.92787	0.329917
1010	cg05386769	TNS1	2	218681558	-0.553	0	0	12.1472	0.704792
1013	cg25256723	F5	1	169555944	-0.553	0	0	8.82018	0.382235
1014	cg04747322	SNCAIP	5	121647308	-0.553	0	0	6.12593	0.540826
1017	cg09325404	LOC728819	2	43903470	-0.552	9.58e-30	2.77e-30	2.68595	0.254959
1015	cg26938561	ZNF208	19	22193724	-0.552	5.71e-31	1.66e-31	3.9813	0.543694
1016	cg00091633	FSTL1	3	120170383	-0.552	0	0	12.2859	0.729701
1018	cg25327343	MAL2	8	120221797	-0.551	0	0	12.6363	0.344793
1019	cg08139247	CLEC14A	14	38725312	-0.551	0	0	8.52412	0.602355
1020	cg07207669	EFNA1	1	155102388	-0.551	0	0	10.3956	0.278505
1021	cg13049471	ST6GALNAC1	17	74641167	-0.551	0	0	9.27173	0.658156
1022	cg18586470	ADAMTS17	15	100882540	-0.551	0	0	5.61221	0.10934
1023	cg22989379	ACSS2	20	33462683	-0.551	0	0	10.5136	0.62634
1024	cg07962311	KLHL38	8	124665838	-0.551	0	0	2.44405	0.820696
1025	cg03835983	COL9A3	20	61448085	-0.551	0	0	5.75179	0.199853
1026	cg16934235	EXPH5	11	108423124	-0.55	0	0	8.64009	0.483202
1027	cg01733599	LIPC	15	58723851	-0.55	0	0	3.95827	0.758461
1028	cg23743114	CCL15	17	34328396	-0.55	0	0	6.80402	0.583148
1029	cg12537337	BTN3A3	6	26442290	-0.55	0	0	8.81779	0.43734
1030	cg08343600	HNRNPF	10	43894095	-0.55	0	0	12.2993	0.406146
1031	cg13468041	CXCL3	4	74902951	-0.55	0	0	8.38562	0.470209
1032	cg12691330	SYTL3	6	159070656	-0.55	0	0	6.15293	0.750435
1033	cg07660671	SOX7	8	10586967	-0.55	0	0	7.79284	0.471218
1034	cg05741638	DBNDD1	16	90084774	-0.55	0	0	8.93121	0.534626
1042	cg09132215	TAS1R1	1	6615264	-0.549	1.4e-26	4.02e-27	0.940418	0.680787
1046	cg17518842	TRAF3IP3	1	209943131	-0.549	1.31e-30	3.79e-31	6.29458	0.570203
1045	cg09464194	FBXO27	19	39522944	-0.549	1.28e-30	3.71e-31	5.31814	0.1753
1035	cg12149911	CA8	8	61194292	-0.549	0	0	6.6487	0.193653
1036	cg09535924	MEIS1	2	66671659	-0.549	0	0	8.25814	0.594963
1037	cg22863889	RXFP4	1	155910967	-0.549	0	0	2.46842	0.476938
1038	cg25637966	TMPRSS4	11	117950329	-0.549	0	0	10.9808	0.414199
1039	cg27120999	HSPA2	14	65008050	-0.549	0	0	7.88516	0.562966
1040	cg07830472	BAIAP2L1	7	97983916	-0.549	0	0	11.1659	0.35943
1041	cg15104031	S100A14	1	153589528	-0.549	0	0	10.4241	0.459583
1043	cg16848624	ADCY1	7	45614290	-0.549	0	0	6.28289	0.295791
1044	cg04751839	GRTP1	13	114017038	-0.549	0	0	8.51762	0.553013
1047	cg02851793	SRGN	10	70849854	-0.549	0	0	10.6369	0.576831
1051	cg01407244	TNFRSF10C	8	22961007	-0.548	1.44e-30	4.16e-31	5.6984	0.226175
1048	cg19742789	CCNJL	5	159739256	-0.548	0	0	5.50737	0.192974
1049	cg27217214	ESRP2	16	68268462	-0.548	0	0	10.4051	0.350956
1050	cg02614549	AFAP1	4	7844918	-0.548	0	0	10.6004	0.827778
1052	cg22536150	CHST2	3	142840129	-0.548	0	0	7.98784	0.542328
1053	cg03510349	EFCAB4B	12	3861616	-0.548	0	0	6.88332	0.137446
1054	cg27232145	FZD10	12	130647289	-0.548	0	0	4.93718	0.477048
1055	cg20431766	MYCN	2	16083031	-0.548	0	0	5.8769	0.354154
1056	cg06437799	DAP3	1	155659719	-0.548	0	0	10.6363	0.335761
1057	cg04692403	TCF21	6	134210812	-0.548	0	0	7.44418	0.505815
1063	cg12868583	PNPLA3	22	44320504	-0.547	6.86e-29	1.98e-29	3.28708	0.485669
1058	cg18417245	PCDHB11	5	140579296	-0.547	1.8e-30	5.22e-31	5.11343	0.55206
1059	cg04071104	CHDH	3	53878642	-0.547	0	0	9.26443	0.614695
1060	cg07307142	HSD17B2	16	82071433	-0.547	0	0	8.6424	0.444515
1061	cg09495303	CHRNE	17	4804838	-0.547	0	0	3.40263	0.715085
1062	cg09569869	FAM109B	22	42469756	-0.547	0	0	8.45395	0.689674
1065	cg07314988	ATHL1	11	289774	-0.546	2.45e-30	7.1e-31	9.07286	0.586116
1064	cg15169265	PDE9A	21	44074649	-0.546	0	0	5.94483	0.190184
1066	cg19499884	LZTS2	10	102760724	-0.546	0	0	10.3695	0.595432
1067	cg19816811	HOXA6	7	27188364	-0.546	0	0	3.66567	0.495003
1068	cg04802386	NHEDC2	4	103998345	-0.546	0	0	7.72954	0.718844
1069	cg00579520	TMEM132C	12	128752586	-0.546	0	0	2.60219	0.499796
1070	cg17580614	ADORA2B	17	15849512	-0.546	0	0	6.33187	0.551508
1071	cg06371836	C20orf56	20	22559867	-0.546	0	0	6.76079	0.28771
1072	cg17375267	CCDC8	19	46915776	-0.546	0	0	6.25565	0.664553
1073	cg16023943	LOC387646	10	27541331	-0.546	0	0	4.97547	0.573722
1074	cg03640051	ATP8A1	4	42657689	-0.546	0	0	8.9445	0.528785
1075	cg12554476	GP2	16	20338808	-0.546	0	0	6.89799	0.607847
1076	cg16747828	APOLD1	12	12938425	-0.546	0	0	9.05935	0.825728
1077	cg06392169	IRF4	6	391936	-0.546	0	0	6.83292	0.570409
1078	cg10965178	TIE1	1	43766752	-0.546	0	0	8.78431	0.868134
1085	cg18104919	C5orf49	5	7851396	-0.545	1.14e-24	3.25e-25	1.30876	0.601327
1079	cg08145949	FGFR3	4	1798209	-0.545	0	0	8.93254	0.712289
1080	cg18139641	CSRP1	1	201470467	-0.545	0	0	12.5094	0.74747
1081	cg15522844	WTIP	19	34973715	-0.545	0	0	6.93443	0.375971
1082	cg01137047	SERPINB6	6	2970877	-0.545	0	0	11.4601	0.339928
1083	cg12375722	PCDHGB1	5	140729719	-0.545	0	0	4.00454	0.364748
1084	cg02219949	SP6	17	45927392	-0.545	0	0	7.29973	0.533882
1086	cg02872426	DDO	6	110736772	-0.545	0	0	3.88002	0.517311
1087	cg08715187	RGL4	22	24038523	-0.545	0	0	3.92152	0.587367
1088	cg18972998	TTC22	1	55266296	-0.545	0	0	8.23852	0.59187
1089	cg08261841	TMEM139	7	142982463	-0.545	0	0	7.77828	0.602524
1090	cg20176388	VSNL1	2	17724532	-0.544	0	0	6.71601	0.639186
1091	cg02370232	SORBS1	10	97175365	-0.544	0	0	10.5146	0.923602
1092	cg16927606	TMEM149	19	36233324	-0.544	0	0	7.44666	0.570883
1093	cg24975581	MLEC	12	121128268	-0.544	0	0	12.8493	0.692355
1094	cg14818279	SH3TC2	5	148442554	-0.544	0	0	5.98379	0.656066
1095	cg13686115	PHYHIPL	10	60936626	-0.544	0	0	4.87171	0.327712
1096	cg27337894	TCF7L1	2	85359745	-0.544	0	0	7.75174	0.31465
1097	cg12924825	L3MBTL4	18	6415087	-0.544	0	0	4.53078	0.17864
1098	cg08334034	RGMA	15	93615039	-0.544	0	0	8.54025	0.645498
1099	cg21241411	RGL2	6	33265016	-0.544	0	0	9.82799	0.620797
1100	cg21660861	BZW2	7	16700959	-0.543	0	0	10.9862	0.511199
1101	cg00492574	KLF4	9	110248385	-0.543	0	0	10.6466	0.70436
1102	cg01576142	TC2N	14	92297260	-0.543	0	0	10.8039	0.555946
1103	cg14287235	ADCY4	14	24804339	-0.543	0	0	7.1735	0.540682
1104	cg00988350	GALE	1	24126048	-0.543	0	0	10.1157	0.306801
1105	cg00502665	ZNF667	19	56988813	-0.543	0	0	3.52353	0.455197
1106	cg07435592	DCBLD2	3	98619796	-0.543	0	0	8.6542	0.260412
1107	cg14140375	HLA-F	6	29692582	-0.543	0	0	10.991	0.584816
1108	cg11261264	PTPRH	19	55720737	-0.543	0	0	9.62043	0.608024
1109	cg00156194	HRASLS2	11	63330918	-0.543	0	0	4.64349	0.766481
1110	cg00831127	EPHB2	1	23038925	-0.543	0	0	10.3759	0.408802
1111	cg02179764	MPST	22	37419795	-0.543	0	0	10.7583	0.62003
1112	cg24791380	FAM126A	7	23052972	-0.543	0	0	8.56473	0.145615
1116	cg09319828	TTC24	1	156551787	-0.542	2.17e-24	6.19e-25	1.41269	0.892869
1113	cg09961645	ZNF506	19	19932163	-0.542	0	0	8.79381	0.160096
1114	cg08095637	LRRC34	3	169530527	-0.542	0	0	5.30889	0.163791
1115	cg12649038	ABLIM1	10	116282534	-0.542	0	0	11.9076	0.711261
1117	cg02984184	LDLRAD3	11	35966322	-0.542	0	0	7.65124	0.452775
1118	cg13773570	NRN1	6	6006707	-0.542	0	0	5.91072	0.531616
1119	cg13107144	TPM1	15	63353166	-0.542	0	0	12.2938	0.644969
1120	cg12172478	RFTN1	3	16357591	-0.542	0	0	9.34109	0.850891
1121	cg11020468	GCNT3	15	59909007	-0.542	0	0	10.211	0.726454
1122	cg04212239	SMC4	3	160119314	-0.542	0	0	11.2947	0.078721
1123	cg21038156	VIPR2	7	158936739	-0.542	0	0	4.3918	0.35954
1124	cg17922851	DZIP1	13	96297224	-0.542	0	0	7.06066	0.404919
1136	cg17584196	FAM181B	11	82445114	-0.541	3.36e-27	9.69e-28	2.16062	0.447381
1137	cg01425731	ARL11	13	50202658	-0.541	1.32e-29	3.83e-30	5.52026	0.33407
1125	cg26296574	B3GNT8	19	41931753	-0.541	0	0	7.16675	0.783271
1126	cg10844275	GPR115	6	47665926	-0.541	0	0	4.70219	0.718111
1127	cg21652012	GABRP	5	170211009	-0.541	0	0	8.3128	0.821834
1128	cg12776287	KCTD1	18	24125939	-0.541	0	0	8.65171	0.49552
1129	cg11590772	ADAMTS10	19	8657916	-0.541	0	0	6.54517	0.71073
1130	cg22153994	ARHGAP27	17	43484399	-0.541	0	0	10.2592	0.440319
1131	cg18716979	AADAT	4	171011424	-0.541	0	0	6.05743	0.114818
1132	cg06647068	CHST11	12	104853274	-0.541	0	0	7.66723	0.713338
1133	cg07756483	KCNN4	19	44281665	-0.541	0	0	8.95581	0.166893
1134	cg16628918	FBXL6	8	145580818	-0.541	0	0	9.60379	0.381059
1135	cg15207826	CLGN	4	141348043	-0.541	0	0	3.58613	0.38644
1138	cg22247277	SYNGR1	22	39745743	-0.541	0	0	7.02671	0.156281
1139	cg00146864	MAP3K14	17	43392332	-0.54	0	0	9.14582	0.38128
1140	cg06288684	BARX1	9	96718643	-0.54	0	0	7.98929	0.729389
1141	cg10623913	C12orf75	12	105727197	-0.54	0	0	10.6288	0.806023
1142	cg07837556	TRAM1L1	4	118006750	-0.54	0	0	3.43787	0.430084
1143	cg05537653	C1QTNF4	11	47612070	-0.54	0	0	2.78702	0.773656
1144	cg01443318	HSD11B2	16	67466260	-0.54	0	0	9.20223	0.569734
1145	cg05223396	SH3PXD2B	5	171830155	-0.54	0	0	10.3622	0.663186
1146	cg14134256	AMOTL1	11	94502879	-0.54	0	0	9.88222	0.60178
1147	cg11102782	ISYNA1	19	18549136	-0.54	0	0	8.89057	0.313336
1148	cg09938978	ZDHHC2	8	17014789	-0.54	0	0	8.64832	0.172626
1149	cg13983442	RFWD2	1	176174365	-0.54	0	0	9.87877	0.416788
1150	cg26761618	P2RY2	11	72928926	-0.54	0	0	6.10773	0.51736
1151	cg24015472	SAA1	11	18287542	-0.54	0	0	6.18232	0.692023
1152	cg25574175	NR1I2	3	119500929	-0.54	0	0	6.51933	0.459013
1153	cg13740339	FBP1	9	97400757	-0.539	0	0	10.0019	0.427627
1154	cg01804934	HLA-DPA1	6	33041229	-0.539	0	0	12.0632	0.402726
1155	cg04713634	BCAR1	16	75283648	-0.539	0	0	11.3048	0.625584
1156	cg23695485	FAM179B	14	45431685	-0.539	0	0	8.60751	0.112398
1157	cg20726575	SLMO2	20	57616191	-0.539	0	0	11.2524	0.563012
1158	cg22614759	ARHGDIB	12	15113093	-0.539	0	0	10.7992	0.565906
1159	cg04392320	LMX1B	9	129375311	-0.539	0	0	3.63311	0.235039
1160	cg25496930	CMTM8	3	32280966	-0.539	0	0	8.21463	0.10836
1161	cg25375569	PLA2G3	22	31537064	-0.539	0	0	2.6519	0.597296
1162	ch.20.378963R	C20orf72	20	17970480	-0.539	0	0	8.89862	0.048231
1163	cg01020801	LOC100127888	20	61297564	-0.539	0	0	4.85338	0.625984
1171	cg01176516	ZNF727	7	63506148	-0.538	3.33e-26	9.55e-27	1.82525	0.40646
1167	cg07044391	FOXH1	8	145701756	-0.538	5.03e-29	1.45e-29	4.05731	0.893223
1164	cg14974749	HOXA5	7	27181480	-0.538	0	0	6.46761	0.759796
1165	cg13228421	MUC2	11	1074885	-0.538	0	0	7.5587	0.866352
1166	cg22260869	SLCO3A1	15	92398112	-0.538	0	0	9.22697	0.430421
1168	cg01857019	LOC145783	15	57210107	-0.538	0	0	4.64959	0.213536
1169	cg17110920	AHDC1	1	27893925	-0.538	0	0	9.96573	0.691241
1170	cg16068833	CD52	1	26644515	-0.538	0	0	8.49119	0.638786
1172	cg11043571	CPE	4	166301076	-0.538	0	0	8.53298	0.83018
1173	cg13432241	KIAA0922	4	154389285	-0.538	0	0	8.46014	0.437754
1174	cg15430661	GRASP	12	52403817	-0.537	0	0	6.98512	0.880597
1175	cg18102633	PLVAP	19	17487776	-0.537	0	0	11.6822	0.856364
1176	cg02988947	LIMD2	17	61778813	-0.537	0	0	8.73087	0.549032
1177	cg16918846	IGFBPL1	9	38424431	-0.537	0	0	3.40498	0.375999
1178	cg19634693	DEPDC1	1	68961717	-0.537	0	0	8.48131	0.728555
1179	cg16032841	C13orf29	13	111522222	-0.537	0	0	6.23503	0.348772
1180	cg02861056	PLEK	2	68592345	-0.537	0	0	8.45454	0.616151
1181	cg18489614	SERPINA4	14	95027530	-0.537	0	0	6.43683	0.754967
1182	cg13648501	NR3C1	5	142785258	-0.537	0	0	9.68316	0.328758
1183	cg25314624	CEP55	10	95256917	-0.537	0	0	9.36867	0.482681
1184	cg10828284	MOV10L1	22	50528333	-0.537	0	0	2.27362	0.664451
1185	cg27205688	RRAS2	11	14380851	-0.537	0	0	8.27529	0.091293
1186	cg23110422	ETS2	21	40182073	-0.537	0	0	12.1337	0.5457
1187	cg03325931	BAMBI	10	28968928	-0.537	0	0	7.67445	0.36495
1192	cg03151554	BCL2L10	15	52405123	-0.536	6.73e-26	1.93e-26	3.18495	0.842092
1194	cg06739520	CHGB	20	5891968	-0.536	2.64e-27	7.61e-28	4.06214	0.327364
1189	cg03702545	SLC38A11	2	165812297	-0.536	4.59e-28	1.33e-28	3.90667	0.80789
1193	cg03598159	RYR1	19	39055712	-0.536	4.35e-29	1.26e-29	4.91896	0.388573
1188	cg24535910	NPY1R	4	164253470	-0.536	0	0	3.39812	0.439972
1190	cg01495122	SFRP1	8	41167087	-0.536	0	0	6.52229	0.523375
1191	cg26551026	CABLES1	18	20717693	-0.536	0	0	9.3712	0.514535
1195	cg12473775	RHOD	11	66824650	-0.536	0	0	8.69771	0.509539
1196	cg23866403	LGI4	19	35617819	-0.536	0	0	5.55966	0.895029
1197	cg25324068	TNFSF13	17	7462249	-0.536	0	0	9.62056	0.336902
1198	cg14134497	DTNA	18	32074251	-0.536	0	0	6.12923	0.546604
1199	cg24717875	TAF7	5	140700272	-0.536	0	0	10.7263	0.126895
1200	cg10929921	FZD6	8	104311985	-0.536	0	0	9.41888	0.384611
1201	cg10896586	GPR110	6	47009737	-0.536	0	0	5.35549	0.664104
1202	cg20725261	STAU1	20	47803425	-0.536	0	0	11.938	0.085783
1203	cg25608569	KIAA2026	9	6008675	-0.536	0	0	9.9424	0.034446
1204	cg15188182	C2CD4B	15	62457647	-0.536	0	0	7.37131	0.229713
1205	cg26813458	CEACAM6	19	42260485	-0.536	0	0	11.9161	0.633715
1206	cg10742801	PRAP1	10	135161047	-0.536	0	0	7.90276	0.280839
1207	cg24932628	OLFM4	13	53603157	-0.536	0	0	11.8808	0.602773
1212	cg12314713	IGF2BP1	17	47074576	-0.535	3.21e-27	9.26e-28	4.18957	0.417035
1210	cg20977864	HYDIN	16	71264290	-0.535	1.46e-28	4.2e-29	3.44059	0.634602
1208	cg01890845	TUB	11	8102475	-0.535	0	0	5.38072	0.303556
1209	cg23522475	RHOBTB3	5	95068092	-0.535	0	0	9.51335	0.166804
1211	cg14711866	STOX2	4	184826293	-0.535	0	0	4.9041	0.222039
1213	cg19918230	WNT10A	2	219745647	-0.535	0	0	6.59176	0.360583
1214	cg09419005	C17orf62	17	80407379	-0.535	0	0	10.2983	0.594018
1215	cg13932473	DVL1	1	1282742	-0.535	0	0	10.5111	0.681151
1216	cg26748394	RNF114	20	48557239	-0.535	0	0	10.8469	0.858152
1217	cg09419670	LOC253039	9	123605666	-0.534	0	0	8.65055	0.175321
1218	cg13484546	FBLIM1	1	16084939	-0.534	0	0	11.1223	0.372258
1219	cg12342334	SFRP5	10	99531038	-0.534	0	0	4.12384	0.201151
1220	cg24459792	LAPTM5	1	31230846	-0.534	0	0	11.6694	0.645175
1221	cg07352438	EPB41L3	18	5543548	-0.534	0	0	8.06918	0.633377
1222	cg03210866	EPCAM	2	47597188	-0.534	0	0	13.2234	0.303406
1223	cg10933003	HAND2	4	174448341	-0.534	0	0	5.7689	0.684612
1224	cg24348495	TCEA2	20	62693971	-0.534	0	0	7.0462	0.895839
1225	cg07840446	PALLD	4	169690674	-0.534	0	0	11.8739	0.811924
1226	cg23250019	SLC29A2	11	66138472	-0.534	0	0	8.97281	0.444189
1227	cg08627352	BCL11A	2	60778395	-0.534	0	0	7.55261	0.279359
1231	cg12531542	MOGAT2	11	75429059	-0.533	1.63e-26	4.67e-27	4.5936	0.687822
1233	cg02587316	ZNF382	19	37096321	-0.533	1.27e-28	3.67e-29	4.32266	0.511843
1228	cg27381549	ADORA2A	22	24824483	-0.533	0	0	6.59132	0.811047
1229	cg06454848	ZNF260	19	37019165	-0.533	0	0	8.78188	0.069472
1230	cg10101263	SNX19	11	130786633	-0.533	0	0	10.6403	0.050984
1232	cg20506184	SFMBT2	10	7453329	-0.533	0	0	5.73648	0.451067
1234	cg00081602	RGNEF	5	72922957	-0.533	0	0	8.49414	0.74982
1235	cg26047355	PCSK9	1	55504858	-0.533	0	0	8.19743	0.544521
1236	cg01149264	RAB40C	16	644081	-0.533	0	0	9.82764	0.599099
1237	cg18379624	COG3	13	46038841	-0.533	0	0	9.75066	0.032184
1238	cg19663795	2020-09-01	16	30393854	-0.533	0	0	7.40951	0.564535
1244	cg14963406	C8orf51	8	144450049	-0.532	2.08e-28	6.01e-29	4.5757	0.639818
1239	cg01235659	MYO10	5	16738047	-0.532	0	0	11.6975	0.524935
1240	cg23863670	CCL28	5	43411929	-0.532	0	0	7.09315	0.623435
1241	cg22319016	FZD4	11	86663418	-0.532	0	0	9.29406	0.751069
1242	cg07355688	BARX2	11	129246718	-0.532	0	0	6.91423	0.160544
1243	cg23464698	SLC22A17	14	23822265	-0.532	0	0	7.13976	0.399039
1245	cg26656452	HABP2	10	115313165	-0.532	0	0	7.45309	0.691621
1246	cg22797169	IL1RL2	2	102803407	-0.532	0	0	3.80464	0.433374
1247	cg22604218	LOC100132111	1	151810589	-0.532	0	0	3.76444	0.422482
1248	cg01642901	SH3RF1	4	170190012	-0.532	0	0	10.1764	0.698778
1249	cg06363129	SOSTDC1	7	16505602	-0.531	8.91e-28	2.57e-28	4.52899	0.50193
1250	cg16517523	LIPE	19	42927074	-0.531	0	0	7.30321	0.20625
1251	cg07571038	NELF	9	140352910	-0.531	0	0	10.7769	0.598408
1252	cg24135939	TRERF1	6	42419091	-0.531	0	0	8.93188	0.180085
1253	cg03374695	FAM84B	8	127568328	-0.531	0	0	10.7976	0.348048
1254	cg23501051	LOC100126784	11	19736912	-0.531	0	0	4.28081	0.663095
1255	cg06234051	SOX9	17	70120541	-0.531	0	0	12.311	0.568029
1256	cg19114576	KRT20	17	39041266	-0.531	0	0	7.01387	0.794006
1257	cg23582408	EEF1A2	20	62130111	-0.531	0	0	4.92719	0.248586
1258	cg05842391	RDX	11	110166535	-0.531	0	0	9.46668	0.172521
1259	cg14099990	NBEA	13	35517154	-0.531	0	0	6.29739	0.342107
1260	cg21876626	SALL2	14	22005045	-0.531	0	0	6.14492	0.387227
1261	cg15880738	CD3G	11	118215112	-0.531	0	0	5.70802	0.678692
1262	cg18758335	GPR25	1	200841861	-0.531	0	0	3.92351	0.918658
1267	cg06241901	TTBK1	6	43244304	-0.53	2.56e-28	7.41e-29	5.13797	0.591023
1263	cg25188298	H3F3C	12	31945118	-0.53	0	0	5.28944	0.591262
1264	cg16634971	PARVA	11	12455615	-0.53	0	0	10.6847	0.887258
1265	cg10023838	C10orf47	10	11866199	-0.53	0	0	7.85707	0.230118
1266	cg26189283	RAG1AP1	1	155109378	-0.53	0	0	9.60023	0.350273
1268	cg00326131	RTKN	2	74668477	-0.53	0	0	10.06	0.410275
1269	cg06995920	DPY19L2	12	64062544	-0.53	0	0	3.7137	0.488528
1270	cg06799735	AHNAK2	14	105437141	-0.53	0	0	10.1679	0.482689
1271	cg02365780	NPAS2	2	101437872	-0.529	0	0	10.4081	0.385183
1272	cg19586288	RELN	7	103629370	-0.529	0	0	4.02037	0.47483
1273	cg15539420	HOXB8	17	46692248	-0.529	0	0	4.92092	0.523534
1274	cg17129554	CANT1	17	76993272	-0.529	0	0	11.5435	0.690989
1275	cg10841756	PVRL4	1	161059267	-0.529	0	0	7.92769	0.487044
1276	cg22148297	GPR18	13	99910587	-0.529	0	0	4.14745	0.514623
1277	cg16840978	RAB11FIP1	8	37753555	-0.529	0	0	12.3633	0.591348
1278	cg07647825	SLC46A3	13	29293450	-0.529	0	0	8.96998	0.177665
1279	cg07186138	APOBEC3C	22	39410396	-0.529	0	0	8.49123	0.209638
1280	cg12251804	C10orf125	10	135171083	-0.529	0	0	7.23737	0.132507
1281	cg14071612	EPB41L4B	9	112081275	-0.529	0	0	9.43951	0.19769
1282	cg18107072	TPPP3	16	67427811	-0.529	0	0	8.89366	0.194687
1283	cg26120958	APBB1	11	6439806	-0.528	0	0	7.77783	0.307746
1284	cg17536114	IRX3	16	54321260	-0.528	0	0	4.80118	0.361264
1285	cg23202979	CADM1	11	115373757	-0.528	0	0	7.9027	0.284578
1286	cg22834998	STC2	5	172755995	-0.528	0	0	7.29589	0.206043
1287	cg14019186	LXN	3	158390074	-0.528	0	0	8.058	0.306646
1288	cg02537838	C20orf151	20	61002595	-0.528	0	0	6.46478	0.357106
1289	cg03525049	JPH1	8	75232650	-0.528	0	0	7.53481	0.127001
1290	cg23237801	EPHA2	1	16476620	-0.528	0	0	11.2545	0.804747
1291	cg00522333	ACSS1	20	25036597	-0.528	0	0	10.2729	0.713271
1292	cg23951961	BEND4	4	42154912	-0.528	0	0	3.32692	0.494729
1293	cg05426966	CDKL2	4	76556389	-0.528	0	0	3.70147	0.821558
1294	cg12400702	CAND2	3	12838781	-0.527	0	0	5.91657	0.866257
1295	cg02571816	PPP1R14A	19	38747378	-0.527	0	0	6.7661	0.480159
1296	cg20846212	ERO1LB	1	236444798	-0.527	0	0	7.5378	0.112651
1297	cg23586138	GCKR	2	27719544	-0.527	0	0	3.09184	0.314193
1298	cg05264870	NRP2	2	206599315	-0.527	0	0	9.79913	0.792177
1299	cg17888033	LYNX1	8	143858414	-0.527	0	0	7.18524	0.454196
1300	cg06439941	GNG11	7	93550756	-0.527	0	0	8.4043	0.829164
1301	cg24198558	TMEM108	3	132757102	-0.527	0	0	4.66598	0.474349
1302	cg24273512	POPDC3	6	105628147	-0.526	5.52e-25	1.58e-25	2.44481	0.254683
1303	cg04346283	FAM46A	6	82459454	-0.526	0	0	10.3123	0.381574
1304	cg11532863	AKR7A3	1	19613430	-0.526	0	0	8.63145	0.857221
1305	cg25702790	GNAI1	7	79765394	-0.526	0	0	8.10433	0.224544
1306	cg02350211	SMTN	22	31495093	-0.526	0	0	11.1703	0.7806
1307	cg01157280	RAB17	2	238499464	-0.526	0	0	7.96908	0.460212
1308	cg17383272	MYH14	19	50710013	-0.526	0	0	13.2702	0.425342
1309	cg12580580	CCDC109A	10	74544059	-0.526	0	0	11.1384	0.666434
1310	cg23344395	C3orf59	3	192634002	-0.526	0	0	7.24432	0.777213
1311	cg08740524	LOC400043	12	54520017	-0.526	0	0	7.71282	0.160582
1312	cg24530041	ANPEP	15	90349551	-0.526	0	0	10.8563	0.7592
1313	cg16433211	MLH1	3	37034693	-0.526	0	0	8.64267	0.103642
1314	cg06802658	MIPOL1	14	37666920	-0.526	0	0	5.85614	0.091079
1315	cg19809039	C11orf70	11	101918575	-0.526	0	0	3.69295	0.246884
1316	cg18498593	HOXB13	17	46806134	-0.526	0	0	6.85204	0.250984
1317	cg23015949	ZNF419	19	57999447	-0.526	0	0	5.84772	0.104724
1318	cg02806452	EFHD1	2	233499070	-0.526	0	0	6.9466	0.441243
1319	cg20944305	P2RY1	3	152553673	-0.525	0	0	4.8384	0.461164
1320	cg01789267	SLC28A2	15	45545111	-0.525	0	0	4.13555	0.889712
1321	cg26677584	CDX2	13	28541468	-0.525	0	0	8.34188	0.159683
1322	cg26149920	LRRC8E	19	7953081	-0.525	0	0	7.46226	0.495439
1323	cg13244312	TTC9	14	71109707	-0.525	0	0	7.78152	0.427664
1324	cg03302951	RHOF	12	122230972	-0.525	0	0	9.73095	0.317184
1325	cg01640635	KDELR3	22	38864868	-0.525	0	0	10.264	0.63527
1326	cg19933238	AP1AR	4	113153956	-0.525	0	0	9.13976	0.250022
1327	cg13538685	PDS5B	13	33161741	-0.525	0	0	10.103	0.055699
1328	cg16827534	PPARG	3	12332780	-0.525	0	0	9.15644	0.767225
1329	cg01859528	C14orf143	14	90323701	-0.525	0	0	6.25354	0.617859
1330	cg16019612	PALM	19	708568	-0.524	0	0	7.98554	0.566808
1331	cg16391678	ITGAL	16	30485597	-0.524	0	0	8.71468	0.665072
1332	cg04131610	CCR5	3	46411447	-0.524	0	0	6.93241	0.730403
1333	cg10763288	DHCR7	11	71158925	-0.524	0	0	10.5039	0.319315
1334	cg24727311	C8orf48	8	13424269	-0.524	0	0	2.44105	0.505862
1335	cg13063617	BCL2L15	1	114431096	-0.524	0	0	8.85204	0.651033
1336	cg12074025	ZNF671	19	58238850	-0.524	0	0	5.86192	0.508144
1337	cg04755561	PKMYT1	16	3029641	-0.524	0	0	8.99555	0.457004
1338	cg14660676	SQLE	8	126012434	-0.524	0	0	9.91066	0.390818
1339	cg19285688	ANTXR2	4	80994605	-0.524	0	0	10.3645	0.12734
1340	cg04886221	SYTL1	1	27669729	-0.524	0	0	8.67076	0.381239
1341	cg24526103	IRS2	13	110433784	-0.524	0	0	10.515	0.461378
1342	cg10927178	PPP4R1L	20	56883965	-0.524	0	0	6.64161	0.171156
1346	cg13470032	C9orf66	9	214612	-0.523	2.5e-27	7.2e-28	3.56861	0.215958
1352	cg01836687	psiTPTE22	22	17081987	-0.523	2.05e-27	5.93e-28	4.7439	0.57016
1343	cg21183523	ZNF521	18	22929205	-0.523	0	0	7.36099	0.537468
1344	cg05817758	RASSF10	11	13030567	-0.523	0	0	5.0145	0.17804
1345	cg26009192	SCTR	2	120282200	-0.523	0	0	2.71521	0.627282
1347	cg21647189	PROM1	4	16085814	-0.523	0	0	9.80977	0.176419
1348	cg15378492	NMNAT2	1	183387305	-0.523	0	0	5.87445	0.249412
1349	cg22117172	CYP51A1	7	91764530	-0.523	0	0	10.8405	0.110766
1350	cg06285921	TESC	12	117535577	-0.523	0	0	9.35638	0.542943
1351	cg07323141	LOC151174	2	239140169	-0.523	0	0	1.50838	0.375173
1353	cg10333808	ST8SIA1	12	22487459	-0.523	0	0	5.46715	0.486095
1354	cg08550421	PCDHAC1	5	140305947	-0.523	0	0	3.20059	0.367412
1355	cg19188881	LOC100190938	17	40912968	-0.523	0	0	3.81142	0.333153
1356	cg23193759	C10orf35	10	71389896	-0.523	0	0	6.02021	0.216078
1357	cg18705909	PCDHGA2	5	140753924	-0.523	0	0	4.04353	0.811932
1358	cg20429172	TRIM58	1	248020436	-0.522	0	0	3.37573	0.495556
1359	cg06477715	PAN3	13	28711922	-0.522	0	0	9.72833	0.083669
1360	cg00300298	BCL2L1	20	30308956	-0.522	0	0	11.8002	0.18655
1361	cg10896862	MPZ	1	161275561	-0.522	0	0	4.5111	0.324267
1362	cg17878972	HRASLS	3	192959356	-0.521	1.19e-22	3.37e-23	2.20013	0.292182
1366	cg17247293	C6orf123	6	168197921	-0.521	7.27e-27	2.1e-27	3.04449	0.519583
1363	cg26825650	GOLT1A	1	204182957	-0.521	0	0	6.41433	0.243851
1364	cg00037056	DGKQ	4	956607	-0.521	0	0	9.21093	0.697689
1365	cg00809164	MT1L	16	56651049	-0.521	0	0	3.53596	0.562677
1367	cg26563932	ZNF599	19	35263485	-0.521	0	0	5.84638	0.273721
1368	cg17719951	ANXA4	2	69970639	-0.521	0	0	12.3755	0.569617
1369	cg22047282	EMILIN1	2	27301649	-0.521	0	0	11.0507	0.698471
1370	cg08450982	NUMBL	19	41195910	-0.521	0	0	8.94603	0.729284
1371	cg18258770	SNCA	4	90757814	-0.521	0	0	4.89413	0.32758
1372	cg05390307	FEZ1	11	125366499	-0.521	0	0	6.97893	0.706865
1376	cg04271218	C8orf85	8	117950504	-0.52	2.84e-25	8.13e-26	2.31863	0.467752
1374	cg24201793	MBOAT2	2	9144764	-0.52	1.01e-26	2.9e-27	8.61436	0.535967
1373	cg04260307	LGALS3	14	55602634	-0.52	0	0	12.6944	0.679015
1375	cg07028914	TBX18	6	85474090	-0.52	0	0	3.6365	0.508438
1377	cg15052335	LPIN2	18	3011810	-0.52	0	0	11.0165	0.603854
1378	cg21097036	C6orf174	6	127840640	-0.52	0	0	5.50926	0.423336
1393	cg00350003	KCNJ12	17	21280591	-0.519	7.61e-27	2.19e-27	4.49894	0.28146
1379	cg23068939	C1orf162	1	112016586	-0.519	0	0	7.63895	0.654843
1380	cg01008405	CXXC5	5	139039026	-0.519	0	0	9.20261	0.584938
1381	cg23909029	SCN8A	12	51985263	-0.519	0	0	5.01912	0.191675
1382	cg22536775	TMEM52	1	1851439	-0.519	0	0	6.10839	0.346708
1383	cg10278102	PRMT3	11	20410216	-0.519	0	0	8.52433	0.218953
1384	cg02286715	PPP2R2C	4	6473881	-0.519	0	0	4.24013	0.305
1385	cg08811888	CBX6	22	39262900	-0.519	0	0	9.34907	0.917832
1386	cg19003304	TOX	8	60029914	-0.519	0	0	7.44122	0.399052
1387	cg05306109	ITPKB	1	226924257	-0.519	0	0	9.80141	0.604424
1388	cg26366107	VSTM2L	20	36531652	-0.519	0	0	5.23831	0.300387
1389	cg09238801	PNMA1	14	74179101	-0.519	0	0	9.92121	0.417579
1390	cg26144567	TMEM200B	1	29446085	-0.519	0	0	5.81518	0.950078
1391	cg07378067	AMN	14	103388859	-0.519	0	0	8.95798	0.427597
1392	cg22821930	RBM39	20	34330085	-0.519	0	0	11.553	0.023323
1403	cg26556895	CRABP1	15	78632579	-0.518	1.38e-22	3.9e-23	3.54761	0.264226
1402	cg25405145	SYT3	19	51142580	-0.518	2.26e-24	6.46e-25	2.00908	0.297985
1407	cg13368756	CTNND2	5	11904127	-0.518	3.66e-25	1.05e-25	3.79544	0.466176
1394	cg10572465	PTPN22	1	114414042	-0.518	0	0	7.09848	0.721388
1395	cg03995631	BTLA	3	112218510	-0.518	0	0	3.93045	0.767146
1396	cg03635766	IGFBP4	17	38607865	-0.518	0	0	12.9139	0.801634
1397	cg00421645	HMGCS1	5	43312201	-0.518	0	0	10.6158	0.644455
1398	cg12532169	NDN	15	23932370	-0.518	0	0	7.92694	0.549199
1399	cg01105183	SEMA4G	10	102731747	-0.518	0	0	10.3997	0.673901
1400	cg03846641	SH3RF3	2	109746751	-0.518	0	0	7.97747	0.698899
1401	cg02212836	LY86	6	6589075	-0.518	0	0	6.39301	0.576312
1404	cg00420526	SLC12A4	16	67999966	-0.518	0	0	9.56307	0.82463
1405	cg10633906	TMEM184A	7	1595602	-0.518	0	0	9.30789	0.340226
1406	cg17605235	C9orf122	9	38619909	-0.518	0	0	4.60306	0.169207
1415	cg07842403	EPHB1	3	134515143	-0.517	1.09e-26	3.13e-27	5.78787	0.332554
1408	cg27565382	SFMBT1	3	53032988	-0.517	0	0	8.69951	0.623118
1409	cg01540102	DOK4	16	57506038	-0.517	0	0	10.3039	0.461821
1410	cg16618493	ZBTB7B	1	154978980	-0.517	0	0	11.0444	0.38619
1411	cg10671380	FAH	15	80445874	-0.517	0	0	7.63091	0.148352
1412	cg16386080	CDK20	9	90589146	-0.517	0	0	6.11379	0.330608
1413	cg22438810	LCN2	9	130911792	-0.517	0	0	12.7979	0.406613
1414	cg05225461	C5orf30	5	102596755	-0.517	0	0	8.44199	0.519148
1424	cg16244155	LOC100130522	18	77905565	-0.516	1.61e-25	4.62e-26	2.05961	0.430711
1425	cg00813378	C1orf70	1	1475209	-0.516	8.74e-26	2.5e-26	2.18523	0.625947
1420	cg13911723	ZNF853	7	6655120	-0.516	1.06e-26	3.04e-27	6.84089	0.321409
1416	cg13972491	C9orf3	9	97848736	-0.516	0	0	9.09588	0.77732
1417	cg11230435	MAP3K8	10	30724374	-0.516	0	0	8.21129	0.237924
1418	cg04866639	RHOV	15	41165181	-0.516	0	0	6.23303	0.773671
1419	cg17345188	ZC3H12C	11	109964581	-0.516	0	0	7.90234	0.172463
1421	cg26502583	NT5C3L	17	39992600	-0.516	0	0	8.79534	0.040084
1422	cg04571847	ZNF254	19	24270007	-0.516	0	0	7.77938	0.291578
1423	cg09352518	ZNF714	19	21265421	-0.516	0	0	7.90119	0.351844
1426	cg06375539	GJB3	1	35249239	-0.516	0	0	8.52697	0.544959
1439	cg11399254	TAL1	1	47694517	-0.515	1.81e-26	5.2e-27	5.16014	0.717664
1437	cg19202384	PYCR1	17	79894511	-0.515	1.53e-26	4.4e-27	10.9119	0.365381
1427	cg06849167	DAGLA	11	61449886	-0.515	0	0	8.74502	0.562413
1428	cg20157095	ALDH3B1	11	67780637	-0.515	0	0	9.52319	0.743747
1429	cg17120273	LDB3	10	88428026	-0.515	0	0	5.21105	0.809837
1430	cg02450800	FARP1	13	98796553	-0.515	0	0	10.5345	0.214544
1431	cg06690168	LRRC33	3	196367555	-0.515	0	0	6.82316	0.454401
1432	cg16087630	CHKA	11	67890322	-0.515	0	0	9.43967	0.680746
1433	cg07255664	THBD	20	23028977	-0.515	0	0	9.47212	0.421141
1434	cg27462791	SYT8	11	1854368	-0.515	0	0	6.53649	0.599147
1435	cg03138928	EPHX1	1	226004826	-0.515	0	0	10.3924	0.545644
1436	cg03774026	FAM184A	6	119399550	-0.515	0	0	4.2795	0.227115
1438	cg18160072	GHR	5	42424425	-0.515	0	0	5.54266	0.398378
1440	cg15363607	GGT1	22	24998974	-0.515	0	0	8.33931	0.617297
1441	cg14883448	KIAA1826	11	105892558	-0.515	0	0	7.93914	0.071256
1442	cg17932631	ITPRIPL1	2	96990861	-0.515	0	0	4.79772	0.293175
1446	cg18113535	DLGAP3	1	35351185	-0.514	1.82e-26	5.23e-27	4.04373	0.377675
1443	cg04625615	ITPKA	15	41788368	-0.514	0	0	7.53733	0.536818
1444	cg25552768	LEFTY1	1	226077287	-0.514	0	0	4.84638	0.745152
1445	cg20738274	C1orf116	1	207201020	-0.514	0	0	10.9001	0.386955
1447	cg05495949	RADIL	7	4923140	-0.514	0	0	3.80937	0.446841
1448	cg06219806	AHNAK	11	62308810	-0.514	0	0	13.8865	0.638661
1449	cg12292492	FAM108C1	15	80992262	-0.514	0	0	10.8617	0.797826
1450	cg27029518	CNDP2	18	72166324	-0.514	0	0	11.454	0.240969
1461	cg00519185	KIRREL2	19	36347907	-0.513	1.39e-23	3.95e-24	2.27312	0.344724
1451	cg01383128	FZD5	2	208629716	-0.513	0	0	10.9127	0.664422
1452	cg15624634	EYA2	20	45524169	-0.513	0	0	5.65907	0.218534
1453	cg08705329	WNK4	17	40931588	-0.513	0	0	6.44103	0.523683
1454	cg18890556	FAM124B	2	225266580	-0.513	0	0	4.74055	0.530851
1455	cg06786372	HOXA2	7	27141388	-0.513	0	0	4.93978	0.715539
1456	cg23642747	INA	10	105036645	-0.513	0	0	2.90952	0.498815
1457	cg25514503	PER3	1	7845070	-0.513	0	0	9.0331	0.864854
1458	cg11505048	APOBEC4	1	183622726	-0.513	0	0	1.53105	0.676624
1459	cg03096107	ZG16B	16	2880149	-0.513	0	0	7.88251	0.277544
1460	cg05652551	PLS1	3	142383107	-0.513	0	0	11.4392	0.543739
1462	cg24567424	FAM155A	13	108520566	-0.513	0	0	5.1655	0.34301
1463	cg15046675	CD37	19	49838777	-0.513	0	0	8.95703	0.625439
1464	cg07922062	CEBPG	19	33867079	-0.513	0	0	10.3025	0.452785
1465	cg27348423	C4orf19	4	37456396	-0.513	0	0	8.96824	0.362835
1467	cg16002507	KIF1A	2	241759414	-0.512	9.32e-24	2.65e-24	3.81293	0.248551
1466	cg18256790	MYH10	17	8532950	-0.512	0	0	9.77494	0.273034
1468	cg18112681	RARRES3	11	63303399	-0.512	0	0	9.8618	0.668162
1469	cg12800915	CORO2A	9	100952629	-0.512	0	0	10.3334	0.49889
1470	cg13495928	PRSS3	9	33750294	-0.512	0	0	9.67657	0.736998
1471	cg02860342	HCN4	15	73661484	-0.512	0	0	2.66022	0.450129
1472	cg03890222	CYP1B1	2	38302487	-0.512	0	0	8.25244	0.432657
1473	cg12639990	NPTXR	22	39239335	-0.512	0	0	7.28196	0.286881
1474	cg18411550	L3MBTL3	6	130339733	-0.512	0	0	7.40092	0.1563
1475	cg20168901	SKI	1	2236443	-0.512	0	0	11.4508	0.853542
1476	cg18566177	SGK1	6	134491483	-0.512	0	0	10.4965	0.867504
1480	cg16564824	SNAP25	20	10199536	-0.511	1.74e-25	4.97e-26	4.02808	0.354526
1485	cg18636641	PPAPDC3	9	134165268	-0.511	4.04e-26	1.16e-26	5.01346	0.630056
1477	cg15894581	FBXL22	15	63889406	-0.511	0	0	5.29543	0.661093
1478	cg23729050	KLF7	2	208030732	-0.511	0	0	6.91522	0.114512
1479	cg10162691	RND2	17	41177409	-0.511	0	0	3.89552	0.261584
1481	cg12871463	KRT19	17	39680662	-0.511	0	0	13.8767	0.636311
1482	cg22272492	SLC22A18AS	11	2925996	-0.511	0	0	5.42575	0.660038
1483	cg00432049	ULBP3	6	150390894	-0.511	0	0	5.53009	0.435738
1484	cg06038358	PROC	2	128176007	-0.511	0	0	5.09779	0.686629
1486	cg13750061	CD3D	11	118214845	-0.511	0	0	6.81405	0.80183
1487	cg24384195	PIK3CG	7	106505370	-0.511	0	0	6.91551	0.677613
1488	cg11009590	UST	6	149082648	-0.511	0	0	7.01087	0.317655
1489	cg25742326	PLEKHN1	1	901449	-0.511	0	0	6.2142	0.339036
1490	cg15080119	HIST1H2BH	6	26252265	-0.511	0	0	2.99314	0.177257
1498	cg20783674	PLA2G2F	1	20465855	-0.51	7.18e-24	2.04e-24	3.10804	0.730192
1491	cg06032349	ERG	21	40032331	-0.51	0	0	7.91902	0.455102
1492	cg14951497	STAT1	2	191875807	-0.51	0	0	12.6925	0.652545
1493	cg03166286	NAA35	9	88555512	-0.51	0	0	8.56961	0.14517
1494	cg13628514	TRPV4	12	110271439	-0.51	0	0	6.02136	0.484655
1495	cg11224334	ZNF808	19	53030489	-0.51	0	0	7.86993	0.229243
1496	cg17859448	S1PR1	1	101703749	-0.51	0	0	9.11439	0.454935
1497	cg01303222	NR2F6	19	17350726	-0.51	0	0	10.7716	0.671078
1499	cg23710218	MSC	8	72756656	-0.51	0	0	7.734	0.453571
1500	cg10393875	CLDN4	7	73244836	-0.509	0	0	12.8818	0.375812
1501	cg20267828	THEMIS	6	128222390	-0.509	0	0	5.44596	0.837568
1502	cg22632987	PLEKHB1	11	73362898	-0.509	0	0	9.23694	0.738593
1503	cg01099031	ZNF816A	19	53466188	-0.509	0	0	7.24618	0.051142
1504	cg05838308	TGFBI	5	135367668	-0.509	0	0	11.7323	0.791874
1505	cg08592707	PPM1E	17	56833076	-0.509	0	0	3.63196	0.258475
1506	cg27603796	CTTNBP2	7	117512803	-0.509	0	0	5.58386	0.340838
1507	cg02547054	VDR	12	48296637	-0.509	0	0	10.0967	0.593524
1508	cg16721582	LRRC6	8	133688101	-0.509	0	0	4.54041	0.172775
1509	cg13979887	ERMP1	9	5831999	-0.509	0	0	10.1785	0.322779
1510	cg03113285	ENPP4	6	46098122	-0.509	0	0	9.09391	0.074113
1511	cg00961640	SLC16A4	1	110933767	-0.509	0	0	6.69992	0.584197
1512	cg04523268	FAM69B	9	139606583	-0.509	0	0	7.32608	0.279575
1513	cg11342789	C1orf226	1	162352023	-0.509	0	0	8.9809	0.474009
1514	cg12836011	TLL1	4	166795260	-0.509	0	0	4.31475	0.390837
1519	cg11590420	MYOZ3	5	150051566	-0.508	2.27e-25	6.51e-26	3.16457	0.478605
1515	cg16929041	TMEM97	17	26648951	-0.508	0	0	10.4939	0.69874
1516	cg23960088	AMACR	5	34006894	-0.508	0	0	9.37148	0.792951
1517	cg24627621	C6orf132	6	42109176	-0.508	0	0	8.46174	0.379053
1518	cg12074585	RBP5	12	7280958	-0.508	0	0	4.81293	0.932344
1520	cg04464446	GAL	11	68452845	-0.508	0	0	5.35102	0.689276
1521	cg26581729	NPDC1	9	139939792	-0.508	0	0	10.446	0.511347
1522	cg04284678	TMEM121	14	105995251	-0.508	0	0	4.91282	0.534979
1523	cg26700716	FRZB	2	183730940	-0.508	0	0	8.24349	0.52645
1524	cg16131748	GPR183	13	99959606	-0.508	0	0	7.92164	0.622113
1525	cg03015585	BIK	22	43523322	-0.508	0	0	8.1515	0.579997
1526	cg04091702	MARVELD2	5	68711640	-0.508	0	0	8.87026	0.315471
1527	cg09115843	TNFRSF19	13	24154139	-0.508	0	0	7.43557	0.18414
1528	cg18233746	MGST1	12	16500403	-0.508	0	0	10.6841	0.20409
1529	cg09249657	RBM47	4	40518806	-0.508	0	0	12.1492	0.443065
1530	cg26633107	FAM84A	2	14774086	-0.508	0	0	9.18835	0.251816
1531	cg04340874	HOXA11AS	7	27225811	-0.508	0	0	4.54848	0.279907
1532	cg22041640	PCDHGB4	5	140767242	-0.508	0	0	3.72998	0.4748
1544	cg10660256	BHMT	5	78407683	-0.507	1.48e-21	4.18e-22	1.78504	0.407434
1542	cg17777676	PCDHA4	5	140186895	-0.507	3.81e-23	1.08e-23	3.13237	0.590095
1533	cg03763118	LGR4	11	27490958	-0.507	0	0	11.0526	0.488661
1534	cg10459017	CPNE5	6	36737623	-0.507	0	0	7.32284	0.497591
1535	cg01782826	RCSD1	1	167598958	-0.507	0	0	7.86791	0.57201
1536	cg14520511	KRIT1	7	91875046	-0.507	0	0	9.56997	0.041208
1537	cg15119221	MFAP4	17	19290755	-0.507	0	0	10.6835	0.580487
1538	cg04531254	TMEM136	11	120195822	-0.507	0	0	5.35977	0.109037
1539	cg04207385	CNR1	6	88877064	-0.507	0	0	4.96804	0.446266
1540	cg27014538	KLHL14	18	30353240	-0.507	0	0	2.97738	0.729131
1541	cg09890687	MAP7D1	1	36641984	-0.507	0	0	11.0747	0.922768
1543	cg25778220	SMAD4	18	48556359	-0.507	0	0	10.2982	0.022683
1545	cg05806717	TBX6	16	30102542	-0.507	0	0	5.4891	0.758498
1546	cg26672776	SFTA2	6	30899568	-0.507	0	0	6.09761	0.397122
1547	cg12434587	MGMT	10	131265209	-0.507	0	0	8.24474	0.120135
1551	cg08504812	C3orf55	3	157260627	-0.506	5.64e-24	1.61e-24	3.65219	0.394738
1552	cg21906605	NBPF3	1	21766650	-0.506	1.43e-25	4.09e-26	6.28864	0.140069
1548	cg02556940	SERINC4	15	44092166	-0.506	0	0	2.73613	0.825152
1549	cg00781519	TUSC1	9	25678683	-0.506	0	0	7.56072	0.368335
1550	cg05859264	MAPK13	6	36097692	-0.506	0	0	10.5286	0.371082
1553	cg23166773	AKT3	1	243659016	-0.506	0	0	8.64311	0.809518
1554	cg09996156	KIAA1324L	7	86688487	-0.506	0	0	6.18342	0.18835
1555	cg13937155	SCARF1	17	1548881	-0.506	0	0	7.52224	0.689329
1556	cg15471815	HIST3H2A	1	228645486	-0.506	0	0	5.90469	0.199606
1557	cg05105919	LGALS9	17	25958673	-0.506	0	0	11.4564	0.286608
1558	cg14498666	PTPLAD2	9	21031822	-0.506	0	0	7.65585	0.431326
1566	cg03183004	F7	13	113760286	-0.505	7.8e-24	2.22e-24	2.74113	0.327105
1559	cg11666087	BEND5	1	49242513	-0.505	2.63e-25	7.53e-26	3.74483	0.377784
1560	cg12636499	SH3PXD2A	10	105408599	-0.505	0	0	11.0973	0.831336
1561	cg23909584	PPP1R3C	10	93392644	-0.505	0	0	6.14652	0.261878
1562	cg02654360	PDE3B	11	14665070	-0.505	0	0	7.87241	0.142382
1563	cg05475934	APBB1IP	10	26727318	-0.505	0	0	8.47145	0.368477
1564	cg17775332	DYRK1B	19	40324887	-0.505	0	0	9.05718	0.069316
1565	cg24754277	DAPK1	9	90114156	-0.505	0	0	10.2288	0.348749
1567	cg21157873	CGN	1	151486487	-0.505	0	0	10.9746	0.392724
1568	cg12461141	TRIM22	11	5710654	-0.505	0	0	9.90377	0.675812
1569	cg03341508	WHSC1L1	8	38238324	-0.505	0	0	10.2613	0.127231
1570	cg20863963	LPHN2	1	82268281	-0.504	0	0	9.31314	0.261139
1571	cg15343463	GALNT3	2	166634454	-0.504	0	0	10.8046	0.714382
1572	cg13694343	TIMP2	17	76876206	-0.504	0	0	12.5547	0.514146
1573	cg12964144	WSCD1	17	5974448	-0.504	0	0	5.42846	0.306646
1574	cg23379425	MAPK15	8	144798309	-0.504	0	0	4.55797	0.064758
1575	cg11035519	ST14	11	130051458	-0.504	0	0	12.64	0.282456
1576	cg16546016	C4orf31	4	121994092	-0.504	0	0	5.71391	0.129935
1577	cg08167706	AKR1B1	7	134144106	-0.504	0	0	9.43496	0.364523
1578	cg04882759	MYOCD	17	12569901	-0.504	0	0	6.74584	0.861814
1579	cg16705300	TM4SF1	3	149096884	-0.504	0	0	12.1808	0.747822
1580	cg09039475	CCDC25	8	27629592	-0.504	0	0	9.73978	0.077012
1581	cg03699566	FOLR1	11	71900652	-0.504	0	0	4.59287	0.707148
1582	cg13795465	EHD3	2	31457061	-0.504	0	0	7.77504	0.213366
1583	cg02755525	NETO2	16	47177175	-0.504	0	0	7.29193	0.197044
1584	cg27430961	SYCE1L	16	77246657	-0.504	0	0	2.9452	0.319992
1604	cg27246571	HAL	12	96389588	-0.503	1.48e-24	4.23e-25	2.4461	0.838127
1585	cg22344841	SDC1	2	20421656	-0.503	0	0	12.2227	0.714736
1586	cg15609308	RPIA	2	88997989	-0.503	0	0	8.93302	0.396964
1587	cg09231514	HSD11B1L	19	5681323	-0.503	0	0	5.76961	0.228467
1588	cg24703661	CD79A	19	42381258	-0.503	0	0	8.09763	0.687645
1589	cg00647317	DDC	7	50633725	-0.503	0	0	8.13093	0.373523
1590	cg12279019	VEGFA	6	43741054	-0.503	0	0	11.4963	0.502824
1591	cg21910709	TRIP13	5	893665	-0.503	0	0	8.62246	0.150076
1592	cg26177316	DYM	18	46986525	-0.503	0	0	9.51446	0.032158
1593	cg26306289	NT5C3	7	33080571	-0.503	0	0	9.45217	0.299164
1594	cg18741962	C5orf44	5	64920682	-0.503	0	0	8.39862	0.024559
1595	cg08995609	RIN1	11	66104115	-0.503	0	0	8.93441	0.097374
1596	cg00697703	OSBPL3	7	25018855	-0.503	0	0	10.2308	0.085431
1597	cg25282780	AK3	9	4741505	-0.503	0	0	10.8428	0.032903
1598	cg24581650	ERGIC1	5	172263112	-0.503	0	0	12.0226	0.647222
1599	cg23011597	KCNH8	3	19190158	-0.503	0	0	5.00646	0.177504
1600	cg11254522	FGR	1	27950343	-0.503	0	0	7.33216	0.729887
1601	cg14313310	GLT25D2	1	184006816	-0.503	0	0	5.70543	0.187242
1602	cg20148210	FGFR1	8	38326358	-0.503	0	0	9.75996	0.32868
1603	cg10668150	GPBP1	5	56469580	-0.503	0	0	10.4007	0.028063
1620	cg17840719	ZNF454	5	178368253	-0.502	7.91e-25	2.26e-25	2.99205	0.686033
1605	cg02953960	FKBP9L	7	55756785	-0.502	0	0	4.92885	0.472406
1606	cg08159663	NLRC5	16	57022486	-0.502	0	0	10.3509	0.406058
1607	cg03994651	LMTK3	19	49004677	-0.502	0	0	7.53365	0.424473
1608	cg11586189	SHISA4	1	201857591	-0.502	0	0	6.99079	0.516662
1609	cg27411370	KCTD9	8	25316735	-0.502	0	0	9.1085	0.036443
1610	cg08463758	EMILIN3	20	39995649	-0.502	0	0	4.03677	0.548736
1611	cg02728558	EIF5A2	3	170626482	-0.502	0	0	7.95262	0.082773
1612	cg16335762	CMTM3	16	66637919	-0.502	0	0	8.95228	0.551637
1613	cg04751089	IRS1	2	227659636	-0.502	0	0	10.0137	0.481664
1614	cg17129400	NCOA6	20	33413709	-0.502	0	0	11.4612	0.157751
1615	cg09539058	MMP15	16	58063797	-0.502	0	0	11.4242	0.780328
1616	cg06680397	LOC389332	5	135527376	-0.502	0	0	4.90314	0.278004
1617	cg25251459	LOC151534	2	74731371	-0.502	0	0	8.6318	0.472454
1618	cg02586212	RGS1	1	192544902	-0.502	0	0	9.86699	0.816446
1619	cg23889010	SLPI	20	43882990	-0.502	0	0	10.2519	0.313314
1631	cg12111714	ATP8A2	13	26043472	-0.501	9.35e-24	2.66e-24	2.20603	0.79652
1621	cg16262614	TF	3	133464971	-0.501	0	0	3.33636	0.378849
1622	cg13650149	TTC30B	2	178417188	-0.501	0	0	7.00045	0.125008
1623	cg14976447	ADAM28	8	24151874	-0.501	0	0	8.43611	0.430453
1624	cg03396285	C2orf29	2	101868356	-0.501	0	0	10.4949	0.706438
1625	cg12023170	TCEA3	1	23751761	-0.501	0	0	8.69398	0.177194
1626	cg10604646	RGS5	1	163172649	-0.501	0	0	12.2462	0.809159
1627	cg07097295	ZNF525	19	53869112	-0.501	0	0	7.06454	0.251578
1628	cg25813936	GNE	9	36276879	-0.501	0	0	9.46083	0.588113
1629	cg09397246	FES	15	91427361	-0.501	0	0	7.61929	0.461885
1630	cg11801524	SVIL	10	29811563	-0.501	0	0	11.0737	0.843926
1632	cg02280309	PKLR	1	155270960	-0.501	0	0	2.16516	0.634623
1633	cg07476030	RTN4IP1	6	107078648	-0.501	0	0	7.29224	0.636447
1634	cg04198091	NRG2	5	139283351	-0.501	0	0	3.12245	0.431334
1635	cg04694437	MEF2C	5	88185051	-0.501	0	0	8.99388	0.377469
1636	cg14080475	AKNA	9	117150495	-0.501	0	0	10.387	0.390754
1637	cg25440932	STAU2	8	74659490	-0.501	0	0	9.6001	0.100155
1638	cg20686551	EML1	14	100259161	-0.501	0	0	8.34684	0.454724
1639	cg20115218	ANO5	11	22214726	-0.501	0	0	5.80282	0.234383
1640	cg25748108	LPIN3	20	39968608	-0.501	0	0	8.90195	0.248628
1641	cg15447017	LMNA	1	156095882	-0.501	0	0	13.1735	0.736737
1642	cg16744911	SCD	10	102108974	-0.501	0	0	12.0563	0.640898
1643	cg00703260	SLC30A2	1	26372895	-0.501	0	0	2.38724	0.312956
1644	cg02341374	GATAD1	7	92077858	-0.501	0	0	9.94429	0.034126
1645	cg03719978	TMEM88	17	7758102	-0.501	0	0	5.84861	0.715421
1646	cg08992305	C4orf39	4	165878219	-0.501	0	0	1.95769	0.497338
1647	cg03541909	SIGLEC5	19	52114809	0.517	0	0	4.48957	0.365157
1648	cg00465883	SNORD116-28	15	25349082	0.534	0	0	3.15507	0.638756
1649	cg06121514	IPW	15	25362188	0.591	2.17e-36	6.33e-37	6.50822	0.539207
