# Supplementary material for: A Prognostic Nomogram Model Based on mRNA Expression of DNA Methylation-Driven Genes for Gastric Cancer
Source: Front Oncol. 2020 Nov 24;10:584733. doi: 10.3389/fonc.2020.584733 (PMC7732649; doi:10.3389/fonc.2020.584733)
Supplement: Supplementary file 5 [file Table_5.xls]

## Sheet: Sheet1
Gene	Chrom	Position
CXCL3	4	74902951
PDGFRB	5	149520651
SNCAIP	5	121647308
FAM84B	8	127568328
MOV10L1	22	50528333
GNAI1	7	79765394
APBB1	10	26727318
TMEM132C	12	128752586
FKBP10	17	39970091
HOXA10	7	27217606
QPCT	2	37571729
GFRA3	5	137610448
CDO1	5	115152785
PKMYT1	16	3029641
STC2	5	172755995
ZNF662	3	42948169
PHYHD1	9	131684923
RNLS	10	90342899
PPP1R14A	19	38747378
GHR	5	42424425
NACAD	7	45128199
EPHX4	1	92495729
FGFR4	5	176515533
BEND5	1	49242513
PCDHB6	5	140530467
CEP55	10	95256917
PKIA	8	79428444
F5	1	169555944
SYNGR1	22	39745743
CACNG4	17	64961442
PARP14	3	122401343
HSPB2	11	111783499
PCDHB2	5	140474248
GAMT	19	1401372
PCDHGA2	5	140753924
SLC22A17	14	23822265
CLEC2L	7	139226812
C1orf70	1	1475209
NKAPL	6	28227127
