# Supplementary material for: A Prognostic Nomogram Model Based on mRNA Expression of DNA Methylation-Driven Genes for Gastric Cancer
Source: Front Oncol. 2020 Nov 24;10:584733. doi: 10.3389/fonc.2020.584733 (PMC7732649; doi:10.3389/fonc.2020.584733)
Supplement: Supplementary file 6 [file Table_6.xlsx]

## Sheet: CXCL3
	Log2(TPM+1)	cg13468041	cg06856891	cg08003742	cg07318073	cg21336235	cg26132084	cg25137687	cg05641882	cg07035147	cg01897562	cg22829671	cg17915139	cg04004578
TCGA-3M-AB46-01	6.1248	0.376	0.2424	0.04109	0.07141	0.1257	0.01786	0.02972	0.02176	0.05655	0.0373	0.06181	0.03826	0.03008
TCGA-3M-AB47-01	4.11375	0.4341	0.2309	0.05399	0.06773	0.2079	0.01686	0.02622	0.067	0.04153	0.0359	0.0497	0.03545	0.01967
TCGA-B7-5816-01	9.1176	0.4545	0.2521	0.06387	0.08204	0.124	0.02547	0.05009	0.08419	0.04209	0.04976	0.07146	0.03542	0.03176
TCGA-B7-5818-01	7.55071	0.2488	0.1681	0.0585	0.07078	0.1019	0.02549	0.04958	0.05291	0.0501	0.0555	0.06568	0.03881	0.03182
TCGA-B7-A5TI-01	5.7098	0.3314	0.1105	0.06062	0.05469	0.1279	0.0151	0.02389	0.05152	0.0396	0.0301	0.0527	0.03927	0.01913
TCGA-B7-A5TJ-01	1.13095	0.779	0.2901	0.05024	0.05135	0.08909	0.01678	0.03606	0.02493	0.02975	0.02943	0.0551	0.02007	0.029
TCGA-B7-A5TK-01	5.23576	0.5059	0.2146	0.1034	0.04688	0.1062	0.035	0.03472	0.1623	0.03173	0.02988	0.05543	0.02774	0.02021
TCGA-B7-A5TN-01	6.90012	0.4147	0.2833	0.04876	0.05236	0.1612	0.01936	0.02678	0.0395	0.0321	0.02807	0.06172	0.03406	0.03133
TCGA-BR-6452-01	5.97018	0.3423	0.09912	0.04832	0.06194	0.1162	0.01518	0.02852	0.09077	0.04308	0.04162	0.03395	0.04555	0.02497
TCGA-BR-6453-01	2.28654	0.416	0.2409	0.09753	0.08284	0.1505	0.02715	0.02999	0.09721	0.03633	0.05909	0.04609	0.04997	0.02272
TCGA-BR-6454-01	6.11396	0.3936	0.1131	0.06332	0.08809	0.1196	0.01479	0.02667	0.1105	0.04655	0.03444	0.06194	0.03415	0.02306
TCGA-BR-6455-01	4.97749	0.6405	0.1208	0.1829	0.06257	0.09109	0.0138	0.03001	0.09069	0.0373	0.04589	0.03865	0.03679	0.0197
TCGA-BR-6456-01	4.04882	0.652	0.3228	0.09565	0.1135	0.1604	0.01715	0.03776	0.1236	0.04961	0.033	0.0408	0.04548	0.02068
TCGA-BR-6457-01	4.17413	0.6446	0.2202	0.09834	0.1521	0.1918	0.03357	0.04079	0.1729	0.06099	0.04398	0.04775	0.05729	0.02308
TCGA-BR-6458-01	5.05793	0.4027	0.1498	0.06219	0.07804	0.1189	0.01772	0.02845	0.08389	0.06279	0.04941	0.04617	0.04026	0.02779
TCGA-BR-6563-01	2.79091	0.7432	0.4218	0.1052	0.08464	0.1673	0.02052	0.02925	0.1252	0.05414	0.03222	0.05604	0.04462	0.02106
TCGA-BR-6564-01	1.94822	0.7268	0.4441	0.09301	0.07532	0.1247	0.01618	0.01912	0.08941	0.03924	0.0433	0.03769	0.04267	0.02095
TCGA-BR-6565-01	3.86078	0.5229	0.3014	0.08714	0.08929	0.1022	0.0192	0.03127	0.1176	0.04888	0.05402	0.05488	0.03894	0.02572
TCGA-BR-6566-01	5.24842	0.4259	0.1722	0.06815	0.07651	0.09783	0.01736	0.02871	0.05105	0.03728	0.0385	0.03434	0.03363	0.01928
TCGA-BR-6705-01	2.90718	0.7708	0.4758	0.1007	0.1058	0.1499	0.01755	0.02561	0.1121	0.04255	0.05894	0.04856	0.04806	0.02541
TCGA-BR-6706-01	4.17885	0.5586	0.3024	0.1188	0.1093	0.1824	0.01967	0.02347	0.1962	0.04877	0.0515	0.05113	0.04351	0.02546
TCGA-BR-6707-01	6.48023	0.397	0.1292	0.1207	0.07647	0.1299	0.01512	0.02615	0.1571	0.04372	0.0486	0.04774	0.04582	0.02399
TCGA-BR-6709-01	1.7524	0.6847	0.233	0.1146	0.119	0.205	0.02497	0.02788	0.1869	0.06338	0.06521	0.06751	0.05873	0.02565
TCGA-BR-6710-01	2.08373	0.5448	0.1801	0.0753	0.103	0.1683	0.02016	0.03253	0.09687	0.06292	0.05188	0.06168	0.04759	0.02497
TCGA-BR-6801-01	3.42939	0.5349	0.1494	0.07568	0.04785	0.1378	0.01587	0.0261	0.05896	0.03413	0.04454	0.04222	0.02663	0.02084
TCGA-BR-6802-01	6.90706	0.3762	0.1338	0.07205	0.09835	0.1848	0.02112	0.02163	0.09316	0.04881	0.04579	0.03764	0.04121	0.02263
TCGA-BR-6803-01	3.57253	0.6497	0.4417	0.1137	0.1101	0.1733	0.0229	0.02716	0.15	0.04093	0.04851	0.0394	0.04447	0.02183
TCGA-BR-6852-01	6.56134	0.4269	0.1558	0.1013	0.08047	0.1649	0.01497	0.04032	0.099	0.03919	0.03776	0.05213	0.03813	0.02431
TCGA-BR-7196-01	5.12685	0.5663	0.2773	0.07031	0.05682	0.1534	0.01852	0.02451	0.1123	0.03175	0.03236	0.04608	0.03802	0.02228
TCGA-BR-7197-01	1.52104	0.816	0.2236	0.05204	0.06175	0.09076	0.02507	0.02683	0.04271	0.03864	0.03129	0.04508	0.04332	0.02488
TCGA-BR-7703-01	5.0589	0.2845	0.1035	0.0717	0.07061	0.2287	0.01376	0.02061	0.1016	0.0384	0.05856	0.05335	0.05282	0.02096
TCGA-BR-7704-01	4.30483	0.3697	0.09011	0.06021	0.05481	0.133	0.01661	0.02383	0.06994	0.05496	0.05443	0.03353	0.04289	0.01976
TCGA-BR-7707-01	7.06679	0.3447	0.1409	0.05762	0.04831	0.1276	0.01738	0.02481	0.04252	0.03507	0.02934	0.04359	0.04554	0.03315
TCGA-BR-7715-01	2.56564	0.6442	0.2642	0.05557	0.05047	0.1358	0.01582	0.02795	0.02422	0.03733	0.04543	0.04438	0.03103	0.02399
TCGA-BR-7716-01	2.2659	0.5939	0.2118	0.08654	0.09953	0.1582	0.01868	0.02807	0.1245	0.04098	0.03813	0.04267	0.04391	0.02117
TCGA-BR-7717-01	2.75079	0.4636	0.2713	0.06164	0.06745	0.1708	0.01617	0.03056	0.1119	0.05265	0.03814	0.07602	0.0334	0.02473
TCGA-BR-7722-01	5.11616	0.3523	0.1623	0.07446	0.1046	0.142	0.01849	0.02656	0.05415	0.03724	0.03522	0.04529	0.05002	0.02557
TCGA-BR-7723-01	1.275	0.8116	0.3453	0.0857	0.07745	0.1073	0.01501	0.02999	0.08481	0.03853	0.0756	0.05556	0.04266	0.02402
TCGA-BR-7851-01	5.00558	0.4135	0.1316	0.0533	0.05815	0.1506	0.02037	0.02966	0.08269	0.0521	0.04233	0.04505	0.04242	0.02703
TCGA-BR-7901-01	4.67265	0.5904	0.1882	0.06374	0.06501	0.1796	0.01681	0.02539	0.08598	0.0358	0.04385	0.04491	0.04473	0.02019
TCGA-BR-7957-01	2.67619	0.7265	0.5715	0.09646	0.04668	0.1353	0.01438	0.02761	0.07262	0.0342	0.04412	0.0523	0.03825	0.0246
TCGA-BR-7958-01	5.39955	0.4031	0.1495	0.06079	0.04142	0.1828	0.0178	0.02347	0.07953	0.04024	0.04046	0.03936	0.04169	0.0235
TCGA-BR-7959-01	3.18578	0.5279	0.3923	0.04894	0.03308	0.1213	0.01472	0.02992	0.03781	0.04564	0.02919	0.04865	0.03895	0.03102
TCGA-BR-8058-01	4.51639	0.5422	0.2371	0.09391	0.05303	0.2217	0.01918	0.02769	0.1379	0.0395	0.03839	0.04663	0.04572	0.02341
TCGA-BR-8059-01	5.10645	0.7622	0.2267	0.05011	0.06051	0.1311	0.01251	0.02038	0.04939	0.04303	0.03592	0.05474	0.0514	0.02005
TCGA-BR-8060-01	3.99439	0.504	0.1975	0.06202	0.03691	0.1716	0.01327	0.02806	0.02916	0.03808	0.03346	0.04834	0.04267	0.01797
TCGA-BR-8077-01	3.72808	0.3565	0.1192	0.047	0.03801	0.1027	0.01294	0.02395	0.04644	0.04721	0.02939	0.04191	0.03951	0.02641
TCGA-BR-8078-01	6.39621	0.3565	0.1055	0.2094	0.03124	0.133	0.06035	0.02668	0.03099	0.03652	0.03114	0.04113	0.03375	0.02245
TCGA-BR-8080-01	4.3609	0.5653	0.3426	0.08975	0.07043	0.1799	0.01762	0.02623	0.1192	0.04176	0.0449	0.03918	0.04656	0.02113
TCGA-BR-8081-01	5.05502	0.4598	0.2113	0.08075	0.04725	0.1308	0.01427	0.02559	0.05589	0.03789	0.03149	0.04527	0.0449	0.02209
TCGA-BR-8284-01	5.65881	0.4175	0.1954	0.07388	0.09337	0.2055	0.0169	0.02482	0.1192	0.04949	0.0388	0.04914	0.04554	0.02404
TCGA-BR-8286-01	5.58338	0.3886	0.1717	0.0448	0.03428	0.1347	0.01523	0.02462	0.04252	0.0412	0.03449	0.04167	0.04794	0.02303
TCGA-BR-8289-01	1.64648	0.7056	0.345	0.05992	0.02622	0.1077	0.01526	0.02269	0.04911	0.03917	0.02676	0.04103	0.04055	0.02248
TCGA-BR-8291-01	3.45664	0.6341	0.4302	0.0898	0.06385	0.1824	0.01571	0.0322	0.1223	0.05265	0.04419	0.04178	0.05064	0.02413
TCGA-BR-8295-01	1.65057	0.8661	0.26	0.07744	0.1966	0.31	0.03614	0.04565	0.1492	0.08031	0.04017	0.04773	0.04415	0.02622
TCGA-BR-8296-01	5.77752	0.3659	0.2614	0.1076	0.1145	0.2325	0.0258	0.03953	0.1892	0.05111	0.05589	0.07442	0.05898	0.02679
TCGA-BR-8297-01	3.43847	0.5841	0.4735	0.06733	0.05747	0.1864	0.01439	0.02664	0.07973	0.03944	0.03541	0.0533	0.05849	0.02228
TCGA-BR-8361-01	3.02141	0.4277	0.1978	0.04917	0.02968	0.1145	0.01565	0.03225	0.0431	0.02805	0.03576	0.04918	0.0239	0.02466
TCGA-BR-8362-01	3.03721	0.6318	0.2851	0.04865	0.04291	0.09581	0.01233	0.03456	0.03236	0.03697	0.02891	0.03139	0.04726	0.02351
TCGA-BR-8363-01	5.65391	0.3612	0.1716	0.07119	0.04864	0.138	0.01476	0.0252	0.07775	0.04444	0.04746	0.04458	0.04341	0.02199
TCGA-BR-8364-01	3.184	0.7253	0.5562	0.05974	0.05257	0.1374	0.015	0.02304	0.08989	0.04258	0.04257	0.05216	0.04782	0.02391
TCGA-BR-8365-01	2.55069	0.6401	0.4535	0.1148	0.1274	0.2579	0.03216	0.03289	0.1699	0.08385	0.04969	0.055	0.05521	0.02631
TCGA-BR-8366-01	3.31735	0.4155	0.1877	0.1126	0.06368	0.1312	0.01497	0.02608	0.1075	0.05391	0.05533	0.05036	0.05518	0.02352
TCGA-BR-8367-01	2.89506	0.6703	0.4101	0.08154	0.04512	0.1524	0.01511	0.02374	0.05849	0.05556	0.03607	0.04223	0.04791	0.02176
TCGA-BR-8368-01	6.71875	0.2547	0.1337	0.05065	0.04168	0.1077	0.01223	0.02613	0.03986	0.04013	0.0294	0.0438	0.03893	0.01903
TCGA-BR-8369-01	3.4812	0.5689	0.3818	0.07546	0.09192	0.2036	0.02141	0.03065	0.09542	0.05271	0.04435	0.06465	0.05053	0.02366
TCGA-BR-8371-01	1.78633	0.7946	0.6022	0.09099	0.05812	0.1431	0.01466	0.02828	0.0434	0.05109	0.03723	0.04804	0.04857	0.02285
TCGA-BR-8372-01	4.17224	0.35	0.1137	0.1416	0.02884	0.1317	0.01411	0.02502	0.07285	0.0358	0.03499	0.03209	0.05046	0.02232
TCGA-BR-8373-01	4.25929	0.7258	0.2213	0.05549	0.03041	0.1135	0.01599	0.02377	0.03933	0.03785	0.02932	0.0474	0.03395	0.02179
TCGA-BR-8380-01	1.66903	0.663	0.4383	0.05429	0.04729	0.1459	0.01927	0.02314	0.05123	0.04395	0.03163	0.03729	0.04599	0.02444
TCGA-BR-8381-01	5.14142	0.3862	0.1689	0.1242	0.1484	0.2604	0.02765	0.02855	0.1887	0.06732	0.05824	0.05677	0.04914	0.02544
TCGA-BR-8382-01	5.8335	0.4392	0.1908	0.06425	0.06812	0.1239	0.01714	0.02664	0.03936	0.04169	0.03201	0.04892	0.04471	0.02337
TCGA-BR-8384-01	2.48301	0.763	0.699	0.1114	0.07524	0.1826	0.02064	0.02416	0.127	0.04528	0.03647	0.05615	0.04155	0.02284
TCGA-BR-8483-01	3.62391	0.8645	0.2936	0.05543	0.07505	0.09677	0.01857	0.03224	0.05099	0.03279	0.04428	0.0499	0.041	0.02228
TCGA-BR-8484-01	6.14057	0.3834	0.2439	0.1147	0.09498	0.2886	0.02244	0.02454	0.1856	0.06101	0.04577	0.07018	0.03805	0.02642
TCGA-BR-8485-01	2.74653	0.6171	0.1855	0.05734	0.0753	0.1371	0.0172	0.0322	0.1057	0.0465	0.04299	0.06272	0.04002	0.02689
TCGA-BR-8486-01	5.12588	0.6005	0.2445	0.08243	0.08806	0.2373	0.02485	0.02477	0.1163	0.05099	0.04378	0.05073	0.03809	0.02746
TCGA-BR-8487-01	6.07356	0.3109	0.1232	0.1327	0.05866	0.1217	0.02165	0.0278	0.06287	0.03841	0.05519	0.05518	0.03418	0.02626
TCGA-BR-8588-01	5.33418	0.4828	0.2114	0.0797	0.1175	0.1588	0.02444	0.03817	0.1423	0.05469	0.04217	0.05628	0.05638	0.02522
TCGA-BR-8589-01	6.56926	0.3519	0.1387	0.07248	0.07239	0.1571	0.02149	0.0294	0.1637	0.0466	0.04532	0.05129	0.03455	0.02699
TCGA-BR-8590-01	3.11478	0.593	0.3761	0.09334	0.1117	0.2255	0.02082	0.024	0.1437	0.05755	0.03884	0.08333	0.04985	0.03055
TCGA-BR-8591-01	6.98046	0.3322	0.1318	0.06724	0.1354	0.157	0.01771	0.02802	0.1098	0.03981	0.03833	0.04175	0.03768	0.01844
TCGA-BR-8592-01	1.79487	0.6968	0.5124	0.1306	0.1453	0.3162	0.07154	0.04294	0.2302	0.09159	0.05684	0.05639	0.06883	0.02793
TCGA-BR-8676-01	4.72072	0.3764	0.12	0.2269	0.1123	0.113	0.04256	0.0499	0.3075	0.03684	0.03166	0.0514	0.04189	0.02409
TCGA-BR-8677-01	5.50313	0.5693	0.3415	0.1003	0.09121	0.1658	0.01954	0.0272	0.1563	0.0489	0.03335	0.03731	0.06211	0.02297
TCGA-BR-8678-01	4.52309	0.396	0.1521	0.04704	0.0624	0.125	0.01681	0.02784	0.04916	0.0455	0.0441	0.04843	0.04593	0.02521
TCGA-BR-8679-01	3.43938	0.431	0.2234	0.06706	0.06624	0.1103	0.02045	0.03648	0.03531	0.03868	0.03664	0.05375	0.04521	0.02782
TCGA-BR-8680-01	4.25266	0.2846	0.1315	0.06289	0.07171	0.13	0.01671	0.02371	0.04266	0.03509	0.03566	0.0334	0.0497	0.02241
TCGA-BR-8682-01	2.10441	0.6986	0.4187	0.0704	0.1012	0.1481	0.01867	0.0289	0.09508	0.03452	0.03601	0.05918	0.05311	0.02269
TCGA-BR-8683-01	4.33428	0.4854	0.2542	0.09652	0.1046	0.2041	0.02003	0.026	0.1272	0.06095	0.04385	0.0576	0.05207	0.02547
TCGA-BR-8686-01	5.97706	0.4204	0.1907	0.1575	0.08711	0.1668	0.2267	0.1061	0.1314	0.04707	0.0384	0.06181	0.03992	0.02315
TCGA-BR-8687-01	3.48667	0.4578	0.2145	0.05559	0.05963	0.1421	0.01709	0.022	0.04871	0.04006	0.04418	0.04105	0.04127	0.0239
TCGA-BR-8690-01	2.77808	0.5759	0.2601	0.0868	0.08233	0.1047	0.01502	0.02676	0.1393	0.04675	0.03995	0.05332	0.04982	0.02929
TCGA-BR-A44T-01	2.11133	0.4266	0.2941	0.08815	0.08777	0.1643	0.02141	0.02767	0.1234	0.05662	0.0344	0.05456	0.057	0.02047
TCGA-BR-A44U-01	2.84757	0.582	0.2005	0.06757	0.08016	0.1315	0.02097	0.03083	0.03231	0.04476	0.03165	0.04706	0.04535	0.02147
TCGA-BR-A452-01	4.49727	0.4665	0.193	0.07223	0.07218	0.1681	0.01732	0.0344	0.06308	0.04947	0.03933	0.06177	0.04627	0.02274
TCGA-BR-A453-01	1.03564	0.7839	0.5433	0.108	0.1046	0.1656	0.02566	0.02846	0.1027	0.05724	0.0344	0.03657	0.048	0.02324
TCGA-BR-A4CR-01	2.43554	0.9103	0.7166	0.05349	0.0917	0.1411	0.02136	0.03356	0.04823	0.046	0.03347	0.05246	0.04112	0.02292
TCGA-BR-A4CS-01	4.52978	0.6611	0.1924	0.07771	0.0664	0.11	0.02418	0.03468	0.05834	0.03591	0.02906	0.05385	0.03662	0.02271
TCGA-BR-A4IU-01	3.07857	0.6032	0.4676	0.102	0.03285	0.1332	0.01222	0.02266	0.04025	0.04058	0.02998	0.04483	0.0307	0.02628
TCGA-BR-A4IV-01	4.17319	0.744	0.6412	0.08717	0.04544	0.1104	0.01158	0.02283	0.02752	0.02286	0.02541	0.05152	0.03539	0.02144
TCGA-BR-A4IY-01	1.32191	0.7571	0.4551	0.08342	0.04663	0.1133	0.01119	0.02883	0.04634	0.02706	0.03595	0.0531	0.04744	0.02461
TCGA-BR-A4IZ-01	5.42592	0.6907	0.4963	0.06224	0.04657	0.1454	0.01528	0.02523	0.04672	0.03447	0.04654	0.05721	0.03504	0.0221
TCGA-BR-A4J1-01	3.92607	0.9237	0.5598	0.09602	0.04295	0.1117	0.01216	0.02411	0.02549	0.03393	0.02982	0.04733	0.03832	0.02118
TCGA-BR-A4J2-01	3.45846	0.6194	0.3554	0.07678	0.06778	0.1708	0.01468	0.02917	0.07436	0.04078	0.03598	0.05758	0.04267	0.02239
TCGA-BR-A4J4-01	1.99967	0.6098	0.204	0.06189	0.04829	0.1466	0.01352	0.03282	0.04445	0.02522	0.03347	0.05626	0.03991	0.02834
TCGA-BR-A4J5-01	4.45334	0.6264	0.3663	0.111	0.04754	0.1186	0.01521	0.03248	0.03242	0.03158	0.0285	0.04999	0.03752	0.02532
TCGA-BR-A4J6-01	4.54701	0.5076	0.3799	0.1157	0.09423	0.2345	0.02981	0.03296	0.09935	0.06615	0.03859	0.06957	0.03464	0.03359
TCGA-BR-A4J7-01	2.76101	0.6598	0.5018	0.1065	0.0514	0.1427	0.01691	0.03167	0.08874	0.03616	0.03363	0.0433	0.04449	0.02837
TCGA-BR-A4J8-01	3.42123	0.4226	0.3501	0.08223	0.06022	0.09137	0.01486	0.02816	0.02966	0.0242	0.02194	0.07426	0.03837	0.02379
TCGA-BR-A4J9-01	1.28094	0.6811	0.5098	0.06202	0.05703	0.1697	0.01283	0.02917	0.05136	0.03288	0.03281	0.04447	0.03578	0.02256
TCGA-BR-A4PD-01	4.94071	0.3139	0.135	0.04763	0.03927	0.1721	0.01134	0.02661	0.06383	0.03724	0.03169	0.0524	0.03981	0.02
TCGA-BR-A4PE-01	6.24217	0.2782	0.1009	0.05093	0.04297	0.1656	0.01186	0.0235	0.03672	0.03231	0.0262	0.04591	0.04463	0.02173
TCGA-BR-A4PF-01	4.69956	0.3564	0.1582	0.06466	0.04046	0.13	0.01699	0.0245	0.0223	0.03326	0.03646	0.04791	0.03774	0.02591
TCGA-BR-A4QI-01	5.19684	0.3816	0.1849	0.09708	0.0497	0.114	0.01273	0.02865	0.03459	0.02816	0.02978	0.04906	0.04765	0.02166
TCGA-BR-A4QL-01	3.91393	0.4063	0.1124	0.09006	0.03043	0.09669	0.01122	0.02302	0.02371	0.02488	0.02722	0.04369	0.03929	0.02172
TCGA-BR-A4QM-01	2.34489	0.4167	0.1395	0.057	0.07563	0.2356	0.0148	0.02788	0.1015	0.04358	0.04487	0.05879	0.04118	0.02171
TCGA-CD-5798-01	3.57253	0.8188	0.4045	0.1412	0.08816	0.1253	0.02913	0.04491	0.1095	0.05374	0.05884	0.06936	0.05331	0.03665
TCGA-CD-5799-01	4.20438	0.4828	0.2825	0.0714	0.07801	0.17	0.03703	0.04751	0.04645	0.04442	0.04961	0.08308	0.05055	0.03515
TCGA-CD-5800-01	5.15892	0.8157	0.4015	0.06694	0.08426	0.2011	0.0274	0.04649	0.09845	0.04938	0.05209	0.06204	0.03956	0.02852
TCGA-CD-5801-01	4.10998	0.4654	0.3023	0.1366	0.1498	0.2094	0.05814	0.07764	0.2668	0.05471	0.06324	0.08934	0.04416	0.02864
TCGA-CD-5803-01	2.29529	0.6227	0.2363	0.1503	0.2726	0.3827	0.05531	0.07303	0.2575	0.1126	0.1094	0.08749	0.07805	0.04569
TCGA-CD-5804-01	6.17213	0.3928	0.2168	0.04714	0.06528	0.1435	0.01967	0.02752	0.059	0.03923	0.03154	0.04841	0.0441	0.02102
TCGA-CD-5813-01	2.1144	0.7779	0.3215	0.07114	0.09387	0.1599	0.03202	0.05307	0.08548	0.04172	0.03909	0.06852	0.048	0.02643
TCGA-CD-8524-01	2.98901	0.4713	0.2636	0.08423	0.06085	0.1713	0.02315	0.03046	0.1105	0.04925	0.05196	0.05892	0.02867	0.02166
TCGA-CD-8525-01	5.83546	0.5019	0.2838	0.06393	0.06418	0.1757	0.01707	0.02943	0.1139	0.03897	0.04526	0.05786	0.04431	0.02161
TCGA-CD-8526-01	4.14581	0.4651	0.3418	0.04924	0.07631	0.2226	0.01559	0.02634	0.07744	0.04258	0.02991	0.05074	0.04055	0.02793
TCGA-CD-8527-01	3.69575	0.3081	0.1866	0.03988	0.03239	0.1239	0.01302	0.02667	0.03015	0.02733	0.02646	0.04631	0.04476	0.02256
TCGA-CD-8528-01	3.81427	0.3331	0.1549	0.03524	0.04659	0.1339	0.01257	0.02784	0.02612	0.03879	0.033	0.03851	0.04123	0.01893
TCGA-CD-8529-01	4.94071	0.3904	0.2196	0.05913	0.06778	0.2188	0.01842	0.03367	0.121	0.04925	0.04188	0.05648	0.05451	0.02188
TCGA-CD-8530-01	4.65728	0.6762	0.2732	0.05654	0.04818	0.1685	0.01345	0.03224	0.07468	0.04058	0.03179	0.04253	0.03218	0.02107
TCGA-CD-8531-01	0.238777	0.1642	0.2507	0.6636	0.883	0.7392	0.7022	0.8	0.7411	0.649	0.3861	0.7069	0.5887	0.514
TCGA-CD-8532-01	3.37326	0.4626	0.2188	0.08138	0.05433	0.1872	0.01534	0.03053	0.1469	0.06476	0.04543	0.06687	0.05391	0.03519
TCGA-CD-8533-01	1.0566	0.9215	0.6101	0.04607	0.04611	0.1343	0.01164	0.02468	0.02579	0.03592	0.03201	0.0434	0.04247	0.02005
TCGA-CD-8534-01	2.33045	0.5102	0.289	0.06167	0.05051	0.1362	0.01469	0.02495	0.05923	0.03505	0.03558	0.0427	0.042	0.02445
TCGA-CD-8535-01	1.01436	0.8394	0.1829	0.04351	0.03561	0.09768	0.01484	0.02771	0.02251	0.04373	0.03064	0.04374	0.04242	0.02664
TCGA-CD-8536-01	5.68136	0.3934	0.1687	0.07509	0.05108	0.2276	0.01958	0.02652	0.1029	0.05447	0.0461	0.0399	0.04655	0.02596
TCGA-CD-A486-01	4.06762	0.6344	0.1478	0.07054	0.09556	0.1555	0.01818	0.02412	0.05693	0.04052	0.03106	0.04291	0.0483	0.0208
TCGA-CD-A489-01	1.29868	0.7124	0.4113	0.08744	0.1089	0.1503	0.01923	0.02868	0.1257	0.05487	0.03577	0.03783	0.04264	0.02559
TCGA-CD-A48A-01	2.30725	0.3061	0.1226	0.05951	0.09028	0.1387	0.02199	0.03595	0.04586	0.04628	0.04653	0.05868	0.04828	0.02778
TCGA-CD-A48C-01	3.17599	0.3028	0.09965	0.07822	0.1243	0.1738	0.01913	0.03284	0.08222	0.05162	0.02925	0.04208	0.04591	0.02045
TCGA-CD-A4MG-01	4.0169	0.3212	0.1911	0.131	0.03882	0.07142	0.01102	0.01999	0.02418	0.02053	0.02948	0.03608	0.03516	0.02188
TCGA-CD-A4MH-01	6.26289	0.5347	0.3096	0.119	0.1174	0.1925	0.01392	0.03234	0.1032	0.04489	0.03585	0.04995	0.04419	0.0271
TCGA-CD-A4MI-01	5.35076	0.5576	0.3185	0.105	0.03842	0.1479	0.01172	0.02419	0.04965	0.03834	0.03161	0.04657	0.03698	0.02481
TCGA-CD-A4MJ-01	5.72844	0.3271	0.1348	0.04725	0.04254	0.1063	0.01379	0.0229	0.02459	0.02591	0.02906	0.04621	0.03498	0.02101
TCGA-CG-4437-01	7.03999	0.3635	0.2045	0.07845	0.101	0.08733	0.01756	0.03416	0.07383	0.03264	0.0369	0.0393	0.04378	0.02652
TCGA-CG-4441-01	6.9021	0.267	0.11	0.05532	0.08698	0.2048	0.01549	0.02602	0.07777	0.05249	0.04206	0.02982	0.03037	0.02239
TCGA-CG-5717-01	3.3561	0.7678	0.4367	0.07949	0.0953	0.1278	0.02954	0.04438	0.08672	0.0408	0.05913	0.06345	0.04681	0.02721
TCGA-CG-5718-01	5.9623	0.5955	0.23	0.05489	0.08984	0.2891	0.03471	0.04327	0.1227	0.1107	0.03985	0.1159	0.03708	0.02962
TCGA-CG-5719-01	4.22614	0.5833	0.309	0.08856	0.07177	0.1187	0.02997	0.04394	0.05468	0.03924	0.05882	0.06876	0.05165	0.02929
TCGA-CG-5720-01	4.88173	0.4924	0.2796	0.08391	0.07828	0.1439	0.02743	0.04159	0.04048	0.05303	0.04363	0.04851	0.03997	0.02595
TCGA-CG-5721-01	3.94757	0.6241	0.391	0.06566	0.08565	0.1438	0.03258	0.05519	0.05839	0.04358	0.04868	0.08172	0.103	0.03755
TCGA-CG-5722-01	4.27162	0.7954	0.2981	0.1895	0.07423	0.1861	0.08367	0.07792	0.2691	0.03828	0.1068	0.07595	0.05358	0.03447
TCGA-CG-5723-01	8.10126	0.4797	0.2799	0.1538	0.08602	0.1556	0.03028	0.04937	0.08662	0.05101	0.05382	0.07137	0.05368	0.04041
TCGA-CG-5724-01	5.33515	0.3486	0.1993	0.0581	0.07443	0.1373	0.02163	0.03708	0.04992	0.04826	0.0465	0.06263	0.04253	0.02977
TCGA-CG-5725-01	1.99967	0.9137	0.1847	0.05348	0.07005	0.1467	0.02896	0.03851	0.03119	0.05126	0.04371	0.05209	0.05742	0.02479
TCGA-CG-5726-01	6.34978	0.5094	0.3243	0.06944	0.09159	0.1321	0.03931	0.04785	0.05678	0.04481	0.04794	0.06651	0.04149	0.02889
TCGA-CG-5732-01	6.0913	0.4232	0.3652	0.1883	0.1956	0.3264	0.0466	0.1122	0.2391	0.08848	0.07597	0.07878	0.04456	0.03704
TCGA-CG-5734-01	6.29448	0.3785	0.3049	0.07011	0.06172	0.1598	0.02586	0.05501	0.07936	0.04986	0.05538	0.08072	0.03903	0.03459
TCGA-D7-5577-01	5.18809	0.4192	0.317	0.06314	0.07431	0.1395	0.03457	0.06394	0.08504	0.04742	0.06998	0.0807	0.03935	0.04186
TCGA-D7-5578-01	6.68706	0.5179	0.3585	0.1047	0.2279	0.2045	0.04224	0.06339	0.09164	0.04517	0.05856	0.0792	0.05337	0.0325
TCGA-D7-6518-01	2.91065	0.6364	0.4553	0.07496	0.05869	0.06097	0.01421	0.02537	0.0688	0.03832	0.04345	0.04405	0.04002	0.02658
TCGA-D7-6519-01	2.70917	0.2555	0.1081	0.05027	0.0801	0.1009	0.01632	0.0272	0.04671	0.04439	0.0482	0.04199	0.04365	0.02513
TCGA-D7-6520-01	3.64414	0.6063	0.1936	0.0563	0.07715	0.0528	0.01408	0.03016	0.05162	0.03783	0.0366	0.03579	0.03538	0.02267
TCGA-D7-6521-01	3.38772	0.4966	0.1897	0.08217	0.1284	0.165	0.02163	0.03135	0.1468	0.05629	0.04695	0.04554	0.04891	0.02385
TCGA-D7-6522-01	2.02148	0.56	0.2646	0.08935	0.1239	0.1827	0.02734	0.03251	0.1805	0.055	0.05568	0.04877	0.05701	0.02497
TCGA-D7-6524-01	7.26043	0.5888	0.3512	0.06208	0.07004	0.06208	0.01777	0.02678	0.05822	0.05007	0.03887	0.03659	0.05336	0.02366
TCGA-D7-6525-01	4.55467	0.4	0.1871	0.0573	0.09285	0.06729	0.01283	0.02861	0.0352	0.04589	0.03935	0.03092	0.03831	0.02156
TCGA-D7-6526-01	4.83346	0.3817	0.1725	0.05783	0.07574	0.08315	0.01417	0.02491	0.04833	0.04025	0.03613	0.03645	0.03713	0.02406
TCGA-D7-6527-01	4.99395	0.376	0.1714	0.06529	0.1453	0.05959	0.01914	0.03046	0.07625	0.04208	0.05445	0.04867	0.0407	0.02711
TCGA-D7-6528-01	4.77368	0.4186	0.2381	0.04361	0.07044	0.04756	0.01644	0.03597	0.04645	0.04121	0.03512	0.04519	0.03604	0.02436
TCGA-D7-6815-01	2.04946	0.7133	0.1677	0.06853	0.044	0.1688	0.01861	0.02209	0.05891	0.04525	0.04285	0.04767	0.04386	0.02846
TCGA-D7-6817-01	5.73041	0.3037	0.1106	0.1044	0.1284	0.2756	0.02522	0.03049	0.2171	0.09905	0.05207	0.0759	0.07163	0.03068
TCGA-D7-6818-01	2.12133	0.6745	0.4598	0.06443	0.105	0.1361	0.01561	0.02595	0.04556	0.04704	0.03621	0.03812	0.03819	0.0244
TCGA-D7-6820-01	7.18295	0.3724	0.1534	0.04656	0.05659	0.1092	0.01594	0.02562	0.05487	0.04062	0.04146	0.04997	0.03706	0.02032
TCGA-D7-6822-01	4.1392	0.6554	0.09656	0.05296	0.06303	0.1283	0.01268	0.02179	0.03797	0.0559	0.0467	0.0424	0.03923	0.02719
TCGA-D7-8570-01	5.11131	0.4341	0.1929	0.06437	0.06288	0.2411	0.01713	0.02712	0.1404	0.06339	0.04768	0.085	0.04702	0.02262
TCGA-D7-8572-01	4.83153	0.6708	0.1983	0.07972	0.04208	0.1486	0.01675	0.02637	0.05712	0.04064	0.0419	0.04634	0.04866	0.02304
TCGA-D7-8573-01	6.24315	0.2903	0.1721	0.1601	0.04143	0.1353	0.08588	0.04854	0.2282	0.0318	0.03796	0.04423	0.03976	0.02002
TCGA-D7-8574-01	0.76554	0.5422	0.2353	0.1037	0.1118	0.2673	0.01954	0.03082	0.2393	0.09452	0.06197	0.09911	0.05955	0.02442
TCGA-D7-8575-01	4.45715	0.4389	0.2774	0.08921	0.1314	0.2356	0.01783	0.03247	0.1466	0.06229	0.04415	0.06801	0.04492	0.02406
TCGA-D7-8576-01	4.15241	0.3329	0.1216	0.04897	0.04605	0.1293	0.01618	0.02277	0.04049	0.03031	0.03461	0.0446	0.0349	0.02173
TCGA-D7-8578-01	2.84154	0.7219	0.314	0.0713	0.04204	0.1837	0.01425	0.02397	0.1121	0.05219	0.04546	0.04418	0.04457	0.02716
TCGA-D7-8579-01	4.46957	0.5644	0.3144	0.06368	0.04234	0.1875	0.01137	0.02597	0.1222	0.06138	0.03783	0.0368	0.0446	0.02563
TCGA-D7-A4YT-01	7.33197	0.192	0.1421	0.09996	0.04817	0.09061	0.01289	0.02786	0.02782	0.03277	0.03646	0.06112	0.03883	0.02912
TCGA-D7-A4YU-01	4.09679	0.4119	0.2777	0.08737	0.04918	0.08502	0.01309	0.02674	0.03188	0.02107	0.02218	0.05593	0.04719	0.01997
TCGA-D7-A4YV-01	4.15902	0.3823	0.1454	0.04458	0.06284	0.1759	0.01443	0.02398	0.09317	0.04905	0.03238	0.05342	0.03978	0.01985
TCGA-D7-A4YX-01	6.96558	0.3115	0.246	0.09572	0.04643	0.1254	0.3916	0.1022	0.04761	0.02718	0.02289	0.05719	0.03302	0.02356
TCGA-D7-A4YY-01	4.72457	0.2426	0.1206	0.05041	0.03098	0.0517	0.009118	0.02176	0.01986	0.02227	0.02584	0.03429	0.02645	0.02234
TCGA-D7-A4Z0-01	5.3098	0.4502	0.3014	0.08854	0.0431	0.1177	0.01289	0.0269	0.0372	0.03077	0.02185	0.04494	0.04429	0.02424
TCGA-D7-A6EV-01	7.48904	0.2458	0.103	0.04167	0.06399	0.1432	0.01369	0.02544	0.0383	0.04121	0.04202	0.03952	0.04723	0.02033
TCGA-D7-A6EX-01	0.678058	0.9174	0.2968	0.04638	0.0486	0.1343	0.01341	0.02399	0.04007	0.03642	0.03681	0.04885	0.03624	0.02503
TCGA-D7-A6EY-01	7.50297	0.4146	0.1738	0.07892	0.03876	0.1375	0.01788	0.03204	0.07627	0.03091	0.03712	0.04257	0.0266	0.02792
TCGA-D7-A6EZ-01	5.90918	0.4104	0.1017	0.05019	0.03186	0.1031	0.01271	0.02635	0.1701	0.02886	0.02728	0.04297	0.02913	0.02042
TCGA-D7-A6F0-01	1.93342	0.8305	0.205	0.0497	0.05388	0.08189	0.01447	0.02255	0.02597	0.03017	0.02676	0.04477	0.02943	0.01992
TCGA-D7-A6F2-01	2.98727	0.5275	0.1144	0.05007	0.04976	0.09943	0.0128	0.0255	0.03161	0.01895	0.03385	0.0651	0.02939	0.02391
TCGA-D7-A747-01	0.150597	0.8641	0.5372	0.07076	0.05444	0.1332	0.0158	0.02793	0.04275	0.02882	0.02921	0.0508	0.02762	0.02572
TCGA-D7-A748-01	5.38101	0.6651	0.3924	0.06706	0.03905	0.1092	0.01392	0.03033	0.03106	0.03551	0.02661	0.0398	0.04222	0.03529
TCGA-D7-A74A-01	3.42758	0.2338	0.2505	0.07426	0.08753	0.1127	0.01453	0.0438	0.04209	0.03831	0.05322	0.05584	0.04037	0.04234
TCGA-EQ-8122-01	5.56771	0.3944	0.1977	0.04658	0.03213	0.1386	0.01296	0.0245	0.03065	0.02379	0.02883	0.04437	0.03787	0.02218
TCGA-EQ-A4SO-01	6.0125	0.2515	0.09811	0.09439	0.03506	0.05985	0.01128	0.02628	0.02447	0.02567	0.02366	0.04052	0.0399	0.0246
TCGA-F1-6177-01	5.17739	0.8034	0.1054	0.03991	0.05786	0.08345	0.01432	0.02639	0.03563	0.04582	0.04796	0.03982	0.03917	0.02089
TCGA-F1-6874-01	6.70587	0.3173	0.1106	0.06609	0.0629	0.1441	0.02063	0.03217	0.05093	0.04637	0.04842	0.04662	0.04436	0.02264
TCGA-F1-6875-01	2.86567	0.8129	0.09777	0.0322	0.03649	0.1011	0.01565	0.02072	0.02013	0.02883	0.03241	0.04247	0.02705	0.01909
TCGA-F1-A448-01	6.62567	0.4595	0.2187	0.09148	0.1131	0.176	0.02114	0.03315	0.1075	0.04551	0.04636	0.04982	0.04641	0.02296
TCGA-F1-A72C-01	6.21158	0.4756	0.2587	0.06366	0.07184	0.2254	0.02472	0.02871	0.1455	0.06315	0.05663	0.08798	0.03237	0.03209
TCGA-FP-7735-01	3.24826	0.7095	0.2621	0.05751	0.07037	0.1282	0.01616	0.03127	0.05006	0.03256	0.02939	0.04941	0.04074	0.02832
TCGA-FP-7829-01	5.08801	0.1229	0.0818	0.04296	0.06844	0.112	0.01244	0.01912	0.02999	0.04803	0.03711	0.03362	0.03898	0.01882
TCGA-FP-7916-01	3.53319	0.483	0.2652	0.1025	0.08784	0.1675	0.0163	0.0285	0.1697	0.04569	0.03863	0.07204	0.04354	0.02351
TCGA-FP-7998-01	3.60371	0.3925	0.1516	0.09411	0.1669	0.2138	0.02917	0.02634	0.182	0.04907	0.04276	0.05997	0.05199	0.0243
TCGA-FP-8099-01	4.6592	0.3429	0.1637	0.04008	0.03784	0.1147	0.01482	0.0294	0.02412	0.03983	0.02753	0.03633	0.03534	0.02332
TCGA-FP-8209-01	2.56564	0.716	0.5122	0.05743	0.03521	0.1145	0.01439	0.02183	0.06956	0.03719	0.02878	0.03872	0.04194	0.02268
TCGA-FP-8210-01	4.29818	0.6102	0.3791	0.1013	0.0817	0.1768	0.01872	0.03555	0.1024	0.04784	0.04014	0.03882	0.05271	0.02846
TCGA-FP-8211-01	7.12139	0.2168	0.1059	0.04241	0.05837	0.1145	0.01861	0.02764	0.03938	0.04038	0.04568	0.04044	0.04577	0.01954
TCGA-FP-8631-01	6.4832	0.4017	0.2435	0.1752	0.06308	0.1283	0.1316	0.04588	0.2982	0.04097	0.03757	0.04144	0.04334	0.02408
TCGA-FP-A4BE-01	5.38686	0.3552	0.1214	0.07404	0.07869	0.1911	0.02203	0.03453	0.1009	0.04798	0.0418	0.04481	0.05027	0.02418
TCGA-FP-A4BF-01	3.41398	0.4782	0.2132	0.0895	0.1726	0.1465	0.03291	0.0341	0.1157	0.0477	0.03798	0.05848	0.0347	0.02698
TCGA-FP-A8CX-01	4.79681	0.3093	0.1926	0.1056	0.111	0.1657	0.03099	0.03692	0.1754	0.06173	0.0416	0.05417	0.0306	0.02403
TCGA-FP-A9TM-01	4.99105	0.2904	0.2636	0.06097	0.05342	0.1554	0.02002	0.03001	0.08579	0.04868	0.03757	0.05317	0.03269	0.02642
TCGA-HF-7132-01	5.58631	0.3143	0.114	0.06908	0.08425	0.2342	0.02102	0.02785	0.1666	0.06068	0.04761	0.06726	0.04901	0.02261
TCGA-HF-7133-01	4.83635	0.3788	0.1357	0.04816	0.0734	0.1386	0.01951	0.02638	0.08222	0.03411	0.03164	0.0536	0.03608	0.02511
TCGA-HF-7134-01	6.91598	0.2258	0.1288	0.0564	0.06604	0.1439	0.0152	0.02683	0.0628	0.03413	0.02784	0.04888	0.03632	0.02163
TCGA-HF-7136-01	3.91767	0.6012	0.2163	0.04761	0.04835	0.1089	0.01674	0.03384	0.02787	0.03306	0.04278	0.05274	0.04404	0.02741
TCGA-HF-A5NB-01	5.88165	0.1081	0.0972	0.03205	0.04359	0.09369	0.01276	0.02847	0.02092	0.02449	0.01857	0.04816	0.01992	0.02314
TCGA-HJ-7597-01	6.2323	0.2519	0.09399	0.05148	0.04886	0.1278	0.01611	0.0273	0.06163	0.03665	0.03446	0.0384	0.03613	0.02032
TCGA-HU-8238-01	4.23277	0.3659	0.2584	0.05763	0.04471	0.1883	0.01947	0.03582	0.05638	0.05258	0.03617	0.06476	0.04742	0.0233
TCGA-HU-8243-01	7.04396	0.2967	0.1682	0.07213	0.06832	0.2365	0.02493	0.02568	0.1101	0.05082	0.04442	0.04837	0.04474	0.02515
TCGA-HU-8244-01	4.37232	0.1183	0.08867	0.04908	0.0365	0.1172	0.01345	0.02312	0.02639	0.0443	0.03261	0.03409	0.04282	0.02569
TCGA-HU-8249-01	4.99976	0.9215	0.5135	0.03971	0.03632	0.132	0.01593	0.02446	0.04352	0.03657	0.03222	0.03144	0.04128	0.01854
TCGA-HU-8602-01	5.36149	0.3668	0.1211	0.04354	0.05583	0.1315	0.01577	0.02704	0.02818	0.04533	0.03203	0.04609	0.04708	0.0213
TCGA-HU-8604-01	5.33515	0.4737	0.2518	0.07709	0.08378	0.1638	0.02119	0.03432	0.1167	0.04128	0.03879	0.05535	0.04262	0.02794
TCGA-HU-8608-01	7.60641	0.3463	0.1761	0.08414	0.07064	0.2369	0.02103	0.03134	0.1615	0.07664	0.04247	0.05003	0.05255	0.0263
TCGA-HU-8610-01	6.99733	0.52	0.1838	0.07294	0.08903	0.1163	0.0197	0.03032	0.09072	0.04319	0.04377	0.05425	0.05128	0.02403
TCGA-HU-A4G2-01	5.227	0.2319	0.1278	0.097	0.03465	0.1265	0.01294	0.02372	0.03948	0.04436	0.03154	0.05196	0.02879	0.02359
TCGA-HU-A4G3-01	5.43178	0.3279	0.1354	0.0802	0.1198	0.1852	0.02863	0.03295	0.09611	0.05793	0.03525	0.06461	0.05084	0.02547
TCGA-HU-A4G6-01	7.51689	0.3754	0.1211	0.2366	0.1135	0.1978	0.303	0.1525	0.3071	0.0545	0.03588	0.0466	0.05331	0.01996
TCGA-HU-A4G8-01	6.69696	0.2678	0.1673	0.06328	0.09587	0.2484	0.01755	0.02653	0.0896	0.0588	0.03289	0.05572	0.04728	0.0207
TCGA-HU-A4G9-01	6.69201	0.1489	0.08359	0.04308	0.07331	0.1174	0.02096	0.03015	0.03793	0.03834	0.03807	0.04148	0.039	0.02313
TCGA-HU-A4GC-01	2.55816	0.375	0.1718	0.1893	0.04951	0.1366	0.01788	0.02613	0.07159	0.04047	0.04633	0.06698	0.04185	0.02184
TCGA-HU-A4GD-01	6.11593	0.3412	0.1297	0.07368	0.05593	0.1055	0.01387	0.0235	0.03127	0.02548	0.02787	0.05694	0.02714	0.02358
TCGA-HU-A4GF-01	6.48815	0.4893	0.1607	0.06965	0.07285	0.1539	0.02103	0.03047	0.05575	0.0525	0.04225	0.05314	0.05349	0.02596
TCGA-HU-A4GH-01	5.32345	0.1883	0.072	0.05034	0.09328	0.1884	0.02373	0.02721	0.09571	0.0676	0.03647	0.03741	0.04563	0.02059
TCGA-HU-A4GJ-01	3.38682	0.3759	0.1945	0.2661	0.4647	0.4641	0.151	0.1329	0.2838	0.1409	0.09064	0.09379	0.08681	0.03707
TCGA-HU-A4GN-01	6.82675	0.3854	0.2179	0.08297	0.05561	0.1353	0.01303	0.02718	0.0355	0.03686	0.02547	0.03994	0.03193	0.02095
TCGA-HU-A4GP-01	4.51161	0.241	0.2244	0.08513	0.06403	0.1168	0.01477	0.02996	0.04814	0.03715	0.02893	0.05254	0.03001	0.03089
TCGA-HU-A4GQ-01	0.26299	0.8698	0.4513	0.7105	0.785	0.6869	0.5801	0.6756	0.6456	0.5627	0.5775	0.7471	0.4515	0.4423
TCGA-HU-A4GT-01	5.81876	0.5787	0.1645	0.07267	0.06373	0.1196	0.01432	0.02799	0.02991	0.03066	0.02558	0.05768	0.03411	0.02318
TCGA-HU-A4GU-01	5.66666	0.25	0.08247	0.09969	0.04938	0.07469	0.01025	0.02498	0.01752	0.03151	0.02888	0.03219	0.03414	0.02202
TCGA-HU-A4GX-01	3.54233	0.2533	0.1695	0.1169	0.1292	0.2208	0.01818	0.02983	0.1249	0.05851	0.05275	0.05207	0.04466	0.02731
TCGA-HU-A4GY-01	3.25273	0.5338	0.3189	0.11	0.1325	0.1661	0.02651	0.03523	0.1896	0.0583	0.04524	0.0597	0.05507	0.02572
TCGA-HU-A4H0-01	5.65097	0.28	0.1613	0.09255	0.05025	0.1084	0.28	0.04315	0.038	0.02832	0.03076	0.05139	0.03671	0.021
TCGA-HU-A4H2-01	4.51065	0.3077	0.1961	0.1048	0.08424	0.191	0.01321	0.02673	0.07432	0.05395	0.03441	0.05967	0.04747	0.02384
TCGA-HU-A4H3-01	7.2654	0.3483	0.1431	0.0904	0.03694	0.09009	0.1018	0.02834	0.03717	0.03204	0.02695	0.05304	0.03948	0.02297
TCGA-HU-A4H4-01	6.24513	0.4019	0.2268	0.05648	0.03819	0.1273	0.01491	0.02746	0.05007	0.02769	0.0293	0.06761	0.03709	0.01859
TCGA-HU-A4H5-01	6.67319	0.2327	0.177	0.1237	0.02993	0.06479	0.01263	0.02696	0.02217	0.03224	0.01877	0.04834	0.03297	0.02571
TCGA-HU-A4H6-01	6.02333	0.3625	0.2199	0.1122	0.2486	0.3464	0.03906	0.04952	0.2079	0.09416	0.06581	0.09179	0.0758	0.03045
TCGA-HU-A4H8-01	4.49918	0.2199	0.1297	0.05286	0.02711	0.07878	0.01184	0.02635	0.02151	0.03321	0.02265	0.04691	0.03451	0.02077
TCGA-HU-A4HB-01	3.03545	0.3587	0.2409	0.06669	0.1612	0.2197	0.01346	0.05626	0.1486	0.05254	0.04583	0.05006	0.04001	0.02419
TCGA-HU-A4HD-01	4.60737	0.4445	0.1871	0.06004	0.04793	0.1255	0.01727	0.03133	0.03092	0.03241	0.02373	0.04065	0.03359	0.02066
TCGA-IN-7806-01	2.76784	0.4895	0.245	0.05595	0.07269	0.1475	0.02179	0.028	0.06526	0.04314	0.03657	0.04453	0.03413	0.02583
TCGA-IN-7808-01	1.96679	0.6226	0.3081	0.08732	0.06086	0.116	0.01985	0.03125	0.1311	0.04465	0.03892	0.06004	0.04217	0.02729
TCGA-IN-8462-01	3.15022	0.5367	0.2106	0.06332	0.05123	0.135	0.01194	0.02437	0.0599	0.03811	0.03112	0.04761	0.04319	0.02149
TCGA-IN-8663-01	0.704867	0.94	0.2173	0.04347	0.05347	0.09116	0.01967	0.0237	0.03092	0.03951	0.0384	0.0467	0.03807	0.02109
TCGA-IN-A6RI-01	5.72158	0.1992	0.1623	0.05031	0.03868	0.07081	0.01269	0.02481	0.02541	0.03171	0.037	0.04169	0.03225	0.03084
TCGA-IN-A6RJ-01	1.16994	0.7504	0.4186	0.05787	0.04366	0.1419	0.01638	0.03538	0.04221	0.04372	0.03011	0.06135	0.03513	0.02721
TCGA-IN-A6RL-01	4.33143	0.306	0.1419	0.05168	0.05531	0.1762	0.01323	0.0299	0.04708	0.0364	0.05443	0.04851	0.02722	0.02519
TCGA-IN-A6RO-01	4.20249	0.1158	0.2083	0.04567	0.05379	0.1688	0.01667	0.03219	0.02362	0.03972	0.02964	0.04755	0.03203	0.02832
TCGA-IN-A6RR-01	7.17799	0.1357	0.1581	0.05007	0.03661	0.1138	0.01292	0.02972	0.03511	0.04967	0.03255	0.05375	0.04291	0.02365
TCGA-IN-A6RS-01	6.42685	0.3865	0.2004	0.04624	0.124	0.1332	0.02544	0.02849	0.06387	0.04343	0.0333	0.06247	0.01949	0.02843
TCGA-IN-A7NR-01	2.97242	0.5098	0.1576	0.05233	0.09265	0.07354	0.01562	0.03344	0.07854	0.02282	0.02748	0.04488	0.02749	0.02492
TCGA-IN-A7NT-01	4.51639	0.832	0.4585	0.05743	0.06372	0.08783	0.01302	0.02612	0.03497	0.03446	0.02863	0.03279	0.03469	0.02365
TCGA-IN-A7NU-01	6.03318	0.454	0.3061	0.04689	0.08058	0.07938	0.01554	0.03709	0.03882	0.02597	0.03069	0.05352	0.02735	0.0237
TCGA-IN-AB1V-01	2.70239	0.6358	0.1869	0.03992	0.06292	0.1408	0.01624	0.03003	0.06814	0.05328	0.03385	0.04277	0.04028	0.02004
TCGA-IN-AB1X-01	6.73955	0.262	0.1463	0.07098	0.0932	0.2276	0.02734	0.03619	0.1352	0.04345	0.0333	0.05562	0.03041	0.02177
TCGA-IP-7968-01	3.94103	0.3458	0.1613	0.0752	0.06347	0.1344	0.01841	0.02899	0.04873	0.04716	0.0435	0.03903	0.03658	0.0272
TCGA-KB-A6F7-01	4.77464	0.5545	0.2374	0.05534	0.03413	0.1189	0.01424	0.02709	0.05491	0.03603	0.03253	0.04444	0.0478	0.03587
TCGA-KB-A93G-01	7.69497	0.5157	0.3184	0.0499	0.03163	0.08484	0.01623	0.02429	0.03047	0.0286	0.02754	0.0424	0.03033	0.02095
TCGA-KB-A93H-01	5.45328	0.146	0.127	0.04146	0.05184	0.1219	0.01478	0.02423	0.02143	0.03717	0.02129	0.0473	0.03768	0.01849
TCGA-KB-A93J-01	3.09798	0.268	0.1223	0.0388	0.07177	0.1466	0.016	0.02295	0.02492	0.03369	0.02537	0.05348	0.03228	0.02065
TCGA-MX-A5UG-01	5.08704	0.5856	0.3071	0.07207	0.0747	0.1628	0.01397	0.02426	0.1263	0.03088	0.0461	0.05437	0.0341	0.02509
TCGA-MX-A5UJ-01	5.79224	0.4932	0.2242	0.04505	0.0407	0.07464	0.01827	0.02937	0.04047	0.0294	0.02952	0.0451	0.03061	0.02952
TCGA-MX-A663-01	3.43212	0.6632	0.4753	0.05389	0.05245	0.152	0.01596	0.02609	0.0741	0.03733	0.02633	0.05404	0.04514	0.02219
TCGA-MX-A666-01	2.88727	0.6727	0.2115	0.1048	0.1419	0.278	0.0312	0.04878	0.2029	0.06373	0.0466	0.06902	0.05604	0.02289
TCGA-R5-A7O7-01	5.44839	0.5308	0.3113	0.088	0.09005	0.1545	0.01373	0.02396	0.0403	0.04511	0.02979	0.04776	0.04077	0.0283
TCGA-R5-A7ZE-01	3.91673	0.5211	0.1742	0.05548	0.08658	0.1094	0.02048	0.02979	0.04072	0.02282	0.02974	0.05398	0.02527	0.02369
TCGA-R5-A7ZF-01	6.02235	0.4964	0.2103	0.04513	0.1027	0.09542	0.02295	0.03029	0.03077	0.02619	0.03001	0.05346	0.0293	0.02401
TCGA-R5-A7ZI-01	7.32899	0.4175	0.2311	0.0555	0.08631	0.1112	0.01981	0.02869	0.04448	0.03865	0.02922	0.05829	0.02547	0.02268
TCGA-R5-A7ZR-01	5.33515	0.2664	0.117	0.03799	0.09869	0.1186	0.01866	0.0453	0.04954	0.03902	0.03931	0.04616	0.02922	0.0297
TCGA-R5-A805-01	5.57652	0.4977	0.2393	0.06085	0.07605	0.08204	0.0193	0.04099	0.05309	0.03051	0.03292	0.04745	0.03329	0.02718
TCGA-RD-A7BS-01	5.13948	0.5884	0.3448	0.08314	0.04778	0.1757	0.01496	0.02604	0.06167	0.04298	0.04712	0.05207	0.0454	0.02822
TCGA-RD-A7BT-01	5.53346	0.2369	0.2122	0.05435	0.04207	0.2233	0.01495	0.02647	0.06013	0.04095	0.0339	0.04903	0.0512	0.0315
TCGA-RD-A7BW-01	2.32164	0.7985	0.439	0.07263	0.0468	0.1583	0.01574	0.02649	0.07687	0.0431	0.05629	0.05374	0.03432	0.03493
TCGA-RD-A7C1-01	5.68627	0.409	0.3687	0.05287	0.04134	0.1129	0.01662	0.03082	0.03401	0.03474	0.03472	0.05853	0.03184	0.04172
TCGA-RD-A8MV-01	6.17706	0.4356	0.172	0.06092	0.08652	0.1584	0.01768	0.03826	0.1139	0.03866	0.03552	0.05686	0.02902	0.02699
TCGA-RD-A8MW-01	4.85083	0.3116	0.09042	0.03904	0.05593	0.04038	0.01376	0.02518	0.04741	0.03353	0.0257	0.04971	0.02756	0.02028
TCGA-RD-A8N0-01	3.93542	0.436	0.2116	0.12	0.1253	0.1416	0.03071	0.0326	0.201	0.0419	0.03839	0.04505	0.04168	0.02803
TCGA-RD-A8N1-01	5.97608	0.4215	0.1927	0.06891	0.08898	0.1409	0.01777	0.03565	0.1475	0.03293	0.04293	0.06659	0.03761	0.02863
TCGA-RD-A8N2-01	1.40055	0.8569	0.6444	0.08601	0.05932	0.08412	0.01695	0.02817	0.05581	0.0379	0.03387	0.047	0.03231	0.02354
TCGA-RD-A8N4-01	0.871834	0.8619	0.6561	0.1431	0.06337	0.1523	0.01367	0.02945	0.07209	0.03778	0.03491	0.05452	0.04129	0.02335
TCGA-RD-A8N5-01	4.9988	0.401	0.1668	0.03921	0.04397	0.06342	0.01676	0.03909	0.02132	0.03041	0.02661	0.03779	0.03076	0.02796
TCGA-RD-A8N6-01	1.68692	0.8744	0.3814	0.05864	0.0813	0.09156	0.0198	0.04073	0.03466	0.03295	0.04004	0.06017	0.03028	0.02807
TCGA-RD-A8N9-01	4.42662	0.6233	0.3553	0.06085	0.07856	0.1845	0.02029	0.03012	0.09889	0.03473	0.04079	0.07336	0.02271	0.02584
TCGA-RD-A8NB-01	5.87281	0.4949	0.2311	0.05155	0.04669	0.1235	0.01754	0.02714	0.06217	0.03718	0.02626	0.0625	0.02755	0.01775
TCGA-SW-A7EA-01	7.14422	0.2886	0.132	0.04289	0.0824	0.09303	0.01791	0.02893	0.04325	0.026	0.03193	0.04335	0.02862	0.02046
TCGA-SW-A7EB-01	3.53776	0.5725	0.3351	0.06707	0.12	0.119	0.01952	0.03982	0.07325	0.03513	0.03285	0.04901	0.03252	0.0246
TCGA-VQ-A8DT-01	4.56233	0.2312	0.1461	0.03881	0.06382	0.07939	0.01824	0.04254	0.06887	0.0276	0.03319	0.05535	0.0228	0.03503
TCGA-VQ-A8DU-01	4.93104	0.2452	0.1739	0.04076	0.05273	0.1077	0.01523	0.0303	0.0654	0.02773	0.03929	0.05033	0.02913	0.01995
TCGA-VQ-A8DV-01	2.87171	0.7554	0.1733	0.03645	0.06688	0.1002	0.01816	0.02667	0.02865	0.02632	0.02728	0.04097	0.02734	0.02265
TCGA-VQ-A8DZ-01	4.60162	0.3767	0.2401	0.05143	0.06748	0.1103	0.02069	0.03319	0.05023	0.03428	0.02777	0.04762	0.03119	0.02441
TCGA-VQ-A8E0-01	6.39029	0.3243	0.2409	0.03749	0.05439	0.1062	0.01517	0.0221	0.01998	0.03862	0.02718	0.04489	0.04659	0.02235
TCGA-VQ-A8E2-01	3.38953	0.7995	0.3262	0.05513	0.06459	0.1212	0.01376	0.02948	0.03939	0.03458	0.03064	0.03803	0.03153	0.02138
TCGA-VQ-A8E3-01	6.65438	0.2386	0.09713	0.05661	0.0825	0.1614	0.02254	0.02375	0.05664	0.03602	0.0276	0.04615	0.03511	0.01996
TCGA-VQ-A8E7-01	5.27667	0.3492	0.1682	0.04271	0.0539	0.1163	0.01457	0.02432	0.03848	0.04929	0.03903	0.04254	0.04571	0.0226
TCGA-VQ-A8P2-01	4.04036	0.2922	0.07993	0.05835	0.06656	0.09076	0.01645	0.02488	0.02846	0.02921	0.03663	0.04923	0.03394	0.02473
TCGA-VQ-A8P3-01	4.21195	0.3811	0.2017	0.04617	0.04876	0.0514	0.0203	0.03598	0.02901	0.02827	0.03446	0.05662	0.03113	0.02728
TCGA-VQ-A8P5-01	5.87379	0.258	0.1238	0.03699	0.0478	0.1465	0.01507	0.0221	0.02701	0.03847	0.02371	0.03411	0.03224	0.01992
TCGA-VQ-A8P8-01	4.86049	0.3352	0.1874	0.09123	0.1815	0.2922	0.03309	0.0337	0.2261	0.06234	0.05575	0.06511	0.05373	0.02632
TCGA-VQ-A8PB-01	6.84559	0.299	0.09412	0.05086	0.04457	0.139	0.01489	0.03025	0.0673	0.03403	0.02434	0.0471	0.0285	0.02056
TCGA-VQ-A8PC-01	1.91059	0.5553	0.2079	0.05008	0.07339	0.185	0.01695	0.02428	0.1175	0.03581	0.02627	0.05628	0.0237	0.02362
TCGA-VQ-A8PD-01	4.9988	0.4674	0.2247	0.08132	0.1375	0.2561	0.02305	0.03417	0.1981	0.06032	0.06449	0.0632	0.04977	0.02821
TCGA-VQ-A8PE-01	6.22342	0.4482	0.1788	0.0651	0.06274	0.126	0.01792	0.03047	0.092	0.0467	0.04684	0.0512	0.03939	0.02926
TCGA-VQ-A8PF-01	5.51878	0.3184	0.191	0.06589	0.06942	0.1653	0.01622	0.02598	0.118	0.04849	0.05683	0.05254	0.04418	0.02474
TCGA-VQ-A8PH-01	6.35176	0.2323	0.137	0.05531	0.07731	0.2641	0.02163	0.03005	0.1474	0.05437	0.03853	0.06308	0.04913	0.02571
TCGA-VQ-A8PJ-01	4.8267	0.288	0.3108	0.03456	0.05454	0.09895	0.01432	0.02821	0.04001	0.03076	0.02652	0.07432	0.03676	0.02931
TCGA-VQ-A8PK-01	5.47185	0.3302	0.2246	0.03905	0.05392	0.1276	0.01923	0.03213	0.04403	0.03256	0.03726	0.04744	0.03642	0.02033
TCGA-VQ-A8PM-01	4.82284	0.2935	0.1846	0.1056	0.1808	0.2286	0.02982	0.04506	0.1862	0.07625	0.06325	0.06812	0.06652	0.03562
TCGA-VQ-A8PO-01	7.76265	0.34	0.1204	0.05956	0.05781	0.1494	0.01527	0.02535	0.07404	0.03564	0.03356	0.03962	0.04538	0.0213
TCGA-VQ-A8PP-01	3.43938	0.3507	0.1366	0.04272	0.03856	0.1546	0.02121	0.0265	0.05592	0.04676	0.04439	0.04589	0.04701	0.02119
TCGA-VQ-A8PQ-01	3.54599	0.5513	0.2405	0.06236	0.04653	0.1381	0.01322	0.02434	0.05694	0.03759	0.03502	0.03727	0.04446	0.02572
TCGA-VQ-A8PU-01	8.48603	0.1486	0.08794	0.02619	0.04664	0.1275	0.01474	0.02143	0.02338	0.04071	0.03272	0.0368	0.04497	0.01927
TCGA-VQ-A8PX-01	8.61468	0.2214	0.07956	0.04465	0.06699	0.1817	0.01543	0.0201	0.0626	0.06094	0.04093	0.04438	0.05658	0.022
TCGA-VQ-A91A-01	6.58806	0.4795	0.1826	0.03955	0.05956	0.1277	0.01333	0.02695	0.02794	0.04579	0.03943	0.04483	0.03923	0.02261
TCGA-VQ-A91D-01	7.29024	0.2364	0.1425	0.03919	0.06067	0.1266	0.01477	0.02478	0.03254	0.05353	0.03412	0.0468	0.04143	0.02272
TCGA-VQ-A91E-01	6.4832	0.325	0.1974	0.06183	0.08237	0.211	0.02449	0.03008	0.1553	0.04502	0.05194	0.06309	0.04745	0.0248
TCGA-VQ-A91K-01	4.34474	0.2552	0.1512	0.03736	0.04352	0.1061	0.01761	0.02694	0.03938	0.03344	0.03082	0.04645	0.0279	0.02289
TCGA-VQ-A91N-01	4.05728	0.3139	0.2209	0.03626	0.03672	0.1789	0.01511	0.02563	0.07449	0.04741	0.03815	0.0652	0.04716	0.02309
TCGA-VQ-A91Q-01	5.92689	0.4187	0.2755	0.03409	0.04582	0.1409	0.0159	0.02878	0.03629	0.03421	0.03274	0.05376	0.03926	0.0246
TCGA-VQ-A91S-01	6.45848	0.2724	0.135	0.1122	0.07042	0.1882	0.01764	0.02502	0.04837	0.04291	0.03633	0.0483	0.04222	0.02123
TCGA-VQ-A91U-01	5.29616	0.1347	0.1427	0.04792	0.06627	0.1663	0.01775	0.0269	0.06244	0.04887	0.03455	0.06706	0.03875	0.02499
TCGA-VQ-A91V-01	4.40565	0.1537	0.1331	0.03969	0.04856	0.1307	0.0152	0.02274	0.04863	0.04026	0.03716	0.04271	0.04069	0.02444
TCGA-VQ-A91W-01	9.93447	0.3229	0.1493	0.03711	0.04063	0.1116	0.01339	0.02695	0.1263	0.02488	0.04085	0.0477	0.03481	0.01887
TCGA-VQ-A91X-01	4.86725	0.7097	0.1436	0.04114	0.1012	0.1714	0.02047	0.0261	0.06285	0.03587	0.0407	0.04686	0.0326	0.02117
TCGA-VQ-A91Y-01	4.06856	0.4757	0.3072	0.05159	0.09071	0.1419	0.01941	0.02706	0.07936	0.03929	0.03627	0.04872	0.04777	0.03066
TCGA-VQ-A91Z-01	5.22603	0.4884	0.1397	0.03727	0.05768	0.1206	0.01407	0.0237	0.02949	0.04555	0.03568	0.04032	0.04288	0.02269
TCGA-VQ-A922-01	4.0742	0.5634	0.2411	0.03611	0.05233	0.1285	0.01705	0.03398	0.04101	0.02973	0.03607	0.05906	0.04278	0.02136
TCGA-VQ-A923-01	6.29645	0.2809	0.1446	0.0657	0.06915	0.1945	0.02349	0.02914	0.1288	0.06271	0.03903	0.05679	0.04649	0.02454
TCGA-VQ-A924-01	5.96525	0.2587	0.1786	0.05153	0.04782	0.1318	0.01688	0.02861	0.06514	0.03705	0.04067	0.05001	0.04394	0.02947
TCGA-VQ-A925-01	5.59513	0.2216	0.1972	0.03646	0.04538	0.1426	0.01457	0.02244	0.06391	0.0429	0.03048	0.05765	0.04829	0.01815
TCGA-VQ-A927-01	4.26309	0.3704	0.1992	0.0562	0.05445	0.1471	0.02537	0.03357	0.06864	0.02814	0.04036	0.0448	0.03455	0.02343
TCGA-VQ-A928-01	6.08243	0.6335	0.1655	0.05304	0.05149	0.1303	0.01634	0.02603	0.03132	0.04474	0.0307	0.04589	0.04615	0.02184
TCGA-VQ-A92D-01	5.4523	0.2569	0.162	0.04199	0.0488	0.1134	0.01787	0.03673	0.0303	0.04196	0.02598	0.05651	0.0285	0.02407
TCGA-VQ-A94O-01	6.50496	0.5451	0.1742	0.04066	0.05773	0.1132	0.01556	0.0242	0.06073	0.03909	0.03615	0.04464	0.03677	0.02702
TCGA-VQ-A94P-01	3.80034	0.7564	0.5234	0.06522	0.05733	0.1461	0.01798	0.02556	0.06471	0.04588	0.04188	0.05312	0.03448	0.02273
TCGA-VQ-A94R-01	3.39134	0.3098	0.1844	0.04761	0.05949	0.1506	0.01588	0.02835	0.05519	0.0379	0.04242	0.05417	0.04356	0.02235
TCGA-VQ-A94T-01	5.61668	0.1479	0.1469	0.03778	0.05635	0.1305	0.01338	0.02407	0.03629	0.04487	0.033	0.03911	0.04603	0.01888
TCGA-VQ-A94U-01	4.94845	0.3636	0.2347	0.04409	0.04597	0.1273	0.01588	0.02821	0.04111	0.03774	0.04007	0.04516	0.03618	0.02089
TCGA-VQ-AA64-01	3.21073	0.2793	0.1612	0.03498	0.08954	0.229	0.01545	0.02321	0.09842	0.05079	0.04404	0.0522	0.04018	0.02021
TCGA-VQ-AA68-01	6.08538	0.2344	0.1524	0.03919	0.04127	0.1239	0.01646	0.02597	0.04661	0.03402	0.03954	0.03948	0.03909	0.02065
TCGA-VQ-AA69-01	3.54233	0.9174	0.6939	0.11	0.0732	0.1404	0.2716	0.1097	0.06682	0.0443	0.04546	0.0539	0.04207	0.02695
TCGA-VQ-AA6A-01	6.86244	0.2319	0.1071	0.04213	0.05297	0.1534	0.01807	0.02165	0.04279	0.04757	0.03554	0.03988	0.03967	0.0186
TCGA-VQ-AA6B-01	3.61014	0.4405	0.2156	0.03299	0.04475	0.1472	0.01429	0.02307	0.03575	0.03255	0.03997	0.04595	0.03649	0.02525
TCGA-VQ-AA6D-01	8.77729	0.2374	0.1032	0.04061	0.04657	0.1239	0.01068	0.01776	0.02674	0.05106	0.04221	0.0328	0.04927	0.02064
TCGA-VQ-AA6F-01	6.80098	0.4106	0.23	0.07414	0.09672	0.1834	0.02334	0.03268	0.1544	0.04574	0.06091	0.07574	0.04251	0.02529
TCGA-VQ-AA6G-01	6.3646	0.1831	0.182	0.03478	0.04178	0.1061	0.0138	0.02454	0.06205	0.04632	0.03139	0.04861	0.0457	0.02623
TCGA-VQ-AA6I-01	4.49345	0.2795	0.1582	0.02716	0.04872	0.2098	0.01661	0.03016	0.08054	0.03755	0.03022	0.0488	0.04219	0.02159
TCGA-VQ-AA6J-01	5.01139	0.4356	0.2345	0.09505	0.07257	0.1654	0.01871	0.02957	0.08781	0.04133	0.05297	0.04574	0.0463	0.025
TCGA-VQ-AA6K-01	4.25645	0.4773	0.2797	0.03975	0.05754	0.1459	0.01748	0.03364	0.06033	0.03337	0.02571	0.05397	0.03646	0.02556
TCGA-ZA-A8F6-01	4.2555	0.6212	0.332	0.04551	0.086	0.1057	0.01802	0.03186	0.04574	0.03515	0.03144	0.05361	0.02904	0.01735
TCGA-ZQ-A9CR-01	6.89615	0.61	0.296	0.05503	0.1044	0.1539	0.01633	0.03423	0.1076	0.03197	0.03702	0.08478	0.03071	0.02079

## Sheet: F5
	Log2(TPM+1)	cg08653021	cg09891761	cg24673322	cg10532540	cg01953591	cg25256723	cg16054275
TCGA-3M-AB46-01	3.89433	0.8761	0.05169	0.05865	0.1321	0.06124	0.3622	0.1845
TCGA-3M-AB47-01	0.687044	0.9102	0.02977	0.03033	0.05766	0.06254	0.4162	0.2708
TCGA-B7-5816-01	1.43297	0.897	0.05801	0.04044	0.0779	0.06243	0.3697	0.1948
TCGA-B7-5818-01	0.226499	0.9259	0.3392	0.1328	0.1175	0.1976	0.5917	0.6917
TCGA-B7-A5TI-01	2.72273	0.8726	0.05462	0.02724	0.07049	0.05553	0.362	0.2123
TCGA-B7-A5TJ-01	3.83193	0.8901	0.03482	0.02811	0.06664	0.0472	0.2538	0.1405
TCGA-B7-A5TK-01	1.76579	0.8943	0.1161	0.1604	0.07629	0.09503	0.5263	0.3833
TCGA-B7-A5TN-01	3.65059	0.9177	0.05483	0.04063	0.08601	0.05002	0.2873	0.1964
TCGA-BR-6452-01	1.22032	0.9099	0.08217	0.0583	0.1041	0.07173	0.4199	0.324
TCGA-BR-6453-01	0.526115	0.8829	0.08987	0.04295	0.08716	0.05836	0.503	0.3608
TCGA-BR-6454-01	5.3976	0.9171	0.04603	0.0411	0.08124	0.0533	0.2866	0.1375
TCGA-BR-6455-01	1.04965	0.9174	0.2256	0.09958	0.1204	0.2116	0.5776	0.4603
TCGA-BR-6456-01	0.83188	0.8162	0.1041	0.05041	0.09125	0.0924	0.4658	0.3201
TCGA-BR-6457-01	1.07726	0.9392	0.05517	0.03335	0.08507	0.05387	0.3812	0.2307
TCGA-BR-6458-01	3.97471	0.9078	0.2706	0.1237	0.1134	0.1249	0.4132	0.3344
TCGA-BR-6563-01	3.22501	0.9039	0.06579	0.03962	0.08825	0.06726	0.4056	0.3417
TCGA-BR-6564-01	3.97471	0.9074	0.05592	0.02764	0.06588	0.04665	0.3771	0.2268
TCGA-BR-6565-01	2.90112	0.9027	0.08451	0.04399	0.06749	0.0631	0.3492	0.2039
TCGA-BR-6566-01	1.98918	0.8866	0.03885	0.03841	0.09766	0.05452	0.3803	0.2363
TCGA-BR-6705-01	3.78828	0.905	0.05907	0.03664	0.1013	0.08152	0.4541	0.3155
TCGA-BR-6706-01	1.32769	0.8861	0.08094	0.04589	0.122	0.06585	0.4935	0.3455
TCGA-BR-6707-01	0.903017	0.906	0.5352	0.4604	0.1969	0.3666	0.6198	0.5461
TCGA-BR-6709-01	0.704867	0.8892	0.07171	0.06894	0.1157	0.06878	0.5648	0.4084
TCGA-BR-6710-01	1.37853	0.9189	0.056	0.04482	0.08979	0.06198	0.3645	0.2133
TCGA-BR-6801-01	0.433078	0.9167	0.0549	0.04352	0.073	0.063	0.4615	0.2818
TCGA-BR-6802-01	0.83188	0.8994	0.05048	0.0327	0.1178	0.06578	0.4885	0.2782
TCGA-BR-6803-01	2.88122	0.882	0.05607	0.03892	0.08489	0.04469	0.3895	0.3029
TCGA-BR-6852-01	1.02858	0.8779	0.08634	0.05677	0.09637	0.08746	0.5677	0.341
TCGA-BR-7196-01	0.773987	0.913	0.153	0.1124	0.09272	0.07829	0.4589	0.3587
TCGA-BR-7197-01	4.41709	0.8917	0.04086	0.05068	0.05854	0.05641	0.2559	0.1741
TCGA-BR-7703-01	2.19819	0.9103	0.04654	0.02826	0.08723	0.05217	0.3128	0.1684
TCGA-BR-7704-01	3.43665	0.8967	0.04012	0.0357	0.09721	0.06111	0.3693	0.2249
TCGA-BR-7707-01	1.50078	0.9327	0.05602	0.04673	0.06648	0.08003	0.3715	0.2981
TCGA-BR-7715-01	2.69562	0.9018	0.03829	0.03799	0.06331	0.0611	0.2771	0.1603
TCGA-BR-7716-01	1.81988	0.832	0.04648	0.02754	0.114	0.06167	0.3435	0.2297
TCGA-BR-7717-01	4.92717	0.852	0.04649	0.03059	0.07609	0.05435	0.2762	0.1739
TCGA-BR-7722-01	5.02011	0.9603	0.03773	0.02921	0.08127	0.06035	0.2376	0.1668
TCGA-BR-7723-01	1.17634	0.8169	0.5113	0.3029	0.253	0.2609	0.603	0.5059
TCGA-BR-7851-01	0.76554	0.9207	0.1001	0.05041	0.1939	0.4946	0.6082	0.5296
TCGA-BR-7901-01	4.45811	0.863	0.04527	0.03533	0.08547	0.08589	0.3411	0.189
TCGA-BR-7957-01	2.69562	0.9094	0.0577	0.03226	0.09053	0.07961	0.4467	0.3692
TCGA-BR-7958-01	1.09761	0.906	0.05511	0.03357	0.07842	0.07132	0.5399	0.4152
TCGA-BR-7959-01	4.40184	0.9284	0.04642	0.03075	0.05306	0.04577	0.334	0.2299
TCGA-BR-8058-01	3.80499	0.8955	0.05275	0.04243	0.07338	0.04509	0.4021	0.3061
TCGA-BR-8059-01	4.17602	0.9152	0.05992	0.03248	0.0739	0.04689	0.4207	0.2201
TCGA-BR-8060-01	0.799068	0.7325	0.04571	0.03621	0.04529	0.03797	0.2795	0.1025
TCGA-BR-8077-01	5.54716	0.9106	0.04851	0.03122	0.0535	0.05549	0.2704	0.1939
TCGA-BR-8078-01	1.29868	0.9266	0.1482	0.08171	0.08472	0.08785	0.534	0.4736
TCGA-BR-8080-01	2.17322	0.8721	0.0504	0.03578	0.05872	0.05244	0.4482	0.3212
TCGA-BR-8081-01	1.58015	0.9195	0.07876	0.05097	0.07627	0.04792	0.5402	0.3832
TCGA-BR-8284-01	3.30566	0.9184	0.0395	0.03586	0.06166	0.04562	0.3508	0.2224
TCGA-BR-8286-01	4.4047	0.9142	0.04892	0.03756	0.06588	0.04907	0.2985	0.1861
TCGA-BR-8289-01	5.62745	0.9128	0.05198	0.03304	0.07909	0.0413	0.268	0.2
TCGA-BR-8291-01	3.11567	0.9084	0.04765	0.0339	0.07223	0.04609	0.3831	0.2241
TCGA-BR-8295-01	1.55582	0.7918	0.06665	0.03787	0.07351	0.04316	0.2733	0.1371
TCGA-BR-8296-01	1.59919	0.9251	0.04476	0.03347	0.0557	0.07459	0.3937	0.2889
TCGA-BR-8297-01	4.23656	0.9353	0.05171	0.02881	0.05671	0.0489	0.3274	0.2436
TCGA-BR-8361-01	0.704867	0.8817	0.04197	0.03974	0.06108	0.04966	0.3131	0.1861
TCGA-BR-8362-01	3.99345	0.9223	0.05951	0.05027	0.06354	0.06439	0.3996	0.3068
TCGA-BR-8363-01	1.13095	0.8686	0.1422	0.04061	0.08556	0.08843	0.561	0.4529
TCGA-BR-8364-01	3.3552	0.9206	0.05776	0.04189	0.06226	0.04344	0.3929	0.3221
TCGA-BR-8365-01	3.98127	0.9107	0.06439	0.04826	0.06759	0.07118	0.3829	0.2989
TCGA-BR-8366-01	1.67384	0.8938	0.08666	0.04647	0.07768	0.06706	0.5073	0.4369
TCGA-BR-8367-01	2.17633	0.9075	0.05976	0.03397	0.06285	0.04207	0.36	0.2793
TCGA-BR-8368-01	1.08407	0.906	0.07696	0.04832	0.04215	0.05693	0.4419	0.1778
TCGA-BR-8369-01	4.06574	0.9051	0.05777	0.03742	0.06302	0.05879	0.4009	0.2911
TCGA-BR-8371-01	2.21072	0.9287	0.05081	0.0357	0.06286	0.06707	0.484	0.3351
TCGA-BR-8372-01	0.443588	0.9246	0.4148	0.2454	0.1862	0.3841	0.6597	0.4782
TCGA-BR-8373-01	2.54323	0.8855	0.06695	0.03046	0.04529	0.04047	0.3628	0.202
TCGA-BR-8380-01	3.13781	0.9057	0.05604	0.02996	0.066	0.05053	0.4018	0.2761
TCGA-BR-8381-01	1.8559	0.8835	0.2532	0.1643	0.1071	0.1201	0.5508	0.437
TCGA-BR-8382-01	1.49058	0.9031	0.06081	0.04103	0.06176	0.06977	0.5111	0.3722
TCGA-BR-8384-01	2.03583	0.8835	0.04907	0.05218	0.07082	0.05541	0.3903	0.2578
TCGA-BR-8483-01	6.40906	0.8826	0.05338	0.0398	0.07865	0.05184	0.2042	0.196
TCGA-BR-8484-01	4.48198	0.8865	0.0493	0.03214	0.06198	0.04142	0.3559	0.1885
TCGA-BR-8485-01	1.28094	0.8233	0.2214	0.09581	0.07628	0.07192	0.3877	0.28
TCGA-BR-8486-01	1.41683	0.8557	0.07432	0.04223	0.07807	0.06922	0.4248	0.2153
TCGA-BR-8487-01	1.02146	0.8997	0.05515	0.03537	0.06616	0.05099	0.2323	0.1331
TCGA-BR-8588-01	0.650778	0.9059	0.06814	0.03882	0.07743	0.07353	0.482	0.3532
TCGA-BR-8589-01	1.36178	0.9068	0.125	0.1405	0.08696	0.1513	0.4818	0.5583
TCGA-BR-8590-01	2.57562	0.8964	0.04512	0.03	0.05225	0.05652	0.4223	0.2884
TCGA-BR-8591-01	1.1635	0.9059	0.055	0.03987	0.05207	0.0459	0.3782	0.1932
TCGA-BR-8592-01	0.546019	0.9028	0.06656	0.03421	0.08292	0.06173	0.4434	0.3031
TCGA-BR-8676-01	-2.15699e-07	0.893	0.07619	0.06155	0.06131	0.1047	0.5058	0.3521
TCGA-BR-8677-01	4.89913	0.912	0.06379	0.03731	0.07113	0.0772	0.4593	0.3603
TCGA-BR-8678-01	0.555881	0.7658	0.0671	0.0313	0.05968	0.07087	0.4048	0.2022
TCGA-BR-8679-01	6.43871	0.8876	0.04762	0.04053	0.06016	0.04728	0.2642	0.1608
TCGA-BR-8680-01	0.226499	0.8928	0.07071	0.04847	0.06041	0.08334	0.3392	0.4217
TCGA-BR-8682-01	0.782421	0.8936	0.05378	0.04114	0.05468	0.05411	0.3431	0.2646
TCGA-BR-8683-01	4.29534	0.9055	0.3576	0.2853	0.1729	0.2269	0.4365	0.3632
TCGA-BR-8686-01	3.3552	0.8854	0.07954	0.03488	0.05807	0.05418	0.4802	0.4246
TCGA-BR-8687-01	3.93822	0.866	0.04625	0.04427	0.05596	0.0626	0.2878	0.1496
TCGA-BR-8690-01	5.76181	0.9159	0.05774	0.04031	0.0807	0.0616	0.387	0.2764
TCGA-BR-A44T-01	1.20791	0.929	0.0831	0.03864	0.08737	0.05938	0.5687	0.4011
TCGA-BR-A44U-01	5.99675	0.8961	0.05495	0.04434	0.0483	0.04188	0.3377	0.2421
TCGA-BR-A452-01	5.3693	0.8737	0.05081	0.03116	0.05149	0.02904	0.2783	0.1518
TCGA-BR-A453-01	0.918387	0.9232	0.06829	0.0443	0.06576	0.08208	0.4971	0.4205
TCGA-BR-A4CR-01	4.22993	0.9084	0.03883	0.0494	0.07436	0.04564	0.1973	0.1086
TCGA-BR-A4CS-01	7.56364	0.9262	0.05281	0.02786	0.05441	0.04676	0.3506	0.2372
TCGA-BR-A4IU-01	0.739854	0.88	0.05764	0.03211	0.03826	0.05153	0.4526	0.3114
TCGA-BR-A4IV-01	3.65795	0.8816	0.05324	0.02688	0.04042	0.04524	0.4532	0.3248
TCGA-BR-A4IY-01	1.43827	0.8562	0.1056	0.03599	0.05886	0.06159	0.5406	0.502
TCGA-BR-A4IZ-01	4.49154	0.9023	0.07835	0.04094	0.03254	0.05813	0.5198	0.3661
TCGA-BR-A4J1-01	1.13748	0.8401	0.3955	0.213	0.143	0.1619	0.6367	0.5139
TCGA-BR-A4J2-01	4.58245	0.901	0.06	0.02375	0.0431	0.03903	0.4709	0.2883
TCGA-BR-A4J4-01	3.54599	0.9129	0.08439	0.04763	0.06166	0.08028	0.6749	0.643
TCGA-BR-A4J5-01	2.31924	0.8831	0.05739	0.02431	0.04073	0.03962	0.4091	0.3111
TCGA-BR-A4J6-01	0.696007	0.9152	0.04285	0.03008	0.04734	0.04029	0.4447	0.2382
TCGA-BR-A4J7-01	3.85799	0.9066	0.04901	0.02168	0.0427	0.0535	0.4849	0.3421
TCGA-BR-A4J8-01	6.20862	0.8876	0.04075	0.0275	0.04909	0.03894	0.2726	0.2596
TCGA-BR-A4J9-01	4.76886	0.8967	0.06233	0.03485	0.05695	0.04197	0.3837	0.2573
TCGA-BR-A4PD-01	3.92981	0.9006	0.04431	0.02434	0.03689	0.05154	0.3923	0.1523
TCGA-BR-A4PE-01	4.38089	0.9193	0.05658	0.02817	0.05905	0.03987	0.3675	0.2057
TCGA-BR-A4PF-01	2.89939	0.8868	0.04559	0.0239	0.04508	0.0384	0.3204	0.1678
TCGA-BR-A4QI-01	6.95268	0.9025	0.06183	0.0234	0.03371	0.06099	0.2989	0.2404
TCGA-BR-A4QL-01	0.176365	0.9056	0.09795	0.03201	0.07141	0.06365	0.4738	0.1745
TCGA-BR-A4QM-01	1.19535	0.8924	0.04875	0.03337	0.04457	0.03875	0.3873	0.2297
TCGA-CD-5798-01	1.61802	0.926	0.06852	0.06286	0.08836	0.08106	0.3881	0.3405
TCGA-CD-5799-01	4.10998	0.8967	0.05154	0.04126	0.07992	0.085	0.3226	0.2192
TCGA-CD-5800-01	4.21195	0.8823	0.1225	0.05584	0.1182	0.07512	0.3727	0.2459
TCGA-CD-5801-01	6.59994	0.9023	0.06268	0.03571	0.1147	0.08045	0.3807	0.3605
TCGA-CD-5803-01	3.27603	0.8321	0.06114	0.05773	0.06889	0.0719	0.399	0.3256
TCGA-CD-5804-01	4.40661	0.8946	0.04307	0.03429	0.1031	0.05508	0.3448	0.259
TCGA-CD-5813-01	2.2778	0.8925	0.063	0.05057	0.1201	0.06429	0.3331	0.3064
TCGA-CD-8524-01	4.4333	0.8888	0.04259	0.04335	0.06014	0.0416	0.3648	0.2717
TCGA-CD-8525-01	2.91239	0.8804	0.04719	0.04045	0.05584	0.06428	0.3678	0.2957
TCGA-CD-8526-01	4.09679	0.6862	0.05585	0.03654	0.05863	0.04603	0.3417	0.2075
TCGA-CD-8527-01	6.54551	0.9163	0.04535	0.03289	0.06782	0.03879	0.27	0.2336
TCGA-CD-8528-01	1.45944	0.8871	0.07302	0.03432	0.07779	0.08099	0.2926	0.2061
TCGA-CD-8529-01	4.86435	0.9343	0.04743	0.03565	0.05347	0.05468	0.3886	0.2643
TCGA-CD-8530-01	3.66993	0.9257	0.0644	0.02897	0.05428	0.04166	0.334	0.234
TCGA-CD-8531-01	1.63696	0.9293	0.04822	0.02438	0.05274	0.04812	0.45	0.2929
TCGA-CD-8532-01	4.02253	0.9074	0.06527	0.04097	0.07149	0.05257	0.3565	0.2024
TCGA-CD-8533-01	4.66784	0.9122	0.06624	0.03199	0.0618	0.05121	0.2601	0.2128
TCGA-CD-8534-01	3.42758	0.9085	0.0517	0.04125	0.0685	0.0456	0.3974	0.2646
TCGA-CD-8535-01	3.45573	0.9115	0.04906	0.03541	0.06984	0.04018	0.1728	0.08565
TCGA-CD-8536-01	1.2869	0.8386	0.0484	0.03273	0.05967	0.07639	0.4811	0.2834
TCGA-CD-A486-01	4.27826	0.8386	0.05298	0.04895	0.07307	0.05152	0.3202	0.2021
TCGA-CD-A489-01	0.713697	0.9033	0.06556	0.04718	0.06874	0.06521	0.3692	0.2666
TCGA-CD-A48A-01	7.10749	0.9434	0.04417	0.0315	0.05555	0.04782	0.2426	0.139
TCGA-CD-A48C-01	4.95813	0.9013	0.04816	0.03936	0.07397	0.04375	0.2443	0.1647
TCGA-CD-A4MG-01	0.584968	0.8597	0.04019	0.03079	0.04624	0.03057	0.4246	0.4517
TCGA-CD-A4MH-01	0.773987	0.8697	0.5932	0.3678	0.06966	0.2936	0.5318	0.412
TCGA-CD-A4MI-01	2.11133	0.8973	0.08871	0.03247	0.05417	0.0506	0.5356	0.3015
TCGA-CD-A4MJ-01	0.799068	0.9032	0.04635	0.02697	0.0605	0.0477	0.312	0.3238
TCGA-CG-4437-01	0.815589	0.8899	0.05488	0.04356	0.06478	0.0791	0.5233	0.3248
TCGA-CG-4441-01	3.19023	0.8908	0.05872	0.03987	0.1147	0.0626	0.265	0.1106
TCGA-CG-5717-01	2.63664	0.8904	0.06969	0.0386	0.0822	0.09013	0.3957	0.1811
TCGA-CG-5718-01	1.51603	0.8567	0.08833	0.04844	0.09011	0.07483	0.4167	0.1934
TCGA-CG-5719-01	3.23127	0.9085	0.05532	0.04722	0.07747	0.08195	0.3497	0.2276
TCGA-CG-5720-01	1.26306	0.9161	0.05098	0.04034	0.1116	0.07199	0.2648	0.2494
TCGA-CG-5721-01	1.0072	0.8849	0.06305	0.04669	0.08805	0.102	0.5293	0.451
TCGA-CG-5722-01	1.67384	0.889	0.2949	0.212	0.1118	0.1329	0.5509	0.4436
TCGA-CG-5723-01	3.17955	0.8487	0.06438	0.04097	0.07971	0.0999	0.434	0.3556
TCGA-CG-5724-01	1.275	0.9123	0.04641	0.04448	0.1144	0.06989	0.3405	0.2741
TCGA-CG-5725-01	0.926	0.828	0.05001	0.04865	0.09362	0.06591	0.1806	0.1202
TCGA-CG-5726-01	0.0565927	0.9485	0.0645	0.04447	0.09122	0.09425	0.3825	0.1758
TCGA-CG-5732-01	1.52607	0.9278	0.09098	0.05199	0.08129	0.06409	0.3737	0.2736
TCGA-CG-5734-01	2.56813	0.8347	0.0594	0.05627	0.1392	0.06872	0.3202	0.2542
TCGA-D7-5577-01	0.99279	0.9091	0.2477	0.213	0.1318	0.2453	0.5611	0.5982
TCGA-D7-5578-01	1.18271	0.909	0.04932	0.03319	0.1579	0.08361	0.4063	0.2085
TCGA-D7-6518-01	2.5011	0.888	0.04486	0.02553	0.1256	0.05981	0.3575	0.2626
TCGA-D7-6519-01	0.985488	0.8994	0.04568	0.0346	0.09193	0.07396	0.2318	0.1634
TCGA-D7-6520-01	4.88367	0.8852	0.04791	0.03988	0.08337	0.06422	0.2924	0.188
TCGA-D7-6521-01	4.58245	0.8718	0.0498	0.03418	0.07082	0.0503	0.3047	0.2048
TCGA-D7-6522-01	1.42762	0.9022	0.04463	0.03594	0.1193	0.0616	0.4646	0.3279
TCGA-D7-6524-01	2.4331	0.8925	0.04435	0.03276	0.09355	0.07127	0.4245	0.3127
TCGA-D7-6525-01	3.57528	0.8885	0.05156	0.03481	0.07068	0.05647	0.2801	0.2193
TCGA-D7-6526-01	6.70587	0.8128	0.04581	0.03356	0.07496	0.04764	0.2002	0.1185
TCGA-D7-6527-01	0.731174	0.8955	0.04666	0.03717	0.08917	0.05654	0.3837	0.1787
TCGA-D7-6528-01	4.55371	0.9209	0.04734	0.0434	0.08282	0.06868	0.2542	0.1262
TCGA-D7-6815-01	4.846	0.9089	0.04675	0.03749	0.1044	0.05581	0.2171	0.1285
TCGA-D7-6817-01	3.20805	0.8989	0.04259	0.03729	0.1066	0.0528	0.3568	0.2048
TCGA-D7-6818-01	4.46384	0.8905	0.08995	0.03669	0.09863	0.04494	0.4141	0.2215
TCGA-D7-6820-01	1.10434	0.8892	0.05148	0.0407	0.119	0.04909	0.3737	0.1778
TCGA-D7-6822-01	6.01545	0.9113	0.04412	0.05056	0.09648	0.05259	0.2278	0.1776
TCGA-D7-8570-01	1.22032	0.9138	0.1022	0.05493	0.07368	0.07306	0.538	0.4055
TCGA-D7-8572-01	1.40055	0.6304	0.09889	0.0529	0.08689	0.0587	0.4103	0.3358
TCGA-D7-8573-01	0.555881	0.8956	0.4882	0.3769	0.08958	0.1477	0.6014	0.5864
TCGA-D7-8574-01	1.14405	0.9243	0.03793	0.03832	0.07721	0.0647	0.4858	0.3211
TCGA-D7-8575-01	5.41908	0.9289	0.04548	0.04111	0.05373	0.04813	0.3455	0.222
TCGA-D7-8576-01	4.765	0.9267	0.06042	0.03189	0.04546	0.04583	0.2887	0.1578
TCGA-D7-8578-01	4.41804	0.8917	0.04873	0.03657	0.06601	0.05494	0.3807	0.3118
TCGA-D7-8579-01	2.59229	0.8862	0.04552	0.03397	0.05956	0.04692	0.4568	0.2983
TCGA-D7-A4YT-01	2.80975	0.8661	0.05807	0.03249	0.04433	0.03738	0.2897	0.1088
TCGA-D7-A4YU-01	2.93149	0.899	0.04969	0.02495	0.0383	0.04103	0.3984	0.2049
TCGA-D7-A4YV-01	1.59919	0.8854	0.1006	0.03833	0.04093	0.06009	0.5696	0.4003
TCGA-D7-A4YX-01	2.93757	0.9075	0.1921	0.1002	0.06481	0.102	0.6159	0.4626
TCGA-D7-A4YY-01	1.5059	0.9073	0.0591	0.02093	0.0448	0.0471	0.6841	0.4046
TCGA-D7-A4Z0-01	0.999979	0.8673	0.04504	0.03065	0.04036	0.05876	0.4687	0.3182
TCGA-D7-A6EV-01	1.58515	0.8969	0.04646	0.04948	0.08727	0.04279	0.3935	0.219
TCGA-D7-A6EX-01	6.18002	0.899	0.05399	0.04338	0.08109	0.04029	0.1563	0.1259
TCGA-D7-A6EY-01	1.18905	0.891	0.05178	0.02766	0.06457	0.08501	0.5065	0.285
TCGA-D7-A6EZ-01	2.25403	0.9051	0.4115	0.295	0.1643	0.318	0.624	0.6531
TCGA-D7-A6F0-01	3.2143	0.8572	0.1769	0.1106	0.1199	0.06537	0.3861	0.2559
TCGA-D7-A6F2-01	3.463	0.8427	0.04684	0.02151	0.04625	0.03734	0.2752	0.1356
TCGA-D7-A747-01	0.659921	0.9195	0.06936	0.0291	0.09139	0.06096	0.4243	0.2959
TCGA-D7-A748-01	4.71591	0.862	0.05478	0.05072	0.07606	0.0714	0.4942	0.3658
TCGA-D7-A74A-01	6.45848	0.9463	0.05554	0.03644	0.09329	0.05028	0.1898	0.1103
TCGA-EQ-8122-01	5.31468	0.8951	0.04351	0.03327	0.06381	0.0414	0.2666	0.1561
TCGA-EQ-A4SO-01	2.56564	0.8739	0.05279	0.03446	0.04143	0.03227	0.382	0.1171
TCGA-F1-6177-01	0.650778	0.9216	0.07886	0.04453	0.1071	0.06825	0.4208	0.3386
TCGA-F1-6874-01	3.43393	0.8957	0.04977	0.03371	0.1036	0.0628	0.3285	0.2316
TCGA-F1-6875-01	3.47756	0.8926	0.03905	0.0364	0.0889	0.04403	0.141	0.06421
TCGA-F1-A448-01	1.18905	0.8919	0.05014	0.03761	0.06805	0.06917	0.4982	0.3634
TCGA-F1-A72C-01	8.0365	0.8815	0.0626	0.03249	0.08137	0.04155	0.3107	0.2202
TCGA-FP-7735-01	3.82357	0.9021	0.04864	0.03354	0.0732	0.05703	0.2801	0.1542
TCGA-FP-7829-01	1.36178	0.8917	0.121	0.05141	0.06792	0.07772	0.412	0.2952
TCGA-FP-7916-01	1.73976	0.9021	0.1446	0.074	0.1188	0.09834	0.5217	0.3564
TCGA-FP-7998-01	2.48301	0.8677	0.07126	0.04019	0.06217	0.06862	0.4328	0.3442
TCGA-FP-8099-01	3.27513	0.8858	0.0377	0.02785	0.07048	0.04381	0.3267	0.1899
TCGA-FP-8209-01	1.96009	0.9048	0.05735	0.02659	0.07024	0.05781	0.5078	0.3722
TCGA-FP-8210-01	3.74195	0.9249	0.06548	0.03457	0.07133	0.07653	0.4732	0.3837
TCGA-FP-8211-01	6.29547	0.9039	0.05154	0.02522	0.06172	0.05572	0.1932	0.1337
TCGA-FP-8631-01	1.58015	0.9209	0.05978	0.04336	0.07866	0.06055	0.3433	0.1953
TCGA-FP-A4BE-01	2.85791	0.8856	0.04273	0.03857	0.06829	0.05517	0.2549	0.1559
TCGA-FP-A4BF-01	3.69483	0.921	0.03517	0.03882	0.06948	0.07142	0.4017	0.2381
TCGA-FP-A8CX-01	4.27162	0.809	0.03261	0.02541	0.06435	0.09012	0.3625	0.2085
TCGA-FP-A9TM-01	4.35234	0.9161	0.0384	0.02465	0.08817	0.05506	0.3269	0.2091
TCGA-HF-7132-01	1.46467	0.9275	0.04787	0.04218	0.09657	0.06876	0.4194	0.217
TCGA-HF-7133-01	3.9719	0.8848	0.0427	0.03779	0.07463	0.04344	0.2208	0.1558
TCGA-HF-7134-01	1.64648	0.8439	0.05106	0.04175	0.08334	0.06156	0.2575	0.1051
TCGA-HF-7136-01	3.08033	0.8934	0.04479	0.03033	0.07865	0.0659	0.3465	0.4161
TCGA-HF-A5NB-01	0.38957	0.8855	0.2015	0.06304	0.1506	0.1504	0.7559	0.4013
TCGA-HJ-7597-01	1.40597	0.879	0.04406	0.03313	0.0639	0.06335	0.3473	0.1658
TCGA-HU-8238-01	4.69764	0.9019	0.05196	0.02594	0.05177	0.05143	0.3505	0.2212
TCGA-HU-8243-01	0.63226	0.8486	0.05171	0.02784	0.0789	0.05071	0.3925	0.1972
TCGA-HU-8244-01	2.75931	0.9117	0.04079	0.04276	0.06151	0.03718	0.1388	0.06015
TCGA-HU-8249-01	2.1569	0.9086	0.04333	0.0302	0.05599	0.05723	0.2889	0.2077
TCGA-HU-8602-01	0.59455	0.9379	0.1342	0.07305	0.08214	0.05744	0.519	0.4924
TCGA-HU-8604-01	1.15058	0.9004	0.04448	0.03829	0.06638	0.07045	0.4556	0.2773
TCGA-HU-8608-01	2.38115	0.9016	0.0427	0.05608	0.07495	0.06338	0.3939	0.3949
TCGA-HU-8610-01	4.43044	0.9291	0.03361	0.02573	0.061	0.0533	0.411	0.2596
TCGA-HU-A4G2-01	4.99492	0.8897	0.2159	0.1997	0.135	0.1286	0.4526	0.613
TCGA-HU-A4G3-01	2.67366	0.9095	0.06025	0.04045	0.07807	0.0654	0.3536	0.2599
TCGA-HU-A4G6-01	2.60147	0.9331	0.2256	0.12	0.08808	0.112	0.555	0.5552
TCGA-HU-A4G8-01	1.44358	0.8898	0.2949	0.1379	0.105	0.137	0.5074	0.3199
TCGA-HU-A4G9-01	0.238777	0.8986	0.04929	0.03984	0.06218	0.04818	0.1849	0.09501
TCGA-HU-A4GC-01	5.05599	0.8859	0.05596	0.0248	0.05943	0.04901	0.2923	0.1834
TCGA-HU-A4GD-01	3.56521	0.8673	0.04903	0.02156	0.05143	0.04838	0.2795	0.2271
TCGA-HU-A4GF-01	5.97313	0.9122	0.05219	0.05734	0.07754	0.04186	0.267	0.1781
TCGA-HU-A4GH-01	7.93391	0.8515	0.04891	0.05426	0.07996	0.04496	0.1713	0.09449
TCGA-HU-A4GJ-01	2.6115	0.9071	0.03449	0.02087	0.03946	0.0344	0.4357	0.2835
TCGA-HU-A4GN-01	0.704867	0.9014	0.0447	0.0231	0.03797	0.05432	0.3942	0.2539
TCGA-HU-A4GP-01	3.36693	0.8847	0.05373	0.02857	0.03989	0.03398	0.2912	0.1361
TCGA-HU-A4GQ-01	0.696007	0.8946	0.5595	0.3414	0.2681	0.3121	0.6401	0.5403
TCGA-HU-A4GT-01	0.464706	0.8857	0.06193	0.02487	0.05025	0.03711	0.3766	0.1303
TCGA-HU-A4GU-01	1.5059	0.9223	0.1313	0.05179	0.03974	0.05088	0.4389	0.248
TCGA-HU-A4GX-01	1.23264	0.8882	0.086	0.03647	0.0398	0.07042	0.6114	0.3286
TCGA-HU-A4GY-01	2.19194	0.913	0.05682	0.04168	0.06246	0.05086	0.4342	0.3268
TCGA-HU-A4H0-01	5.10354	0.9192	0.3354	0.2725	0.08927	0.0659	0.4212	0.3574
TCGA-HU-A4H2-01	5.78537	0.8431	0.06152	0.02388	0.05372	0.03542	0.342	0.2037
TCGA-HU-A4H3-01	0.641556	0.8664	0.1679	0.04537	0.04777	0.06176	0.6519	0.2861
TCGA-HU-A4H4-01	3.05479	0.9028	0.03801	0.02644	0.0395	0.03615	0.3839	0.277
TCGA-HU-A4H5-01	2.20132	0.7014	0.04156	0.02469	0.05754	0.03722	0.2406	0.1049
TCGA-HU-A4H6-01	3.83007	0.897	0.05738	0.03266	0.03374	0.03462	0.4321	0.2743
TCGA-HU-A4H8-01	1.96679	0.9109	0.05413	0.02886	0.03759	0.03078	0.3062	0.1386
TCGA-HU-A4HB-01	4.4047	0.9256	0.0481	0.02439	0.03675	0.05726	0.4285	0.2446
TCGA-HU-A4HD-01	4.72746	0.8584	0.05366	0.02901	0.03919	0.04333	0.3232	0.2296
TCGA-IN-7806-01	4.31623	0.8682	0.0628	0.03487	0.1031	0.07536	0.3041	0.2178
TCGA-IN-7808-01	2.73547	0.8737	0.05463	0.03589	0.09004	0.06963	0.3506	0.2653
TCGA-IN-8462-01	6.39029	0.9112	0.05695	0.03989	0.05689	0.0599	0.3018	0.2073
TCGA-IN-8663-01	1.51096	0.921	0.04843	0.03174	0.05793	0.05651	0.2559	0.213
TCGA-IN-A6RI-01	1.99292	0.6094	0.04655	0.02981	0.05592	0.05513	0.3544	0.2029
TCGA-IN-A6RJ-01	1.546	0.8923	0.05301	0.02633	0.04896	0.06424	0.4046	0.2243
TCGA-IN-A6RL-01	2.88727	0.8519	0.04498	0.04776	0.06412	0.06155	0.3246	0.1625
TCGA-IN-A6RO-01	4.09208	0.9019	0.04976	0.02716	0.0534	0.0398	0.1779	0.07079
TCGA-IN-A6RR-01	6.01742	0.8969	0.05227	0.04087	0.09085	0.0472	0.2102	0.1016
TCGA-IN-A6RS-01	2.09444	0.9191	0.04885	0.06716	0.05317	0.06592	0.4249	0.2824
TCGA-IN-A7NR-01	3.19201	0.922	0.04106	0.02601	0.0562	0.07412	0.3993	0.2713
TCGA-IN-A7NT-01	1.09085	0.8493	0.06313	0.0383	0.06182	0.09039	0.5533	0.3443
TCGA-IN-A7NU-01	3.51219	0.9499	0.03138	0.0268	0.05095	0.05704	0.2905	0.2061
TCGA-IN-AB1V-01	4.32097	0.8743	0.03307	0.03683	0.07482	0.05517	0.3574	0.1884
TCGA-IN-AB1X-01	1.69175	0.8702	0.03408	0.02815	0.06493	0.0472	0.4022	0.3033
TCGA-IP-7968-01	4.19492	0.9188	0.05167	0.03325	0.08833	0.07284	0.3209	0.2426
TCGA-KB-A6F7-01	2.72019	0.8255	0.06386	0.03446	0.07675	0.05016	0.4196	0.2615
TCGA-KB-A93G-01	3.40764	0.89	0.1	0.06023	0.07293	0.07557	0.5139	0.3322
TCGA-KB-A93H-01	6.46343	0.8987	0.04035	0.03002	0.06289	0.04651	0.2246	0.1112
TCGA-KB-A93J-01	7.29222	0.893	0.03946	0.03923	0.07725	0.05176	0.2475	0.1414
TCGA-MX-A5UG-01	4.19303	0.8752	0.03477	0.02603	0.04986	0.06045	0.4558	0.3119
TCGA-MX-A5UJ-01	1.94525	0.9172	0.0472	NA	0.03964	0.0592	0.4328	0.2878
TCGA-MX-A663-01	3.55697	0.8999	0.05456	0.03278	0.08413	0.06378	0.4117	0.3152
TCGA-MX-A666-01	2.06694	0.8559	0.09602	0.0439	0.06353	0.06079	0.4041	0.2977
TCGA-R5-A7O7-01	0.956073	0.9165	0.1543	0.05762	0.05032	0.08634	0.5367	0.332
TCGA-R5-A7ZE-01	5.14822	0.9206	0.04175	0.03525	0.09493	0.06273	0.3074	0.219
TCGA-R5-A7ZF-01	6.80594	0.9104	0.0328	0.02383	0.05991	0.0614	0.4346	0.3123
TCGA-R5-A7ZI-01	0.848008	0.8891	0.04229	0.02934	0.0717	0.07278	0.5895	0.3577
TCGA-R5-A7ZR-01	4.79295	0.8613	0.03918	0.03776	0.09065	0.05289	0.2601	0.1835
TCGA-R5-A805-01	3.60555	0.8866	0.03543	0.02517	0.0511	0.06704	0.3496	0.2032
TCGA-RD-A7BS-01	4.66592	0.8966	0.04996	0.03314	0.06877	0.05011	0.3734	0.2421
TCGA-RD-A7BT-01	3.39406	0.8542	0.05577	0.03335	0.08238	0.06044	0.2997	0.2109
TCGA-RD-A7BW-01	3.48302	0.8923	0.05478	0.04613	0.06118	0.05399	0.3782	0.3248
TCGA-RD-A7C1-01	3.2581	0.8694	0.04617	0.03167	0.1047	0.05208	0.3828	0.2479
TCGA-RD-A8MV-01	3.00914	0.9051	0.04478	0.02651	0.05897	0.07522	0.4107	0.2757
TCGA-RD-A8MW-01	3.13426	0.8433	0.04303	0.02091	0.04975	0.0566	0.4241	0.2429
TCGA-RD-A8N0-01	2.49534	0.9122	0.0377	0.0353	0.05606	0.04969	0.5362	0.3362
TCGA-RD-A8N1-01	2.24455	0.8894	0.03914	0.03658	0.047	0.05537	0.3696	0.1901
TCGA-RD-A8N2-01	2.01771	0.9185	0.04908	0.03678	0.04528	0.07284	0.4754	0.3613
TCGA-RD-A8N4-01	0.895309	0.8959	0.04396	0.02783	0.04535	0.08672	0.4641	0.3172
TCGA-RD-A8N5-01	4.58245	0.9217	0.03473	0.03042	0.04608	0.07916	0.4945	0.313
TCGA-RD-A8N6-01	4.56712	0.8971	0.5027	0.4044	0.2128	0.3088	0.5758	0.5789
TCGA-RD-A8N9-01	2.20132	0.9018	0.04238	0.03271	0.09159	0.05463	0.3253	0.2062
TCGA-RD-A8NB-01	1.60859	0.9081	0.1555	0.06157	0.08667	0.04834	0.494	0.2975
TCGA-SW-A7EA-01	0.454043	0.9088	0.06714	0.04959	0.06359	0.07607	0.4891	0.3918
TCGA-SW-A7EB-01	2.67788	0.8837	0.1064	0.06291	0.09378	0.08014	0.4323	0.3316
TCGA-VQ-A8DT-01	4.00658	0.9207	0.04481	0.02905	0.04465	0.05459	0.2663	0.1585
TCGA-VQ-A8DU-01	2.06694	0.9075	0.03018	0.02908	0.0645	0.05579	0.301	0.1526
TCGA-VQ-A8DV-01	7.02312	0.8972	0.03324	0.02571	0.04662	0.04719	0.2693	0.1943
TCGA-VQ-A8DZ-01	5.47967	0.8829	0.03966	0.03292	0.05758	0.05253	0.3044	0.1945
TCGA-VQ-A8E0-01	5.94853	0.9133	0.02568	0.04271	0.06364	0.03946	0.3341	0.1623
TCGA-VQ-A8E2-01	4.87111	0.8768	0.03925	0.03509	0.04687	0.05944	0.3206	0.1938
TCGA-VQ-A8E3-01	1.70074	0.9006	0.04095	0.03816	0.1041	0.06454	0.3144	0.3066
TCGA-VQ-A8E7-01	2.94714	0.9065	0.03583	0.03997	0.0925	0.05374	0.2802	0.2234
TCGA-VQ-A8P2-01	0.251019	0.898	0.1161	0.03902	0.05497	0.09395	0.5944	0.6739
TCGA-VQ-A8P3-01	4.03285	0.9018	0.03505	0.03441	0.05259	0.06137	0.3014	0.1965
TCGA-VQ-A8P5-01	7.64522	0.8955	0.03586	0.03423	0.07073	0.04997	0.2676	0.1808
TCGA-VQ-A8P8-01	3.9214	0.8996	0.03667	0.02231	0.07081	0.05297	0.3986	0.2124
TCGA-VQ-A8PB-01	0.505923	0.9038	0.03111	0.03008	0.0488	0.04454	0.4199	0.1916
TCGA-VQ-A8PC-01	4.76019	0.8587	0.04717	0.037	0.07683	0.04614	0.3661	0.2775
TCGA-VQ-A8PD-01	2.8295	0.8889	0.05564	0.04635	0.08244	0.04813	0.4628	0.3273
TCGA-VQ-A8PE-01	2.22958	0.9008	0.06475	0.04302	0.06855	0.0675	0.3407	0.2447
TCGA-VQ-A8PF-01	2.72443	0.8861	0.07067	0.0421	0.0704	0.07058	0.4335	0.3638
TCGA-VQ-A8PH-01	2.43554	0.858	0.05731	0.05237	0.1278	0.05789	0.2967	0.1636
TCGA-VQ-A8PJ-01	6.11987	0.8434	0.03017	0.04891	0.06768	0.04353	0.1947	0.1291
TCGA-VQ-A8PK-01	5.02884	0.8021	0.03107	0.03097	0.09872	0.04876	0.229	0.1165
TCGA-VQ-A8PM-01	2.28972	0.8973	0.03967	0.04954	0.08376	0.06499	0.4216	0.2559
TCGA-VQ-A8PO-01	0.871834	0.8368	0.03121	0.04147	0.06805	0.04556	0.257	0.1365
TCGA-VQ-A8PP-01	0.650778	0.9093	0.09568	0.05072	0.1003	0.07061	0.5763	0.2456
TCGA-VQ-A8PQ-01	5.21922	0.8892	0.03729	0.02985	0.06245	0.05737	0.455	0.3298
TCGA-VQ-A8PU-01	6.02235	0.9211	0.03659	0.04169	0.07873	0.05598	0.2009	0.1231
TCGA-VQ-A8PX-01	1.97051	0.7615	0.03173	0.04427	0.09336	0.05114	0.3581	0.2125
TCGA-VQ-A91A-01	2.29529	0.9075	0.04005	0.0441	0.06862	0.05542	0.4001	0.2089
TCGA-VQ-A91D-01	1.43827	0.9147	0.04894	0.04415	0.1115	0.06609	0.3277	0.2247
TCGA-VQ-A91E-01	2.5011	0.9035	0.04233	0.02972	0.07299	0.08751	0.4448	0.2552
TCGA-VQ-A91K-01	1.10434	0.9291	0.06068	0.04208	0.08677	0.05528	0.5735	0.1639
TCGA-VQ-A91N-01	6.00955	0.8907	0.03718	0.04644	0.06577	0.04447	0.2322	0.1431
TCGA-VQ-A91Q-01	5.81385	0.865	0.03126	0.03968	0.06629	0.06003	0.2295	0.2408
TCGA-VQ-A91S-01	0.99279	0.912	0.1079	0.07584	0.103	0.1035	0.4962	0.3787
TCGA-VQ-A91U-01	2.17322	0.8911	0.03351	0.0436	0.07244	0.03712	0.2171	0.1539
TCGA-VQ-A91V-01	5.25524	0.8888	0.0397	0.04645	0.06572	0.05803	0.1637	0.09365
TCGA-VQ-A91W-01	1.32769	0.9057	0.2988	0.1786	0.1003	0.2309	0.5874	0.5082
TCGA-VQ-A91X-01	2.74228	0.8956	0.03297	0.04567	0.07847	0.04993	0.2499	0.1016
TCGA-VQ-A91Y-01	3.06711	0.9143	0.04372	0.05384	0.06413	0.05611	0.3955	0.1802
TCGA-VQ-A91Z-01	3.38682	0.9093	0.04058	0.04359	0.09788	0.04299	0.2078	0.06534
TCGA-VQ-A922-01	5.99084	0.7677	0.0409	0.03516	0.07702	0.0574	0.2456	0.181
TCGA-VQ-A923-01	5.52759	0.9241	0.04261	0.03706	0.07141	0.06067	0.3309	0.3134
TCGA-VQ-A924-01	0.28686	0.91	0.06575	0.04621	0.1347	0.08846	0.6563	0.3882
TCGA-VQ-A925-01	3.86544	0.8953	0.04223	0.03623	0.09999	0.03347	0.2033	0.1245
TCGA-VQ-A927-01	4.83539	0.8657	0.0388	0.03975	0.1163	0.0418	0.2825	0.2089
TCGA-VQ-A928-01	1.83209	0.9286	0.0362	0.04495	0.06802	0.06007	0.3637	0.2396
TCGA-VQ-A92D-01	6.414	0.8977	0.0306	0.03976	0.06035	0.0378	0.2477	0.154
TCGA-VQ-A94O-01	1.72717	0.8143	0.07547	0.04624	0.1001	0.05469	0.2634	0.1777
TCGA-VQ-A94P-01	1.96381	0.9282	0.03858	0.05347	0.09339	0.05821	0.3641	0.2551
TCGA-VQ-A94R-01	5.91115	0.9028	0.0416	0.04263	0.08429	0.05904	0.2361	0.1363
TCGA-VQ-A94T-01	3.2268	0.9301	0.03625	0.04905	0.07314	0.04464	0.2154	0.1227
TCGA-VQ-A94U-01	3.86264	0.8703	0.03911	0.04495	0.09288	0.05764	0.212	0.1426
TCGA-VQ-AA64-01	3.53776	0.8413	0.04906	0.05095	0.0853	0.05947	0.3305	0.1767
TCGA-VQ-AA68-01	4.81609	0.9144	0.03041	0.03777	0.08127	0.04551	0.2576	0.16
TCGA-VQ-AA69-01	0.59455	0.9358	0.4399	0.1042	0.09599	0.07276	0.5271	0.4565
TCGA-VQ-AA6A-01	3.44755	0.8163	0.03921	0.0461	0.09527	0.04124	0.2996	0.1197
TCGA-VQ-AA6B-01	0.731174	0.8997	0.04614	0.03935	0.07745	0.05026	0.2229	0.1149
TCGA-VQ-AA6D-01	4.33523	0.8981	0.04115	0.04884	0.06681	0.06412	0.2335	0.1813
TCGA-VQ-AA6F-01	4.86918	0.8905	0.04135	0.03598	0.08183	0.05767	0.3823	0.2868
TCGA-VQ-AA6G-01	6.24118	0.9212	0.03864	0.05287	0.0599	0.05683	0.2504	0.1406
TCGA-VQ-AA6I-01	3.39496	0.8988	0.03411	0.03026	0.08084	0.04086	0.3133	0.173
TCGA-VQ-AA6J-01	5.03853	0.876	0.0383	0.03924	0.06373	0.05795	0.3992	0.2305
TCGA-VQ-AA6K-01	6.66329	0.928	0.04523	0.02909	0.06783	0.05425	0.3096	0.1829
TCGA-ZA-A8F6-01	3.24021	0.9264	0.0345	0.02729	0.04565	0.06608	0.3733	0.2014
TCGA-ZQ-A9CR-01	6.3893	0.8401	0.03403	0.02377	0.09022	0.05195	0.2946	0.1659

## Sheet: GNAI1
	Log2(TPM+1)	cg16182691	cg05806233	cg07309764	cg19507068	cg27268486	cg03451029	cg07178143	cg18760587	cg25702790	cg15066837	cg25418001	cg11464571
TCGA-3M-AB46-01	1.64648	0.8504	0.05115	0.02259	0.02084	0.01809	0.04744	0.01844	0.04048	0.08212	0.2229	0.1023	0.3469
TCGA-3M-AB47-01	3.96254	0.8501	0.07344	0.04042	0.0681	0.02245	0.05347	0.02111	0.05202	0.0869	0.5566	0.1502	0.707
TCGA-B7-5816-01	2.76357	0.7236	0.2419	0.1312	0.4325	0.5144	0.3256	0.3108	0.402	0.453	0.4623	0.1642	0.6421
TCGA-B7-5818-01	1.8559	0.7818	0.5885	0.4369	0.4554	0.6824	0.4927	0.6283	0.6858	0.8227	0.8723	0.2377	0.7547
TCGA-B7-A5TI-01	3.83844	0.7952	0.04695	0.0258	0.08955	0.01683	0.07726	0.0228	0.05072	0.0552	0.606	0.2187	0.469
TCGA-B7-A5TJ-01	1.95266	0.6963	0.04203	0.02836	0.02436	0.02815	0.03407	0.01603	0.04417	0.07501	0.6124	0.2565	0.4893
TCGA-B7-A5TK-01	2.74653	0.8358	0.2189	0.176	0.4108	0.4541	0.2774	0.3256	0.2453	0.3448	0.4529	0.1877	0.7319
TCGA-B7-A5TN-01	3.0179	0.5756	0.03408	0.0378	0.01053	0.01866	0.02562	0.01734	0.05245	0.09824	0.3447	0.1588	0.4401
TCGA-BR-6452-01	3.00739	0.7979	0.1382	0.2406	0.4201	0.4698	0.3431	0.3217	0.3001	0.4233	0.4701	0.2783	0.4834
TCGA-BR-6453-01	2.48301	0.8269	0.05215	0.04727	0.06203	0.05398	0.1025	0.02346	0.06594	0.106	0.8195	0.2396	0.8363
TCGA-BR-6454-01	4.24792	0.6121	0.06534	0.06571	0.1027	0.02368	0.1099	0.0234	0.05761	0.07825	0.4625	0.3076	0.7929
TCGA-BR-6455-01	2.1144	0.8125	0.5686	0.4448	0.4848	0.6634	0.4955	0.6548	0.5806	0.6339	0.5619	0.124	0.3497
TCGA-BR-6456-01	5.02884	0.8521	0.08026	0.05953	0.09813	0.02311	0.09606	0.01748	0.0605	0.06761	0.6646	0.3525	0.8869
TCGA-BR-6457-01	4.00189	0.8583	0.07829	0.03859	0.2047	0.1008	0.1468	0.07778	0.118	0.1007	0.5485	0.2924	0.6916
TCGA-BR-6458-01	3.8152	0.5782	0.05888	0.03427	0.06926	0.02161	0.07136	0.01751	0.06339	0.08174	0.7025	0.09759	0.3787
TCGA-BR-6563-01	2.69393	0.8265	0.07883	0.07672	0.2455	0.03714	0.1385	0.03008	0.0733	0.06145	0.7158	0.2119	0.6803
TCGA-BR-6564-01	4.41995	0.8256	0.04504	0.04341	0.09497	0.02851	0.08449	0.01477	0.05525	0.06766	0.5243	0.287	0.9019
TCGA-BR-6565-01	2.71171	0.5809	0.07954	0.03036	0.07967	0.03607	0.1078	0.0279	0.0603	0.1107	0.2998	0.1213	0.3883
TCGA-BR-6566-01	2.32804	0.8392	0.2074	0.2375	0.4106	0.4947	0.3135	0.3944	0.2977	0.4496	0.7221	0.3041	0.7388
TCGA-BR-6705-01	4.22993	0.7472	0.08245	0.0589	0.1225	0.02783	0.1006	0.01767	0.07604	0.06263	0.6581	0.3037	0.8709
TCGA-BR-6706-01	2.64588	0.6659	0.2506	0.2745	0.4627	0.4445	0.3272	0.32	0.322	0.3186	0.3752	0.2109	0.5532
TCGA-BR-6707-01	1.7049	0.8113	0.4889	0.2269	0.353	0.1494	0.1876	0.2848	0.2541	0.2687	0.2784	0.1613	0.5248
TCGA-BR-6709-01	3.9214	0.8452	0.1111	0.07756	0.245	0.05349	0.1331	0.06008	0.0977	0.07048	0.433	0.2943	0.8109
TCGA-BR-6710-01	3.77993	0.6411	0.0696	0.04223	0.07356	0.02931	0.126	0.0228	0.05094	0.08522	0.2967	0.2225	0.3893
TCGA-BR-6801-01	2.0738	0.6103	0.5743	0.4066	0.5523	0.257	0.3095	0.6572	0.318	0.5001	0.8462	0.4251	0.9447
TCGA-BR-6802-01	3.24289	0.7516	0.07912	0.05727	0.1442	0.03022	0.09481	0.01819	0.05316	0.09924	0.6677	0.2202	0.702
TCGA-BR-6803-01	4.22425	0.6177	0.08637	0.07249	0.1744	0.04694	0.1687	0.04496	0.1463	0.09701	0.4514	0.304	0.6763
TCGA-BR-6852-01	1.31616	0.7879	0.3589	0.2941	0.4894	0.4818	0.3372	0.3942	0.402	0.4618	0.4923	0.2631	0.5431
TCGA-BR-7196-01	3.56795	0.7633	0.2652	0.1814	0.4293	0.4226	0.3069	0.3042	0.2825	0.3568	0.5809	0.2044	0.8543
TCGA-BR-7197-01	3.7401	0.6072	0.03607	0.0445	0.02255	0.01687	0.06048	0.01547	0.05431	0.04043	0.5374	0.0955	0.4489
TCGA-BR-7703-01	1.10434	0.8399	0.5374	0.3912	0.4981	0.6366	0.4672	0.5956	0.6399	0.7099	0.4817	0.1415	0.513
TCGA-BR-7704-01	1.60389	0.3327	0.04833	0.06041	0.2847	0.02663	0.07352	0.397	0.1101	0.074	0.1675	0.08035	0.2518
TCGA-BR-7707-01	1.33915	0.6162	0.2594	0.05222	0.4493	0.2084	0.2753	0.4953	0.432	0.47	0.3739	0.2056	0.5457
TCGA-BR-7715-01	4.05258	0.7166	0.05369	0.05069	0.01351	0.01976	0.04245	0.01496	0.05336	0.07597	0.5094	0.295	0.4781
TCGA-BR-7716-01	4.12223	0.7158	0.07411	0.06557	0.1996	0.05634	0.1166	0.04417	0.04899	0.08301	0.6382	0.2242	0.7772
TCGA-BR-7717-01	1.98918	0.5044	0.05245	0.0418	0.1618	0.0702	0.08129	0.0383	0.04793	0.07684	0.3929	0.2275	0.5209
TCGA-BR-7722-01	1.78633	0.6135	0.2911	0.03395	0.02681	0.02405	0.08949	0.02054	0.0453	0.1329	0.483	0.2802	0.4648
TCGA-BR-7723-01	2.57562	0.7598	0.05764	0.04501	0.09324	0.02592	0.06035	0.01976	0.0539	0.08907	0.8295	0.3177	0.6629
TCGA-BR-7851-01	2.87171	0.8881	0.5138	0.4121	0.4768	0.6031	0.508	0.5866	0.601	0.5749	0.7033	0.1884	0.7111
TCGA-BR-7901-01	3.9719	0.6123	0.07889	0.03935	0.06382	0.04806	0.08625	0.027	0.04629	0.08393	0.4687	0.1783	0.612
TCGA-BR-7957-01	4.63328	0.7752	0.04471	0.03373	0.04215	0.02487	0.06537	0.0198	0.05276	0.09197	0.6985	0.2582	0.839
TCGA-BR-7958-01	2.42495	0.832	0.4805	0.4178	0.5001	0.655	0.4306	0.6185	0.5353	0.748	0.3269	0.1525	0.5304
TCGA-BR-7959-01	4.9175	0.7807	0.0564	0.04588	0.03963	0.01932	0.06684	0.01552	0.0446	0.06637	0.6581	0.2379	0.7289
TCGA-BR-8058-01	3.19023	0.7588	0.09224	0.07177	0.1551	0.04993	0.1281	0.2068	0.06505	0.08597	0.7469	0.2711	0.6775
TCGA-BR-8059-01	3.21251	0.6781	0.1206	0.05614	0.09472	0.02344	0.08246	0.01616	0.0557	0.08668	0.4948	0.2242	0.5698
TCGA-BR-8060-01	5.03272	0.4077	0.0343	0.02081	0.02146	0.0204	0.04737	0.02001	0.04609	0.0708	0.3519	0.1004	0.1981
TCGA-BR-8077-01	1.60859	0.365	0.07096	0.03659	0.06176	0.04285	0.07024	0.01963	0.0549	0.08685	0.2393	0.08685	0.2923
TCGA-BR-8078-01	1.7906	0.8187	0.5432	0.3836	0.5163	0.6922	0.4568	0.6971	0.6315	0.7963	0.3637	0.1581	0.4747
TCGA-BR-8080-01	4.47148	0.8061	0.0794	0.07309	0.291	0.1072	0.1383	0.02025	0.07284	0.09671	0.6748	0.2743	0.7294
TCGA-BR-8081-01	1.81128	0.8912	0.3198	0.05692	0.1106	0.02978	0.09224	0.0745	0.1299	0.5069	0.8113	0.3635	0.8548
TCGA-BR-8284-01	2.84584	0.5443	0.3238	0.3548	0.5128	0.5288	0.4112	0.5946	0.3634	0.2128	0.3339	0.1279	0.365
TCGA-BR-8286-01	2.33927	0.5894	0.5928	0.5101	0.4971	0.6807	0.4465	0.7028	0.6243	0.7306	0.4937	0.1675	0.5933
TCGA-BR-8289-01	2.52833	0.5171	0.04016	0.03178	0.04478	0.01842	0.08957	0.01513	0.04874	0.08097	0.8522	0.1988	0.7265
TCGA-BR-8291-01	3.30027	0.718	0.06717	0.04851	0.1801	0.05997	0.1157	0.01775	0.04894	0.07555	0.7534	0.2375	0.6773
TCGA-BR-8295-01	3.22769	0.5567	0.04471	0.04124	0.187	0.05584	0.2195	0.03623	0.08614	0.07716	0.591	0.3394	0.7038
TCGA-BR-8296-01	2.33606	0.7734	0.3286	0.3174	0.4835	0.5497	0.3319	0.5374	0.4217	0.4875	0.5235	0.2258	0.8147
TCGA-BR-8297-01	4.48198	0.5936	0.03842	0.03417	0.1505	0.02228	0.1167	0.0199	0.05216	0.09157	0.3068	0.2255	0.6341
TCGA-BR-8361-01	4.1902	0.5941	0.03365	0.02772	0.01285	0.01715	0.04427	0.0171	0.04978	0.08069	0.3555	0.397	0.3806
TCGA-BR-8362-01	3.3579	0.6544	0.1163	0.02807	0.04554	0.01888	0.06382	0.01769	0.05068	0.09456	0.5243	0.3483	0.4882
TCGA-BR-8363-01	1.98544	0.8356	0.2571	0.2696	0.4348	0.5588	0.3816	0.4693	0.3695	0.4722	0.7112	0.2898	0.6304
TCGA-BR-8364-01	4.69571	0.7033	0.09629	0.05092	0.1024	0.02944	0.07157	0.01985	0.05904	0.06938	0.6667	0.345	0.8711
TCGA-BR-8365-01	5.12102	0.7632	0.07559	0.04784	0.2258	0.09512	0.141	0.0472	0.08606	0.07656	0.5778	0.3785	0.783
TCGA-BR-8366-01	1.87187	0.8618	0.3192	0.3328	0.487	0.5738	0.4113	0.5228	0.3997	0.5398	0.6526	0.257	0.8515
TCGA-BR-8367-01	4.01127	0.6409	0.1114	0.03747	0.1069	0.02973	0.09302	0.01653	0.07068	0.08551	0.4988	0.2307	0.683
TCGA-BR-8368-01	1.4489	0.3449	0.4158	0.2491	0.5227	0.5862	0.3787	0.7636	0.3974	0.1461	0.1707	0.2762	0.2313
TCGA-BR-8369-01	3.08739	0.6795	0.1451	0.2074	0.4345	0.495	0.3627	0.3951	0.2449	0.2208	0.5114	0.328	0.7573
TCGA-BR-8371-01	4.67553	0.7866	0.08477	0.03848	0.1317	0.03723	0.1047	0.03064	0.08814	0.08896	0.6244	0.5837	0.8931
TCGA-BR-8372-01	1.46991	0.9391	0.5931	0.5515	0.5377	0.6799	0.5472	0.7032	0.654	0.7715	0.6737	0.1798	0.3466
TCGA-BR-8373-01	3.04424	0.6122	0.05112	0.03694	0.02886	0.01782	0.07563	0.01621	0.04702	0.07984	0.3456	0.2093	0.443
TCGA-BR-8380-01	4.89913	0.7882	0.104	0.09833	0.3064	0.3067	0.2666	0.1694	0.1663	0.3014	0.5238	0.334	0.829
TCGA-BR-8381-01	2.05326	0.6616	0.3337	0.3758	0.5055	0.6054	0.4275	0.5866	0.4564	0.565	0.6168	0.3273	0.6686
TCGA-BR-8382-01	2.31045	0.8392	0.2983	0.09955	0.271	0.5133	0.3926	0.4053	0.3258	0.17	0.725	0.2621	0.5867
TCGA-BR-8384-01	5.13462	0.6631	0.07633	0.05642	0.1806	0.03144	0.1015	0.02644	0.07275	0.07664	0.4129	0.411	0.8836
TCGA-BR-8483-01	2.17633	0.5738	0.04131	0.02988	0.03263	0.02971	0.06115	0.01845	0.04242	0.04915	0.9291	0.8259	0.9619
TCGA-BR-8484-01	2.34168	0.5084	0.2124	0.06712	0.2908	0.1661	0.3022	0.354	0.2706	0.08479	0.3867	0.1994	0.4574
TCGA-BR-8485-01	2.80718	0.5892	0.04864	0.07481	0.3519	0.2118	0.2437	0.4094	0.2183	0.1616	0.4044	0.1363	0.4639
TCGA-BR-8486-01	3.52589	0.7166	0.1427	0.2016	0.4876	0.6039	0.3329	0.5379	0.4045	0.2497	0.5291	0.3792	0.6656
TCGA-BR-8487-01	1.3505	0.6184	0.6187	0.6854	0.6843	0.832	0.5127	0.8708	0.7667	0.8834	0.4933	0.08764	0.5847
TCGA-BR-8588-01	3.12097	0.8695	0.07422	0.07177	0.2172	0.03224	0.1038	0.02595	0.07138	0.08613	0.775	0.234	0.8362
TCGA-BR-8589-01	2.29529	0.9355	0.4534	0.3914	0.4808	0.6104	0.3715	0.6098	0.5232	0.6549	0.478	0.2457	0.596
TCGA-BR-8590-01	4.38184	0.727	0.08195	0.05543	0.2188	0.1147	0.1704	0.0261	0.07392	0.1152	0.5246	0.2918	0.8133
TCGA-BR-8591-01	3.03545	0.7772	0.2438	0.2844	0.4366	0.5899	0.4221	0.5091	0.3779	0.4328	0.4306	0.1009	0.4291
TCGA-BR-8592-01	4.50396	0.7886	0.08423	0.07526	0.2926	0.129	0.2362	0.06604	0.1278	0.09394	0.5662	0.3342	0.8657
TCGA-BR-8676-01	1.08407	0.8508	0.4878	0.4662	0.5054	0.6297	0.4983	0.6713	0.5342	0.6957	0.837	0.1671	0.6063
TCGA-BR-8677-01	4.20438	0.8171	0.1631	0.05683	0.2028	0.03863	0.14	0.0317	0.06941	0.1268	0.5096	0.3099	0.7296
TCGA-BR-8678-01	3.00038	0.6179	0.08235	0.02768	0.02654	0.02931	0.066	0.01898	0.04186	0.06714	0.2159	0.153	0.2817
TCGA-BR-8679-01	2.48301	0.7122	0.05276	0.03954	0.04519	0.02311	0.07489	0.0227	0.04518	0.06865	0.4221	0.1907	0.6166
TCGA-BR-8680-01	3.71791	0.9003	0.04332	0.02534	0.02323	0.02473	0.06823	0.01883	0.05683	0.05661	0.8845	0.3289	0.7704
TCGA-BR-8682-01	3.24468	0.6703	0.05145	0.03814	0.09131	0.0237	0.08971	0.02412	0.04741	0.08013	0.6592	0.3072	0.9133
TCGA-BR-8683-01	5.1016	0.8664	0.08788	0.05211	0.1931	0.03428	0.1197	0.02343	0.06442	0.06375	0.8582	0.419	0.8642
TCGA-BR-8686-01	2.39815	0.7603	0.4061	0.3652	0.5107	0.607	0.3994	0.5627	0.4742	0.5221	0.4748	0.3133	0.6079
TCGA-BR-8687-01	2.60398	0.5737	0.05969	0.04139	0.05261	0.02809	0.08115	0.0259	0.04924	0.05221	0.6158	0.1525	0.4059
TCGA-BR-8690-01	1.546	0.6587	0.08064	0.06144	0.09971	0.03784	0.0831	0.01835	0.05699	0.09075	0.4547	0.1221	0.418
TCGA-BR-A44T-01	3.21876	0.8523	0.08012	0.05156	0.1483	0.03709	0.1027	0.02668	0.063	0.09196	0.7225	0.4031	0.8615
TCGA-BR-A44U-01	1.81558	0.8187	0.3657	0.3209	0.489	0.5986	0.4169	0.5006	0.4214	0.4881	0.3778	0.0945	0.4535
TCGA-BR-A452-01	3.47119	0.6554	0.06794	0.0476	0.1523	0.02505	0.13	0.05546	0.07064	0.04969	0.5935	0.1507	0.4609
TCGA-BR-A453-01	3.831	0.8215	0.07843	0.04988	0.124	0.0457	0.1072	0.02943	0.05044	0.06136	0.7159	0.5069	0.8911
TCGA-BR-A4CR-01	3.81242	0.6123	0.04326	0.03344	0.02515	0.02011	0.06242	0.02095	0.03353	0.05524	0.8154	0.4882	0.9429
TCGA-BR-A4CS-01	1.86751	0.6047	0.03289	0.01948	0.0235	0.03359	0.06296	0.02739	0.03506	0.09551	0.6258	0.3759	0.6622
TCGA-BR-A4IU-01	3.53594	0.6437	0.0656	0.04741	0.1026	0.02695	0.1208	0.01884	0.06985	0.122	0.4527	0.2857	0.7423
TCGA-BR-A4IV-01	3.9691	0.674	0.1399	0.04017	0.3535	0.166	0.1257	0.04009	0.1274	0.06651	0.4356	0.575	0.7954
TCGA-BR-A4IY-01	1.91868	0.7583	0.06114	0.03812	0.4438	0.6136	0.4764	0.5144	0.4476	0.4991	0.6581	0.217	0.6091
TCGA-BR-A4IZ-01	3.67546	0.8065	0.08869	0.03159	0.07044	0.02243	0.0686	0.03957	0.04973	0.0645	0.6585	0.2639	0.8406
TCGA-BR-A4J1-01	1.57529	0.3244	0.05799	0.03572	0.058	0.01616	0.05169	0.0113	0.065	0.0635	0.1365	0.1889	0.1658
TCGA-BR-A4J2-01	3.17599	0.7151	0.09484	0.0752	0.221	0.08446	0.1667	0.06899	0.1145	0.08034	0.4939	0.3429	0.6097
TCGA-BR-A4J4-01	1.87987	0.723	0.4625	0.4722	0.4987	0.6194	0.4693	0.5896	0.5377	0.606	0.8768	0.3235	0.8494
TCGA-BR-A4J5-01	3.61105	0.7903	0.07121	0.03709	0.04486	0.0256	0.09332	0.0182	0.06418	0.06625	0.5327	0.2355	0.796
TCGA-BR-A4J6-01	3.53502	0.6603	0.06802	0.06023	0.1242	0.1096	0.1288	0.03342	0.07306	0.06968	0.3535	0.1473	0.4846
TCGA-BR-A4J7-01	3.5049	0.7969	0.08527	0.05181	0.0857	0.01762	0.1237	0.01641	0.07467	0.08841	0.4954	0.198	0.8898
TCGA-BR-A4J8-01	2.45432	0.7241	0.3667	0.5703	0.5489	0.59	0.3917	0.7681	0.4828	0.4757	0.2979	0.074	0.4972
TCGA-BR-A4J9-01	4.0291	0.6531	0.06931	0.03198	0.1427	0.02301	0.09935	0.01521	0.05635	0.0592	0.3944	0.2505	0.862
TCGA-BR-A4PD-01	2.48547	0.8393	0.06423	0.04299	0.2326	0.03734	0.1123	0.02053	0.05738	0.06153	0.6534	0.2285	0.5403
TCGA-BR-A4PE-01	2.04946	0.9252	0.6031	0.6563	0.5452	0.718	0.5868	0.7041	0.627	0.8023	0.8301	0.4302	0.5406
TCGA-BR-A4PF-01	2.98901	0.8775	0.03902	0.02926	0.02821	0.02412	0.08941	0.01367	0.05257	0.0775	0.8348	0.4044	0.7467
TCGA-BR-A4QI-01	1.84001	0.8421	0.07524	0.03674	0.217	0.03018	0.2904	0.02184	0.2029	0.5189	0.6871	0.6901	0.7502
TCGA-BR-A4QL-01	0.871834	0.888	0.2089	0.4842	0.4908	0.6299	0.4744	0.5059	0.4538	0.5527	0.5813	0.2139	0.3609
TCGA-BR-A4QM-01	1.51096	0.7648	0.08545	0.04884	0.188	0.09029	0.138	0.03334	0.09155	0.07279	0.5471	0.2154	0.7159
TCGA-CD-5798-01	3.49304	0.8694	0.09331	0.05849	0.09226	0.02563	0.09818	0.02241	0.06506	0.2711	0.6006	0.4936	0.7516
TCGA-CD-5799-01	1.84795	0.345	0.2366	0.03295	0.02345	0.03255	0.08633	0.03529	0.06487	0.2172	0.2054	0.0985	0.2326
TCGA-CD-5800-01	1.546	0.6993	0.06478	0.05493	0.2461	0.03752	0.1222	0.02102	0.0813	0.3389	0.5028	0.2278	0.4836
TCGA-CD-5801-01	0.757041	0.8671	0.3991	0.2862	0.4367	0.6138	0.3711	0.5309	0.3985	0.6968	0.5512	0.2127	0.8366
TCGA-CD-5803-01	3.84216	0.7426	0.2078	0.08802	0.2627	0.3326	0.2307	0.1429	0.1724	0.1325	0.6248	0.2279	0.7754
TCGA-CD-5804-01	2.84584	0.7452	0.05769	0.04275	0.07489	0.02355	0.07894	0.02577	0.0507	0.07903	0.7513	0.1866	0.555
TCGA-CD-5813-01	3.78364	0.8891	0.05286	0.03433	0.03322	0.03051	0.07325	0.02981	0.0551	0.1117	0.8794	0.6023	0.8593
TCGA-CD-8524-01	3.52132	0.6638	0.07196	0.05528	0.07723	0.05443	0.149	0.02655	0.07486	0.06693	0.7369	0.244	0.575
TCGA-CD-8525-01	1.37853	0.7761	0.06396	0.04722	0.1723	0.04599	0.1006	0.03727	0.06487	0.07162	0.4869	0.2932	0.7635
TCGA-CD-8526-01	3.84309	0.5932	0.08198	0.06079	0.1044	0.0942	0.1203	0.02117	0.07333	0.1282	0.3852	0.1692	0.4165
TCGA-CD-8527-01	1.66424	0.8325	0.1875	0.1826	0.4457	0.4477	0.2894	0.4584	0.2606	0.3285	0.5737	0.2297	0.6517
TCGA-CD-8528-01	1.79487	0.7309	0.04749	0.02579	0.01931	0.01726	0.04805	0.04784	0.05249	0.1164	0.5167	0.1019	0.505
TCGA-CD-8529-01	3.5049	0.6266	0.06408	0.05699	0.1681	0.04883	0.1437	0.03127	0.07908	0.07588	0.688	0.2762	0.7553
TCGA-CD-8530-01	3.55056	0.4857	0.06943	0.04541	0.1042	0.03471	0.08696	0.05683	0.06811	0.07744	0.4404	0.1505	0.4231
TCGA-CD-8531-01	1.57529	0.6872	0.7009	0.604	0.5793	0.7449	0.5105	0.839	0.5129	0.8551	0.2054	0.1094	0.3445
TCGA-CD-8532-01	3.1671	0.6024	0.09957	0.0689	0.1797	0.04884	0.104	0.02295	0.07729	0.07675	0.6821	0.1956	0.5045
TCGA-CD-8533-01	4.8489	0.6207	0.05941	0.02805	0.1342	0.02293	0.08968	0.04506	0.05629	0.05418	0.7028	0.1234	0.5287
TCGA-CD-8534-01	3.82171	0.8524	0.06612	0.03502	0.05095	0.01989	0.0882	0.01409	0.05877	0.05057	0.4237	0.1959	0.5433
TCGA-CD-8535-01	1.80699	0.8072	0.6923	0.658	0.667	0.8635	0.6919	0.9271	0.8626	0.8939	0.4881	0.1816	0.3687
TCGA-CD-8536-01	1.9817	0.4572	0.3036	0.06095	0.1129	0.2596	0.2916	0.2557	0.482	0.09146	0.2309	0.1677	0.3772
TCGA-CD-A486-01	1.28094	0.7072	0.04702	0.04505	0.1035	0.09219	0.1307	0.0619	0.04807	0.09813	0.4849	0.1771	0.3787
TCGA-CD-A489-01	3.41126	0.8578	0.2343	0.1467	0.3694	0.3403	0.4489	0.4858	0.1638	0.05421	0.4245	0.2705	0.8084
TCGA-CD-A48A-01	2.44615	0.881	0.1155	0.02579	0.02226	0.02189	0.07594	0.02116	0.03575	0.06948	0.8851	0.2289	0.782
TCGA-CD-A48C-01	3.92701	0.5099	0.03717	0.03817	0.08051	0.01808	0.07396	0.02027	0.04596	0.03747	0.2717	0.1108	0.2883
TCGA-CD-A4MG-01	2.10134	0.6618	0.294	0.04311	0.05623	0.02774	0.1333	0.03248	0.07677	0.1728	0.3928	0.1732	0.3742
TCGA-CD-A4MH-01	2.6686	0.7894	0.08632	0.05268	0.2004	0.07192	0.1589	0.0287	0.06874	0.05976	0.3966	0.1905	0.5438
TCGA-CD-A4MI-01	3.02316	0.795	0.2846	0.3752	0.4355	0.5292	0.4577	0.4304	0.4053	0.4305	0.5961	0.2564	0.638
TCGA-CD-A4MJ-01	1.91059	0.8567	0.5069	0.5533	0.5232	0.6927	0.5294	0.6983	0.6194	0.7141	0.8975	0.09829	0.4533
TCGA-CG-4437-01	2.66186	0.8634	0.3838	0.3613	0.4347	0.535	0.3998	0.508	0.48	0.6665	0.721	0.2575	0.7371
TCGA-CG-4441-01	4.00095	0.8257	0.05614	0.03916	0.1341	0.06112	0.1063	0.02082	0.05589	0.07602	0.7222	0.1604	0.543
TCGA-CG-5717-01	4.84407	0.7276	0.07364	0.05173	0.04491	0.03516	0.06976	0.02245	0.04588	0.219	0.7293	0.2048	0.7249
TCGA-CG-5718-01	4.68899	0.8683	0.05348	0.0438	0.05077	0.03475	0.1057	0.0346	0.05747	0.1016	0.3925	0.1004	0.5591
TCGA-CG-5719-01	3.8524	0.7225	0.0475	0.03205	0.0367	0.03643	0.07239	0.0281	0.05537	0.1784	0.7286	0.2356	0.6962
TCGA-CG-5720-01	4.0855	0.8805	0.05339	0.0315	0.03406	0.02913	0.08024	0.02305	0.07298	0.2184	0.7682	0.2114	0.546
TCGA-CG-5721-01	2.16	0.7807	0.07149	0.08418	0.04229	0.04348	0.07811	0.02766	0.06059	0.6408	0.8464	0.2418	0.7916
TCGA-CG-5722-01	2.61318	0.886	0.2396	0.1435	0.3041	0.4741	0.3068	0.3484	0.2813	0.4418	0.6761	0.3184	0.7646
TCGA-CG-5723-01	3.74566	0.9052	0.07243	0.03699	0.02573	0.02655	0.1012	0.02925	0.05446	0.1893	0.8242	0.1598	0.6626
TCGA-CG-5724-01	1.546	0.5916	0.1382	0.05057	0.07288	0.02753	0.07449	0.02359	0.05477	0.08975	0.4105	0.09219	0.2227
TCGA-CG-5725-01	4.55754	0.5307	0.02872	0.03915	0.02872	0.02801	0.05637	0.01953	0.04776	0.05827	0.6851	0.1826	0.6266
TCGA-CG-5726-01	1.23881	0.4344	0.5224	0.2064	0.5298	0.5229	0.3212	0.8192	0.2133	0.4431	0.09844	0.0895	0.4643
TCGA-CG-5732-01	2.6249	0.7183	0.1145	0.06518	0.2899	0.1334	0.2271	0.04431	0.109	0.2699	0.6276	0.1705	0.5669
TCGA-CG-5734-01	3.45664	0.7877	0.05578	0.04327	0.1355	0.02638	0.09406	0.02178	0.06636	0.1891	0.681	0.1511	0.5211
TCGA-D7-5577-01	1.6959	0.9035	0.532	0.3423	0.447	0.6083	0.3575	0.5792	0.4916	0.6743	0.5881	0.237	0.5702
TCGA-D7-5578-01	3.9158	0.8312	0.05551	0.04178	0.1785	0.2089	0.07709	0.0368	0.07323	0.1766	0.6255	0.4598	0.6539
TCGA-D7-6518-01	4.54031	0.833	0.04568	0.02716	0.03725	0.04115	0.09339	0.01561	0.06112	0.06951	0.7863	0.3065	0.7558
TCGA-D7-6519-01	5.30785	0.4846	0.04601	0.05081	0.03155	0.02935	0.07515	0.01514	0.04113	0.06504	0.2014	0.1232	0.4096
TCGA-D7-6520-01	4.41042	0.7461	0.03993	0.03101	0.01359	0.02013	0.04947	0.01849	0.04901	0.06677	0.7243	0.3156	0.7377
TCGA-D7-6521-01	3.59178	0.5297	0.1037	0.05763	0.203	0.1304	0.1404	0.05725	0.1587	0.06916	0.7892	0.3791	0.671
TCGA-D7-6522-01	2.05326	0.8153	0.1139	0.08348	0.2257	0.09013	0.1627	0.04093	0.1019	0.108	0.7144	0.3328	0.7894
TCGA-D7-6524-01	4.6045	0.6627	0.05086	0.03315	0.02519	0.02602	0.08419	0.02373	0.04418	0.07626	0.61	0.218	0.732
TCGA-D7-6525-01	3.24289	0.8173	0.2258	0.2363	0.3237	0.5014	0.3885	0.3566	0.3451	0.3297	0.8545	0.3765	0.8765
TCGA-D7-6526-01	3.94851	0.4311	0.03705	0.03358	0.01974	0.02226	0.05404	0.01795	0.04369	0.07663	0.4	0.1402	0.308
TCGA-D7-6527-01	2.4748	0.6696	0.03113	0.0307	0.05122	0.02808	0.08206	0.01785	0.06178	0.0645	0.2624	0.1165	0.3179
TCGA-D7-6528-01	2.21072	0.4196	0.03213	0.03254	0.3981	0.02519	0.09849	0.09554	0.05118	0.1141	0.1681	0.09546	0.2009
TCGA-D7-6815-01	3.16177	0.5282	0.04377	0.03728	0.02904	0.02534	0.0793	0.01618	0.05538	0.05282	0.6701	0.2657	0.8413
TCGA-D7-6817-01	3.13249	0.6034	0.08662	0.08392	0.2704	0.1625	0.1761	0.06705	0.1205	0.08021	0.5909	0.3847	0.5268
TCGA-D7-6818-01	4.61888	0.7851	0.1111	0.03742	0.05089	0.01753	0.06626	0.01856	0.06271	0.05921	0.6161	0.4317	0.6351
TCGA-D7-6820-01	2.01771	0.5969	0.1132	0.03491	0.01968	0.02254	0.05737	0.01892	0.03952	0.1242	0.4265	0.1192	0.4863
TCGA-D7-6822-01	4.52213	0.8615	0.04511	0.03528	0.01388	0.02216	0.08354	0.02012	0.05692	0.05234	0.8868	0.3457	0.8986
TCGA-D7-8570-01	2.29529	0.8174	0.3979	0.353	0.4667	0.5482	0.4184	0.5398	0.4467	0.412	0.4957	0.2229	0.7637
TCGA-D7-8572-01	3.65979	0.7217	0.05077	0.05645	0.1808	0.02757	0.08091	0.01679	0.05722	0.0913	0.5347	0.2337	0.6455
TCGA-D7-8573-01	1.79914	0.3231	0.4078	0.5295	0.5772	0.6716	0.3901	0.7248	0.6284	0.7967	0.2128	0.07945	0.2425
TCGA-D7-8574-01	3.27065	0.8545	0.1265	0.1362	0.3515	0.1459	0.1888	0.08511	0.1556	0.07806	0.7733	0.3078	0.7907
TCGA-D7-8575-01	3.43393	0.8774	0.08671	0.06882	0.2177	0.1184	0.1168	0.03174	0.1063	0.1498	0.7523	0.4396	0.8241
TCGA-D7-8576-01	4.19965	0.3985	0.03825	0.02004	0.09746	0.02004	0.07342	0.02544	0.05724	0.06541	0.5337	0.1616	0.5128
TCGA-D7-8578-01	3.7096	0.702	0.05757	0.05505	0.09902	0.04366	0.1009	0.01766	0.05597	0.04926	0.7757	0.2147	0.7996
TCGA-D7-8579-01	5.19295	0.7298	0.04809	0.03777	0.1289	0.0134	0.09735	0.01675	0.05728	0.07658	0.5821	0.207	0.7527
TCGA-D7-A4YT-01	3.76325	0.6932	0.03633	0.03826	0.01991	0.02265	0.06911	0.02005	0.05799	0.07112	0.292	0.173	0.3
TCGA-D7-A4YU-01	2.35615	0.6	0.2687	0.3223	0.4589	0.5477	0.3794	0.4754	0.4875	0.535	0.3954	0.4755	0.5244
TCGA-D7-A4YV-01	4.91169	0.6157	0.08149	0.04195	0.126	0.05245	0.1112	0.02601	0.06708	0.07907	0.2847	0.1612	0.409
TCGA-D7-A4YX-01	1.83209	0.407	0.3357	0.4935	0.527	0.6659	0.4933	0.6244	0.562	0.1158	0.1975	0.1273	0.3687
TCGA-D7-A4YY-01	1.18271	0.8794	0.4112	0.6628	0.5652	0.7593	0.5323	0.7545	0.6738	0.6394	0.3394	0.06546	0.3041
TCGA-D7-A4Z0-01	3.47756	0.7381	0.06219	0.03604	0.08903	0.01714	0.06712	0.01885	0.06617	0.05975	0.6583	0.1542	0.7391
TCGA-D7-A6EV-01	1.52104	0.8483	0.4759	0.3493	0.535	0.6698	0.4321	0.5477	0.5722	0.7135	0.6232	0.321	0.7319
TCGA-D7-A6EX-01	3.94851	0.855	0.07806	0.02751	0.01137	0.01615	0.04878	0.01096	0.052	0.04031	0.8706	0.576	0.7581
TCGA-D7-A6EY-01	3.85519	0.7022	0.05712	0.04145	0.067	0.0462	0.09855	0.01924	0.04199	0.08373	0.5475	0.2462	0.6181
TCGA-D7-A6EZ-01	1.80699	0.8869	0.5251	0.4383	0.4948	0.6165	0.3776	0.6176	0.551	0.7001	0.3024	0.2331	0.5672
TCGA-D7-A6F0-01	2.19506	0.4334	0.03377	0.02051	0.02875	0.02178	0.05274	0.01748	0.04207	0.04803	0.2396	0.4562	0.6737
TCGA-D7-A6F2-01	2.38115	0.5381	0.03591	0.0207	0.0545	0.02041	0.04957	0.01611	0.04571	0.05388	0.8445	0.3887	0.3586
TCGA-D7-A747-01	3.8962	0.8113	0.07292	0.03061	0.03157	0.01776	0.06596	0.01748	0.0439	0.1072	0.5834	0.2168	0.8316
TCGA-D7-A748-01	3.29757	0.7606	0.05785	0.02645	0.02955	0.02546	0.04798	0.01274	0.09208	0.09439	0.5916	0.4275	0.8517
TCGA-D7-A74A-01	0.903017	0.7896	0.5021	0.6358	0.688	0.8046	0.5487	0.7624	0.622	0.2602	0.549	0.08523	0.5347
TCGA-EQ-8122-01	3.15733	0.7047	0.03055	0.02053	0.01796	0.0188	0.0538	0.01507	0.03988	0.07099	0.5922	0.2599	0.5826
TCGA-EQ-A4SO-01	2.68041	0.8476	0.04805	0.02868	0.01987	0.01807	0.04597	0.01459	0.04811	0.07754	0.9259	0.4172	0.6998
TCGA-F1-6177-01	1.0566	0.899	0.451	0.2553	0.4796	0.5677	0.3956	0.6314	0.7904	0.3173	0.4561	0.08259	0.9296
TCGA-F1-6874-01	3.27603	0.523	0.3932	0.2248	0.4743	0.4639	0.3585	0.2567	0.3247	0.3316	0.2934	0.09549	0.3729
TCGA-F1-6875-01	5.44741	0.9112	0.04684	0.02562	0.01168	0.01635	0.04304	0.01657	0.04706	0.04992	0.865	0.1453	0.5204
TCGA-F1-A448-01	2.98552	0.7755	0.06593	0.04528	0.2759	0.217	0.3455	0.4679	0.3638	0.3282	0.5888	0.1973	0.6036
TCGA-F1-A72C-01	2.12133	0.6824	0.07764	0.05985	0.1452	0.04938	0.1344	0.02165	0.08651	0.106	0.398	0.1449	0.439
TCGA-FP-7735-01	1.76156	0.5564	0.1104	0.1643	0.4833	0.6185	0.2803	0.622	0.5369	0.09688	0.4833	0.1151	0.4426
TCGA-FP-7829-01	2.63664	0.8421	0.6555	0.5261	0.5594	0.726	0.5113	0.7721	0.7284	0.8013	0.6347	0.1005	0.2738
TCGA-FP-7916-01	2.56065	0.7434	0.3068	0.3318	0.4769	0.5163	0.363	0.4685	0.4057	0.543	0.3504	0.2509	0.5184
TCGA-FP-7998-01	2.88381	0.6643	0.2991	0.2391	0.4036	0.4684	0.3231	0.3946	0.3109	0.4165	0.4079	0.1909	0.601
TCGA-FP-8099-01	1.32191	0.4668	0.08932	0.03199	0.07856	0.0175	0.06619	0.01695	0.06078	0.08716	0.2535	0.07964	0.176
TCGA-FP-8209-01	5.27472	0.8618	0.06025	0.04815	0.1145	0.01756	0.08427	0.01676	0.05607	0.08341	0.7303	0.5755	0.9193
TCGA-FP-8210-01	3.82821	0.8202	0.08527	0.06615	0.1758	0.08203	0.1384	0.02291	0.08353	0.09919	0.7462	0.36	0.915
TCGA-FP-8211-01	2.92193	0.6286	0.06318	0.04039	0.07897	0.0233	0.0702	0.01755	0.05362	0.07446	0.8875	0.2611	0.5633
TCGA-FP-8631-01	2.36179	0.5612	0.05434	0.02672	0.01329	0.0254	0.05401	0.02388	0.04345	0.1178	0.6012	0.2714	0.8641
TCGA-FP-A4BE-01	1.62274	0.8679	0.55	0.5146	0.5325	0.692	0.5246	0.7039	0.6264	0.7968	0.643	0.1933	0.6383
TCGA-FP-A4BF-01	2.54572	0.8517	0.09677	0.04995	0.206	0.03034	0.1564	0.05634	0.04599	0.07365	0.8586	0.275	0.6028
TCGA-FP-A8CX-01	3.25363	0.6349	0.04587	0.06857	0.1918	0.1156	0.1522	0.04001	0.06458	0.07375	0.4906	0.1791	0.4549
TCGA-FP-A9TM-01	1.92604	0.7089	0.3346	0.251	0.4286	0.5165	0.3487	0.4365	0.308	0.4882	0.515	0.1456	0.5398
TCGA-HF-7132-01	2.72443	0.7622	0.2076	0.2967	0.4315	0.5135	0.3846	0.4689	0.4382	0.184	0.5865	0.1223	0.5085
TCGA-HF-7133-01	4.37994	0.7994	0.0555	0.04038	0.07548	0.02182	0.05282	0.01664	0.06656	0.05757	0.414	0.2665	0.4357
TCGA-HF-7134-01	2.97416	0.4655	0.1213	0.1134	0.3718	0.2061	0.3441	0.555	0.4342	0.6802	0.1079	0.09169	0.1875
TCGA-HF-7136-01	4.48676	0.884	0.03634	0.02065	0.01738	0.01632	0.05664	0.01705	0.04009	0.08935	0.6007	0.5718	0.8561
TCGA-HF-A5NB-01	1.40597	0.897	0.7894	0.7961	0.7116	0.8829	0.5173	0.9115	0.8647	0.8848	0.7786	0.3093	0.488
TCGA-HJ-7597-01	3.69944	0.8695	0.06809	0.02751	0.04269	0.02959	0.07182	0.01737	0.04494	0.06934	0.4609	0.3288	0.6287
TCGA-HU-8238-01	2.75505	0.8115	0.05708	0.03971	0.1297	0.2033	0.1743	0.06644	0.09779	0.1242	0.6095	0.2854	0.5022
TCGA-HU-8243-01	2.10441	0.6605	0.06218	0.03316	0.06539	0.03616	0.08933	0.01354	0.07752	0.07609	0.4201	0.2426	0.3499
TCGA-HU-8244-01	1.74397	0.6993	0.1096	0.02824	0.05134	0.03481	0.05558	0.01522	0.06019	0.05865	0.6606	0.1267	0.837
TCGA-HU-8249-01	1.77428	0.9073	0.05411	0.04787	0.07295	0.02804	0.09645	0.0225	0.06195	0.3083	0.3647	0.07567	0.7817
TCGA-HU-8602-01	1.89886	0.7095	0.3113	0.3757	0.4846	0.5911	0.3891	0.6007	0.5225	0.5503	0.662	0.1909	0.6217
TCGA-HU-8604-01	2.47234	0.7587	0.08545	0.04696	0.1572	0.0335	0.0956	0.02883	0.06398	0.08167	0.6805	0.2438	0.7216
TCGA-HU-8608-01	2.7007	0.8655	0.3933	0.3748	0.4591	0.5636	0.437	0.5427	0.455	0.6288	0.6195	0.2422	0.5629
TCGA-HU-8610-01	3.08386	0.8878	0.3298	0.1586	0.4603	0.4802	0.2296	0.4294	0.3628	0.2693	0.7385	0.1674	0.63
TCGA-HU-A4G2-01	2.66018	0.8424	0.2711	0.4082	0.5602	0.6262	0.3644	0.5093	0.4469	0.4559	0.8232	0.5401	0.779
TCGA-HU-A4G3-01	2.81747	0.5763	0.05798	0.03515	0.08541	0.04492	0.0995	0.02422	0.06618	0.0589	0.6029	0.2273	0.5705
TCGA-HU-A4G6-01	1.2869	0.8081	0.8019	0.7421	0.6302	0.8337	0.6645	0.8641	0.7959	0.6595	0.4459	0.08951	0.4941
TCGA-HU-A4G8-01	3.52497	0.7821	0.08675	0.05237	0.1424	0.05502	0.1137	0.02607	0.07851	0.06161	0.6726	0.3068	0.5063
TCGA-HU-A4G9-01	0.790754	0.7375	0.7797	0.5831	0.5789	0.8092	0.6306	0.861	0.7972	0.8834	0.2365	0.1545	0.6027
TCGA-HU-A4GC-01	1.76156	0.6191	0.0769	0.06526	0.1695	0.04842	0.1437	0.0236	0.09065	0.07786	0.6267	0.09304	0.4625
TCGA-HU-A4GD-01	1.43827	0.3557	0.2172	0.033	0.07403	0.02444	0.1286	0.0749	0.2609	0.5223	0.1847	0.06578	0.2713
TCGA-HU-A4GF-01	2.39815	0.6722	0.07121	0.03422	0.09212	0.02337	0.07602	0.0251	0.05588	0.3131	0.313	0.1099	0.2559
TCGA-HU-A4GH-01	3.63219	0.7437	0.04658	0.04573	0.1631	0.09368	0.1076	0.03525	0.07137	0.07824	0.5955	0.1252	0.4345
TCGA-HU-A4GJ-01	1.88352	0.7597	0.1704	0.2089	0.3389	0.3601	0.2956	0.2725	0.1798	0.2393	0.5064	0.2118	0.6978
TCGA-HU-A4GN-01	1.01436	0.5717	0.4439	0.2455	0.4705	0.6095	0.5002	0.5232	0.5433	0.3411	0.4545	0.1103	0.517
TCGA-HU-A4GP-01	2.32164	0.3046	0.08787	0.04105	0.08369	0.04139	0.1491	0.01748	0.08588	0.1042	0.1926	0.06138	0.2628
TCGA-HU-A4GQ-01	2.38439	0.8446	0.06171	0.03255	0.06398	0.03617	0.09291	0.01784	0.03584	0.06149	0.1405	0.1244	0.4913
TCGA-HU-A4GT-01	1.60389	0.8165	0.2016	0.04846	0.2014	0.1307	0.2904	0.1175	0.1569	0.5554	0.2038	0.09687	0.2625
TCGA-HU-A4GU-01	1.30451	0.8721	0.7403	0.8429	0.6331	0.797	0.607	0.8059	0.7299	0.783	0.648	0.06088	0.3036
TCGA-HU-A4GX-01	1.38958	0.8221	0.28	0.07435	0.1215	0.07896	0.1623	0.04716	0.05802	0.5483	0.3694	0.1721	0.5683
TCGA-HU-A4GY-01	2.03885	0.7265	0.08513	0.07172	0.2293	0.09197	0.1457	0.2105	0.1241	0.09443	0.6867	0.2832	0.7285
TCGA-HU-A4H0-01	1.58982	0.6167	0.5917	0.6124	0.5211	0.733	0.3635	0.6721	0.6463	0.6707	0.2195	0.08541	0.6283
TCGA-HU-A4H2-01	0.871834	0.5752	0.07958	0.04799	0.2001	0.04811	0.1616	0.02666	0.1078	0.06986	0.3858	0.1507	0.4141
TCGA-HU-A4H3-01	1.10434	0.4076	0.3307	0.2789	0.6779	0.7457	0.2111	0.761	0.6092	0.7953	0.1314	0.1268	0.3635
TCGA-HU-A4H4-01	1.58982	0.7057	0.05906	0.03255	0.1146	0.0294	0.1106	0.02323	0.05135	0.06592	0.4939	0.1978	0.5102
TCGA-HU-A4H5-01	1.86388	0.3251	0.0283	0.03195	0.02048	0.01871	0.05144	0.016	0.031	0.07863	0.1755	0.09303	0.2591
TCGA-HU-A4H6-01	2.14063	0.7658	0.1017	0.1094	0.2851	0.1865	0.2186	0.1015	0.1056	0.09402	0.4765	0.1044	0.5496
TCGA-HU-A4H8-01	1.07038	0.6891	0.5715	0.5686	0.567	0.7224	0.4451	0.7649	0.6086	0.4524	0.3339	0.0684	0.2817
TCGA-HU-A4HB-01	2.39491	0.725	0.06889	0.08475	0.2127	0.1272	0.1627	0.06578	0.1102	0.09229	0.5166	0.2465	0.6642
TCGA-HU-A4HD-01	1.93711	0.7117	0.05264	0.03263	0.05564	0.02845	0.0927	0.01933	0.05227	0.07144	0.6394	0.1643	0.8468
TCGA-IN-7806-01	3.32815	0.7382	0.04863	0.02737	0.08799	0.03064	0.06835	0.02006	0.04831	0.1157	0.5061	0.1246	0.3882
TCGA-IN-7808-01	3.11124	0.9075	0.2306	0.1949	0.3591	0.478	0.3222	0.3137	0.2874	0.1748	0.894	0.467	0.4923
TCGA-IN-8462-01	3.22769	0.8268	0.3632	0.3577	0.4886	0.5997	0.4802	0.5471	0.4662	0.5526	0.8294	0.2254	0.6305
TCGA-IN-8663-01	1.63696	0.3764	0.04589	0.02269	0.02291	0.02243	0.0591	0.02124	0.04622	0.05549	0.3332	0.08781	0.3425
TCGA-IN-A6RI-01	1.41146	0.6502	0.04122	0.03296	0.02887	0.02273	0.03387	0.0148	0.05329	0.1302	0.4134	0.3786	0.4095
TCGA-IN-A6RJ-01	3.44483	0.6671	0.05046	0.03792	0.04213	0.02416	0.06184	0.0196	0.07326	0.1315	0.6646	0.2429	0.8163
TCGA-IN-A6RL-01	2.60398	0.7381	0.1643	0.08965	0.3846	0.2883	0.3119	0.1602	0.1928	0.1337	0.6279	0.3258	0.4739
TCGA-IN-A6RO-01	0.99279	0.9011	0.7559	0.6749	0.6208	0.8336	0.5473	0.8237	0.837	0.7177	0.7655	0.1977	0.4731
TCGA-IN-A6RR-01	1.43827	0.8972	0.589	0.5484	0.6611	0.7162	0.56	0.7045	0.7081	0.7365	0.8523	0.4316	0.3602
TCGA-IN-A6RS-01	2.34168	0.8313	0.05214	0.03135	0.04892	0.02484	0.05656	0.0226	0.05014	0.09756	0.8258	0.3406	0.8371
TCGA-IN-A7NR-01	2.82606	0.6798	0.0624	0.0337	0.04305	0.01948	0.05391	0.02003	0.04461	0.07572	0.6495	0.2078	0.6971
TCGA-IN-A7NT-01	2.62993	0.7584	0.4066	0.3648	0.4374	0.5879	0.4939	0.5097	0.4945	0.6294	0.6588	0.2921	0.7908
TCGA-IN-A7NU-01	2.18569	0.5656	0.2394	0.1881	0.3169	0.4357	0.3554	0.252	0.2847	0.1985	0.5994	0.1563	0.5886
TCGA-IN-AB1V-01	4.04694	0.4885	0.0319	0.03155	0.05958	0.0215	0.08453	0.0184	0.04455	0.06324	0.4442	0.1784	0.4221
TCGA-IN-AB1X-01	2.73972	0.8075	0.3181	0.126	0.353	0.4043	0.1812	0.299	NA	0.1423	0.5146	0.1561	0.5805
TCGA-IP-7968-01	5.7412	0.8675	0.0723	0.03208	0.01592	0.02393	0.05129	0.02188	0.04545	0.07028	0.6999	0.4475	0.729
TCGA-KB-A6F7-01	2.61569	0.5187	0.03864	0.03696	0.02521	0.02034	0.04595	0.01279	0.05182	0.0773	0.4893	0.1548	0.4326
TCGA-KB-A93G-01	4.23372	0.8413	0.03358	0.03048	0.01612	0.01699	0.04885	0.01515	0.04024	0.0714	0.7652	0.2135	0.778
TCGA-KB-A93H-01	0.823748	0.6483	0.04574	0.2717	0.4678	0.5037	0.2972	0.4269	0.4055	0.2245	0.2533	0.09495	0.2474
TCGA-KB-A93J-01	1.74818	0.854	0.04782	0.03394	0.01733	0.01719	0.07227	0.01552	0.03934	0.09181	0.8086	0.1024	0.1995
TCGA-MX-A5UG-01	4.05164	0.8064	0.1459	0.08702	0.2639	0.2186	0.2063	0.112	0.1285	0.0992	0.5127	0.2059	0.766
TCGA-MX-A5UJ-01	2.75079	0.8709	0.05677	0.02781	0.06631	0.1449	0.1479	0.1095	0.06446	0.07785	0.3318	0.3793	0.4513
TCGA-MX-A663-01	3.2868	0.543	0.05022	0.02658	0.02735	0.06699	0.05151	0.02659	0.04902	0.06192	0.3431	0.1711	0.5478
TCGA-MX-A666-01	3.05127	0.5968	0.07071	0.08497	0.2494	0.1195	0.2004	0.02766	0.1079	0.07269	0.5395	0.3036	0.5602
TCGA-R5-A7O7-01	2.44615	0.6834	0.0793	0.07811	0.02601	0.01631	0.07867	0.02041	0.04412	0.1158	0.637	0.275	0.6153
TCGA-R5-A7ZE-01	3.36061	0.3686	0.03778	0.02797	0.01678	0.02148	0.05497	0.0204	0.04649	0.07002	0.6139	0.1524	0.8029
TCGA-R5-A7ZF-01	2.27224	0.897	0.03579	0.02762	0.01755	0.02291	0.05415	0.01688	0.03829	0.07176	0.6406	0.1598	0.7027
TCGA-R5-A7ZI-01	1.15058	0.7966	0.3852	0.08956	0.05536	0.01987	0.2848	0.02147	0.07582	0.0968	0.4592	0.1251	0.5477
TCGA-R5-A7ZR-01	2.07075	0.6369	0.05026	0.04245	0.04217	0.03096	0.08391	0.02285	0.03226	0.08914	0.4329	0.1618	0.5091
TCGA-R5-A805-01	2.7969	0.8193	0.3903	0.3772	0.4185	0.5881	0.409	0.5528	0.4375	0.4769	0.8061	0.2543	0.7036
TCGA-RD-A7BS-01	3.42214	0.7923	0.1773	0.1694	0.4057	0.3815	0.3446	0.2047	0.2541	0.1976	0.7866	0.1578	0.5634
TCGA-RD-A7BT-01	1.51603	0.5729	0.05741	0.05462	0.111	0.02318	0.08846	0.0176	0.06499	0.07672	0.3843	0.08142	0.291
TCGA-RD-A7BW-01	4.2233	0.773	0.0631	0.05011	0.2297	0.02894	0.1164	0.01896	0.07964	0.1089	0.4003	0.3937	0.8158
TCGA-RD-A7C1-01	1.62748	0.564	0.195	0.0711	0.3302	0.04306	0.1227	0.3863	0.2935	0.2507	0.6318	0.1403	0.6668
TCGA-RD-A8MV-01	1.98544	0.6952	0.1711	0.05162	0.2401	0.2415	0.1694	0.1865	0.2487	0.2454	0.6348	0.1519	0.5541
TCGA-RD-A8MW-01	2.60398	0.3507	0.03721	0.02436	0.0303	0.02667	0.04587	0.01856	0.03514	0.05018	0.3825	0.08292	0.4773
TCGA-RD-A8N0-01	2.74653	0.775	0.1093	0.07642	0.1783	0.1061	0.1782	0.05816	0.1265	0.1083	0.5145	0.3641	0.7421
TCGA-RD-A8N1-01	1.77428	0.7378	0.05465	0.04539	0.1267	0.04777	0.1013	0.02458	0.05917	0.0987	0.6486	0.185	0.514
TCGA-RD-A8N2-01	4.18925	0.8021	0.05266	0.03277	0.02782	0.03014	0.04609	0.02114	0.04176	0.06143	0.7361	0.6525	0.9324
TCGA-RD-A8N4-01	3.5762	0.7774	0.05435	0.03379	0.2243	0.03006	0.06752	0.1065	0.1307	0.06586	0.6753	0.6351	0.8504
TCGA-RD-A8N5-01	4.19209	0.6935	0.0349	0.02473	0.02223	0.02174	0.06441	0.01668	0.04374	0.05892	0.7081	0.1895	0.6773
TCGA-RD-A8N6-01	3.18222	0.6697	0.04049	0.02321	0.01354	0.01737	0.04099	0.02441	0.03076	0.05708	0.6629	0.372	0.5005
TCGA-RD-A8N9-01	3.29128	0.8713	0.07257	0.03185	0.0881	0.02707	0.1301	0.02888	0.04737	0.1214	0.6812	0.2259	0.7409
TCGA-RD-A8NB-01	2.95062	0.8455	0.04959	0.03152	0.03523	0.0201	0.05455	0.01622	0.04444	0.0675	0.7145	0.2384	0.8003
TCGA-SW-A7EA-01	1.14405	0.8724	0.07007	0.03548	0.01814	0.01839	0.05582	0.01865	0.06205	0.0709	0.4927	0.08657	0.7788
TCGA-SW-A7EB-01	2.1569	0.7559	0.08997	0.03756	0.05631	0.02122	0.09685	0.0282	0.03828	0.1001	0.5434	0.2142	0.7708
TCGA-VQ-A8DT-01	1.79487	0.4972	0.1567	0.1296	0.2763	0.4404	0.2935	0.2963	0.2254	0.2763	0.4233	0.1117	0.4411
TCGA-VQ-A8DU-01	2.82778	0.6999	0.053	0.04685	0.05653	0.05027	0.08393	0.02509	0.04556	0.0735	0.4216	0.1742	0.6388
TCGA-VQ-A8DV-01	2.95062	0.3364	0.04151	0.02059	0.02102	0.02325	0.04568	0.02074	0.04268	0.06602	0.3465	0.183	0.5549
TCGA-VQ-A8DZ-01	1.90692	0.5406	0.03776	0.02987	0.0652	0.02258	0.09211	0.02133	0.04985	0.08586	0.6927	0.1936	0.6743
TCGA-VQ-A8E0-01	2.99076	0.6172	0.0388	0.02786	0.01604	0.01533	0.05156	0.02184	0.03691	0.09929	0.8148	0.475	0.7787
TCGA-VQ-A8E2-01	3.74566	0.7826	0.04749	0.03869	0.0311	0.02362	0.05916	0.02131	0.05094	0.06247	0.4877	0.1384	0.6793
TCGA-VQ-A8E3-01	1.79914	0.3237	0.6163	0.3304	0.4771	0.5937	0.3909	0.5406	0.4546	0.6928	0.1956	0.1099	0.2584
TCGA-VQ-A8E7-01	2.04643	0.9092	0.04422	0.03329	0.08537	0.02131	0.0828	0.01524	0.04965	0.06842	0.3971	0.08733	0.6052
TCGA-VQ-A8P2-01	2.86567	0.9343	0.4953	0.1174	0.4701	0.5625	0.3597	0.5061	0.5074	0.8401	0.8179	0.09868	0.6248
TCGA-VQ-A8P3-01	3.23573	0.8105	0.05145	0.02448	0.02053	0.02634	0.03995	0.02009	0.04343	0.09405	0.5626	0.2213	0.8699
TCGA-VQ-A8P5-01	3.5982	0.8498	0.04257	0.02712	0.02319	0.01923	0.04623	0.01706	0.06113	0.04828	0.7161	0.2178	0.8346
TCGA-VQ-A8P8-01	3.36874	0.6684	0.116	0.07605	0.2088	0.2275	0.1978	0.06399	0.1212	0.1892	0.3803	0.1119	0.6368
TCGA-VQ-A8PB-01	2.70663	0.8387	0.06011	0.05268	0.08924	0.01812	0.09273	0.01758	0.06165	0.3102	0.6256	0.07818	0.3473
TCGA-VQ-A8PC-01	3.60555	0.633	0.2424	0.2379	0.4013	0.4941	0.3616	0.3734	0.2914	0.2645	0.4353	0.1134	0.714
TCGA-VQ-A8PD-01	3.06535	0.7597	0.09657	0.1684	0.3254	0.2685	0.2356	0.1118	0.1626	0.1554	0.5286	0.1544	0.7239
TCGA-VQ-A8PE-01	2.63664	0.733	0.07682	0.04943	0.1368	0.05331	0.1028	0.02078	0.04474	0.09437	0.5926	0.2543	0.6687
TCGA-VQ-A8PF-01	2.27462	0.7708	0.4058	0.3433	0.4867	0.5626	0.3728	0.4912	0.4122	0.5222	0.304	0.1156	0.644
TCGA-VQ-A8PH-01	1.77428	0.6357	0.07052	0.05516	0.05861	0.03914	0.1047	0.04237	0.06232	0.06298	0.1908	0.1596	0.2792
TCGA-VQ-A8PJ-01	3.38682	0.4656	0.03678	0.02335	0.05133	0.01776	0.08334	0.01615	0.03753	0.07522	0.5024	0.07322	0.3373
TCGA-VQ-A8PK-01	3.77344	0.6542	0.04056	0.03785	0.02779	0.01707	0.05705	0.01559	0.05292	0.04738	0.5217	0.09436	0.3222
TCGA-VQ-A8PM-01	3.92421	0.6781	0.09209	0.096	0.2946	0.1853	0.1808	0.05212	0.1366	0.1187	0.4589	0.1374	0.6106
TCGA-VQ-A8PO-01	2.15069	0.6514	0.05567	0.03339	0.07746	0.02858	0.06365	0.02407	0.03822	0.08486	0.7082	0.1642	0.7268
TCGA-VQ-A8PP-01	4.05446	0.8882	0.05641	0.02479	0.09115	0.02226	0.08342	0.0171	0.06473	0.09199	0.8318	0.1109	0.817
TCGA-VQ-A8PQ-01	2.63245	0.8299	0.131	0.0832	0.3265	0.2787	0.2193	0.1205	0.1657	0.09683	0.7373	0.2797	0.7565
TCGA-VQ-A8PU-01	3.23573	0.6353	0.02775	0.01915	0.01277	0.01587	0.06104	0.01638	0.03901	0.05943	0.4724	0.08075	0.5609
TCGA-VQ-A8PX-01	1.77428	0.7791	0.1828	0.04354	0.1833	0.02946	0.09531	0.03176	0.06747	0.0789	0.4835	0.1338	0.4161
TCGA-VQ-A91A-01	4.27446	0.8324	0.03973	0.03017	0.02795	0.01598	0.07004	0.01723	0.05392	0.06731	0.7854	0.2398	0.5268
TCGA-VQ-A91D-01	1.11767	0.4668	0.6382	0.06639	0.5522	0.215	0.2517	0.3329	0.3549	0.08001	0.2625	0.1063	0.3518
TCGA-VQ-A91E-01	1.68278	0.8036	0.07155	0.08525	0.1835	0.05128	0.1246	0.03868	0.05995	0.08642	0.3505	0.1148	0.3912
TCGA-VQ-A91K-01	1.77003	0.6474	0.5699	0.5524	0.5097	0.6609	0.4714	0.6292	0.6511	0.8442	0.2561	0.1266	0.8939
TCGA-VQ-A91N-01	2.57312	0.7796	0.07152	0.02776	0.1574	0.1381	0.352	0.3335	0.227	0.2964	0.5202	0.1569	0.3014
TCGA-VQ-A91Q-01	3.94851	0.856	0.04426	0.02933	0.02816	0.01741	0.06556	0.01376	0.0346	0.05031	0.789	0.3131	0.8553
TCGA-VQ-A91S-01	1.89886	0.7345	0.07545	0.03186	0.04761	0.2013	0.0815	0.01825	0.1157	0.13	0.4144	0.1524	0.6226
TCGA-VQ-A91U-01	1.63222	0.542	0.04799	0.02695	0.09779	0.02719	0.07071	0.01759	0.06819	0.2268	0.1126	0.06536	0.1625
TCGA-VQ-A91V-01	3.26886	0.6849	0.2571	0.2454	0.4223	0.4956	0.367	0.4352	0.3302	0.232	0.7175	0.1574	0.2195
TCGA-VQ-A91W-01	2.21386	0.3688	0.3698	0.3497	0.4854	0.562	0.2297	0.5961	0.3136	0.755	0.2222	0.09654	0.3193
TCGA-VQ-A91X-01	0.641556	0.3838	0.05798	0.04151	0.09625	0.04126	0.07242	0.01784	0.06474	0.06681	0.1248	0.04342	0.1248
TCGA-VQ-A91Y-01	3.33176	0.5588	0.06784	0.04197	0.08482	0.02139	0.07818	0.01617	0.06858	0.09382	0.4162	0.1809	0.4872
TCGA-VQ-A91Z-01	1.42762	0.8409	0.0332	0.01879	0.01642	0.01482	0.05117	0.01799	0.03758	0.06802	0.5131	0.0756	0.4255
TCGA-VQ-A922-01	4.06762	0.4565	0.03773	0.02209	0.04521	0.01657	0.04999	0.02065	0.03962	0.08884	0.3399	0.09537	0.4004
TCGA-VQ-A923-01	2.25087	0.5572	0.5396	0.4135	0.5331	0.6201	0.3819	0.6335	0.4833	0.7869	0.2289	0.09018	0.4246
TCGA-VQ-A924-01	1.45944	0.8214	0.4405	0.3462	0.475	0.529	0.3524	0.4476	0.4995	0.4755	0.3648	0.1334	0.3218
TCGA-VQ-A925-01	4.02253	0.4164	0.05475	0.0418	0.12	0.02929	0.05789	0.02158	0.0458	0.07821	0.1942	0.101	0.2717
TCGA-VQ-A927-01	2.73122	0.7003	0.03889	0.04398	0.1488	0.04782	0.07527	0.02593	0.07589	0.08877	0.3973	0.08882	0.6605
TCGA-VQ-A928-01	2.24771	0.8071	0.0458	0.04002	0.04905	0.01592	0.05819	0.01901	0.03573	0.1378	0.7501	0.2254	0.6772
TCGA-VQ-A92D-01	1.77782	0.9015	0.4151	0.2763	0.4972	0.5021	0.4663	0.5238	0.5622	0.2143	0.5247	0.236	0.71
TCGA-VQ-A94O-01	2.29529	0.2451	0.04957	0.04854	0.0634	0.01905	0.06718	0.01798	0.04982	0.0749	0.1348	0.07042	0.1918
TCGA-VQ-A94P-01	4.03567	0.8024	0.07497	0.07512	0.2183	0.1535	0.1709	0.02337	0.07911	0.1328	0.6966	0.4676	0.8438
TCGA-VQ-A94R-01	1.63696	0.272	0.3956	0.2841	0.5945	0.6619	0.4119	0.6952	0.6154	0.3658	0.179	0.04897	0.1724
TCGA-VQ-A94T-01	3.82914	0.7581	0.03626	0.0179	0.01188	0.01428	0.06687	0.01424	0.03827	0.06646	0.8285	0.1219	0.9108
TCGA-VQ-A94U-01	1.92604	0.7315	0.06568	0.4022	0.5087	0.5673	0.315	0.6399	0.6347	0.6538	0.6022	0.1117	0.7504
TCGA-VQ-AA64-01	4.29818	0.6562	0.04486	0.04743	0.1654	0.05975	0.1043	0.02259	0.05633	0.08201	0.4932	0.1467	0.4495
TCGA-VQ-AA68-01	1.46467	0.6847	0.4047	0.3903	0.4491	0.5956	0.3622	0.5205	0.5142	0.6864	0.6798	0.3522	0.7172
TCGA-VQ-AA69-01	1.26902	0.6405	0.7531	0.6485	0.5766	0.5589	0.5762	0.7739	0.7477	0.8368	0.1293	0.1101	0.1899
TCGA-VQ-AA6A-01	2.20445	0.4905	0.04051	0.02973	0.06149	0.02561	0.07493	0.01804	0.06915	0.05837	0.4335	0.09042	0.1649
TCGA-VQ-AA6B-01	1.47509	0.7968	0.2724	0.06797	0.4708	0.2127	0.1872	0.3197	0.3565	0.4037	0.118	0.09667	0.1624
TCGA-VQ-AA6D-01	2.50357	0.8659	0.03986	0.03591	0.0145	0.01621	0.05558	0.01684	0.05498	0.1053	0.72	0.2141	0.5297
TCGA-VQ-AA6F-01	5.0589	0.6999	0.05193	0.05634	0.2306	0.08049	0.1654	0.03775	0.1	0.09899	0.361	0.1689	0.4298
TCGA-VQ-AA6G-01	2.56813	0.669	0.04948	0.0333	0.1252	0.01859	0.1122	0.02354	0.04766	0.08535	0.7059	0.2143	0.5839
TCGA-VQ-AA6I-01	1.79914	0.4154	0.08113	0.03108	0.161	0.02019	0.09295	0.02111	0.07425	0.07757	0.1552	0.07869	0.2315
TCGA-VQ-AA6J-01	2.05326	0.6122	0.1021	0.04748	0.1878	0.04494	0.1438	0.0379	0.05951	0.1054	0.4739	0.165	0.4911
TCGA-VQ-AA6K-01	3.81985	0.6519	0.05861	0.02384	0.05862	0.01998	0.09986	0.02037	0.03862	0.09442	0.7771	0.2272	0.8021
TCGA-ZA-A8F6-01	4.10338	0.708	0.04708	0.03276	0.0622	0.02317	0.0621	0.02186	0.03895	0.06268	0.4702	0.3017	0.8085
TCGA-ZQ-A9CR-01	3.27334	0.4884	0.06248	0.03726	0.1282	0.07857	0.07909	0.02804	0.05531	0.09528	0.266	0.1749	0.5454

## Sheet: GAMT 
	Log2(TPM+1)	cg03076130	cg24229707	cg09507386	cg23960750	cg00308133	cg24102241	cg03437204	cg23191024	cg15710205	cg09428024	cg02966153	cg04260368	cg27317433	cg06931418	cg05989054
TCGA-3M-AB46-01	0.941119	0.2882	0.3493	0.3961	0.06469	0.0181	0.4578	0.2808	0.02115	0.0176	0.04168	0.07397	0.2059	0.08948	0.7106	0.3003
TCGA-3M-AB47-01	2.49534	0.4554	0.5786	0.6228	0.1381	0.2059	0.5308	0.1871	0.05934	0.07833	0.1222	0.5129	0.4962	0.5166	0.68	0.5613
TCGA-B7-5816-01	2.1275	0.4872	0.5597	0.7427	0.08499	0.4609	0.5805	0.4333	0.3152	0.4243	0.5474	0.3848	0.3722	0.4084	0.7194	0.4551
TCGA-B7-5818-01	1.06353	0.6677	0.8421	0.9435	0.5411	0.6115	0.594	0.4834	0.3659	0.4254	0.6295	0.5916	0.625	0.5659	0.7828	0.6537
TCGA-B7-A5TI-01	2.10441	0.4705	0.5051	0.6051	0.1107	0.01698	0.01715	0.04154	0.01749	0.01845	0.02959	0.04003	0.09306	0.02709	0.7411	0.6367
TCGA-B7-A5TJ-01	1.13748	0.31	0.4237	0.4953	0.06511	0.2117	0.7234	0.4872	0.5723	0.6636	0.6804	0.789	0.7073	0.738	0.818	0.6083
TCGA-B7-A5TK-01	2.12441	0.829	0.8208	0.9699	0.3905	0.428	0.5924	0.2641	0.1861	0.2402	0.3338	0.4694	0.4863	0.5112	0.6706	0.6192
TCGA-B7-A5TN-01	2.41113	0.3963	0.5113	0.6145	0.0928	0.01639	0.576	0.3721	0.01893	0.01547	0.0336	0.2457	0.3625	0.1844	0.8275	0.4177
TCGA-BR-6452-01	1.4489	0.4255	0.5105	0.6473	0.1843	0.5403	0.6805	0.4713	0.519	0.5787	0.5862	0.6209	0.5914	0.6279	0.7302	0.6024
TCGA-BR-6453-01	3.24468	0.6025	0.704	0.825	0.1382	0.299	0.5513	0.3779	0.06658	0.04415	0.0559	0.3903	0.4231	0.3503	0.4957	0.4207
TCGA-BR-6454-01	2.74653	0.5199	0.5698	0.5933	0.1537	0.01512	0.3281	0.2781	0.07099	0.1568	0.1052	0.1977	0.3433	0.2535	0.555	0.3073
TCGA-BR-6455-01	6.40906	0.8425	0.8929	0.9881	0.1667	0.01506	0.01334	0.05084	0.01348	0.01454	0.03291	0.7625	0.7006	0.7035	0.7815	0.7691
TCGA-BR-6456-01	2.90458	0.4056	0.5252	0.5957	0.1231	0.0178	0.1407	0.2245	0.01697	0.01766	0.04996	0.5667	0.5622	0.5608	0.7846	0.6832
TCGA-BR-6457-01	3.46755	0.5779	0.641	0.7554	0.169	0.2794	0.4768	0.3235	0.1853	0.2071	0.2306	0.2653	0.3438	0.3109	0.6619	0.5256
TCGA-BR-6458-01	2.75079	0.4638	0.6507	0.6257	0.1541	0.02503	0.5806	0.3662	0.3037	0.4413	0.493	0.5214	0.5537	0.5151	0.7709	0.6216
TCGA-BR-6563-01	3.39406	0.5765	0.6834	0.8317	0.1325	0.02394	0.4427	0.1974	0.02071	0.01508	0.05211	0.06453	0.2114	0.1504	0.705	0.5272
TCGA-BR-6564-01	3.70313	0.5368	0.68	0.833	0.09568	0.01936	0.1421	0.1355	0.03768	0.04017	0.03301	0.3389	0.4147	0.3907	0.7957	0.5806
TCGA-BR-6565-01	2.24771	0.432	0.6531	0.6856	0.1318	0.0163	0.08153	0.2028	0.01844	0.01712	0.03748	0.2218	0.3535	0.2892	0.7331	0.5839
TCGA-BR-6566-01	1.64172	0.4446	0.5188	0.6031	0.1232	0.02583	0.5903	0.3344	0.1139	0.09018	0.09225	0.5737	0.5443	0.533	0.6419	0.5396
TCGA-BR-6705-01	4.73612	0.6627	0.8119	0.94	0.1708	0.01806	0.01594	0.0589	0.0142	0.01732	0.02994	0.05141	0.2048	0.08093	0.7197	0.6784
TCGA-BR-6706-01	3.06887	0.7366	0.7926	0.9047	0.2724	0.02519	0.03454	0.2699	0.03503	0.04773	0.03326	0.3704	0.4346	0.4042	0.7	0.5997
TCGA-BR-6707-01	2.04946	0.7678	0.8085	0.9449	0.5051	0.5849	0.6467	0.4898	0.2623	0.306	0.3122	0.6363	0.599	0.6106	0.7521	0.6644
TCGA-BR-6709-01	4.95619	0.7981	0.8053	0.8817	0.1664	0.01879	0.01461	0.0336	0.01486	0.01664	0.03503	0.03194	0.1042	0.03418	0.5906	0.5844
TCGA-BR-6710-01	3.79663	0.556	0.7225	0.9668	0.1187	0.0181	0.01506	0.0579	0.01618	0.0189	0.03562	0.228	0.3183	0.3157	0.7869	0.6177
TCGA-BR-6801-01	1.43297	0.4341	0.4608	0.5152	0.1153	0.02075	0.01411	0.05349	0.01647	0.01649	0.03876	0.04806	0.1774	0.05293	0.851	0.7457
TCGA-BR-6802-01	1.94822	0.5814	0.5789	0.6428	0.1556	0.3313	0.5754	0.4164	0.2653	0.3068	0.4261	0.3754	0.3994	0.419	0.5893	0.5557
TCGA-BR-6803-01	3.3579	0.5704	0.6484	0.7314	0.1567	0.01711	0.01638	0.06493	0.01586	0.01672	0.02676	0.03551	0.1411	0.04836	0.6872	0.5687
TCGA-BR-6852-01	1.96679	0.6375	0.66	0.739	0.2112	0.4921	0.6045	0.4552	0.3353	0.3904	0.3598	0.5263	0.5086	0.5154	0.6529	0.592
TCGA-BR-7196-01	3.00038	0.739	0.7841	0.9203	0.3197	0.4533	0.4857	0.313	0.08238	0.07887	0.0496	0.3074	0.3849	0.3744	0.6343	0.5152
TCGA-BR-7197-01	2.29291	0.4009	0.7128	0.7575	0.08241	0.02442	0.02066	0.07755	0.02118	0.02048	0.03263	0.4926	0.4732	0.4488	0.8416	0.6974
TCGA-BR-7703-01	1.22032	0.3543	0.3996	0.4449	0.09435	0.4598	0.6936	0.5139	0.5722	0.6092	0.6553	0.7371	0.6652	0.696	0.6126	0.7061
TCGA-BR-7704-01	4.41709	0.3698	0.7056	0.8646	0.1127	0.0277	0.0268	0.3563	0.02361	0.01372	0.03044	0.5659	0.5146	0.5424	0.8419	0.6562
TCGA-BR-7707-01	1.58515	0.4047	0.4616	0.5449	0.1022	0.5155	0.6156	0.434	0.4917	0.5701	0.5223	0.5845	0.5638	0.5472	0.707	0.4866
TCGA-BR-7715-01	4.25645	0.5829	0.7533	0.9809	0.047	0.05871	0.2532	0.2386	0.04536	0.04096	0.08308	0.6748	0.4526	0.6317	0.8765	0.763
TCGA-BR-7716-01	2.56813	0.5362	0.6119	0.7125	0.1304	0.01722	0.01744	0.04348	0.01943	0.01507	0.02894	0.02858	0.08917	0.02904	0.6725	0.4263
TCGA-BR-7717-01	2.05629	0.3749	0.4935	0.5318	0.09203	0.1064	0.6583	0.4645	0.4132	0.5169	0.5373	0.6201	0.6197	0.6243	0.6652	0.3255
TCGA-BR-7722-01	2.02827	0.3561	0.3943	0.4762	0.0886	0.01652	0.06079	0.08994	0.02317	0.01391	0.02937	0.404	0.499	0.3252	0.3856	0.2943
TCGA-BR-7723-01	6.88822	0.6506	0.7346	0.9431	0.1019	0.01927	0.01567	0.03705	0.03009	0.01439	0.02589	0.04304	0.09977	0.04521	0.7743	0.6359
TCGA-BR-7851-01	1.31616	0.4114	0.4588	0.6537	0.1255	0.5696	0.6476	0.468	0.4236	0.547	0.5899	0.7074	0.6611	0.666	0.7864	0.6406
TCGA-BR-7901-01	3.27513	0.4731	0.6299	0.743	0.1324	0.01713	0.01727	0.04988	0.0195	0.01845	0.02696	0.03688	0.09276	0.02067	0.6715	0.4561
TCGA-BR-7957-01	3.21608	0.5955	0.6956	0.8163	0.119	0.3129	0.5254	0.3396	0.3196	0.3301	0.1676	0.2876	0.3793	0.3505	0.7171	0.642
TCGA-BR-7958-01	2.38924	0.488	0.5052	0.6294	0.1951	0.02326	0.5002	0.3993	0.4098	0.4659	0.2987	0.6325	0.6032	0.5859	0.696	0.5478
TCGA-BR-7959-01	2.30167	0.4339	0.4717	0.6429	0.102	0.02593	0.6568	0.3129	0.2917	0.3595	0.2011	0.678	0.6255	0.6944	0.7982	0.5487
TCGA-BR-8058-01	2.98028	0.5638	0.5722	0.7257	0.1615	0.01725	0.02112	0.05141	0.01284	0.01424	0.02907	0.03221	0.09325	0.02613	0.6687	0.5272
TCGA-BR-8059-01	4.16374	0.5011	0.657	0.8774	0.1141	0.02161	0.01613	0.0576	0.01799	0.01535	0.02517	0.07768	0.2657	0.1925	0.7481	0.6678
TCGA-BR-8060-01	2.59729	0.4196	0.4336	0.5459	0.08008	0.02185	0.01661	0.04681	0.01999	0.01546	0.02298	0.03276	0.06976	0.02124	0.3402	0.2298
TCGA-BR-8077-01	3.58903	0.5116	0.7387	0.9222	0.09846	0.01947	0.1836	0.1181	0.01804	0.01549	0.03592	0.05906	0.2071	0.09451	0.8961	0.6682
TCGA-BR-8078-01	1.43297	0.5527	0.4533	0.5516	0.2124	0.6804	0.704	0.4689	0.6281	0.6395	0.6547	0.7557	0.7518	0.7558	0.7719	0.7071
TCGA-BR-8080-01	2.59729	0.5917	0.663	0.7463	0.1468	0.019	0.3858	0.09923	0.01713	0.01497	0.02247	0.06382	0.2506	0.05927	0.6473	0.5401
TCGA-BR-8081-01	2.38115	0.6318	0.7055	0.8863	0.1451	0.5127	0.554	0.3969	0.08932	0.07954	0.05131	0.4233	0.564	0.5312	0.6057	0.5441
TCGA-BR-8284-01	4.65632	0.487	0.5044	0.7241	0.1746	0.01823	0.01859	0.05093	0.02039	0.01463	0.02186	0.04317	0.191	0.07018	0.7533	0.6337
TCGA-BR-8286-01	2.0738	0.3888	0.6065	0.7027	0.1593	0.02509	0.5033	0.3649	0.0246	0.04395	0.0504	0.7156	0.7051	0.6632	0.4682	0.5322
TCGA-BR-8289-01	3.85612	0.4336	0.7601	0.9808	0.1064	0.01624	0.01838	0.112	0.01603	0.0143	0.03667	0.7531	0.5916	0.7438	0.8052	0.7469
TCGA-BR-8291-01	3.04599	0.5394	0.6674	0.7415	0.1597	0.01715	0.01492	0.06585	0.02479	0.01458	0.02094	0.3117	0.4332	0.344	0.7052	0.4716
TCGA-BR-8295-01	7.00923	0.3811	0.765	0.9276	0.1152	0.02041	0.01799	0.06206	0.02701	0.0183	0.02153	0.03197	0.07744	0.02685	0.7402	0.4855
TCGA-BR-8296-01	2.73802	0.6082	0.7561	0.8425	0.219	0.4855	0.1577	0.3404	0.3495	0.4229	0.4561	0.4428	0.5069	0.4779	0.4946	0.3635
TCGA-BR-8297-01	5.01818	0.526	0.6242	0.8657	0.0936	0.08571	0.4867	0.3069	0.2596	0.3588	0.2313	0.2059	0.3161	0.2961	0.771	0.5345
TCGA-BR-8361-01	1.03564	0.4214	0.4622	0.5635	0.1706	0.3914	0.7012	0.502	0.5706	0.6199	0.4329	0.8011	0.7617	0.778	0.701	0.6311
TCGA-BR-8362-01	2.37873	0.5016	0.5147	0.6225	0.134	0.01624	0.2057	0.3266	0.01956	0.01657	0.02531	0.1677	0.4195	0.1535	0.7692	0.4612
TCGA-BR-8363-01	1.34485	0.6114	0.6136	0.7492	0.1751	0.3663	0.471	0.3428	0.3898	0.4019	0.3942	0.4455	0.5123	0.4944	0.5902	0.5081
TCGA-BR-8364-01	4.14015	0.5774	0.6893	0.9505	0.1789	0.01619	0.02185	0.05272	0.01625	0.0149	0.02525	0.03506	0.09538	0.0318	0.7639	0.6445
TCGA-BR-8365-01	4.14392	0.6136	0.7267	0.8634	0.1566	0.01642	0.01876	0.05593	0.01976	0.01957	0.04241	0.03158	0.1106	0.02749	0.7718	0.6887
TCGA-BR-8366-01	2.35052	0.8205	0.8221	0.965	0.4116	0.5154	0.5774	0.4113	0.432	0.4715	0.4801	0.4928	0.5671	0.5236	0.6652	0.6038
TCGA-BR-8367-01	3.04424	0.474	0.604	0.6948	0.1114	0.02131	0.5488	0.3372	0.1621	0.1232	0.02976	0.5185	0.5483	0.5109	0.7564	0.5819
TCGA-BR-8368-01	1.02858	0.4757	0.4228	0.6313	0.1236	0.5802	0.6856	0.5012	0.5652	0.661	0.6512	0.8282	0.7746	0.7763	0.6948	0.5921
TCGA-BR-8369-01	2.0147	0.5233	0.6642	0.7393	0.12	0.03446	0.5764	0.3624	0.3738	0.4227	0.04467	0.4923	0.5701	0.4859	0.7341	0.5387
TCGA-BR-8371-01	3.99439	0.6421	0.7621	0.9037	0.1226	0.01564	0.02447	0.1457	0.04855	0.01881	0.02584	0.06296	0.2233	0.07072	0.7238	0.545
TCGA-BR-8372-01	1.33915	0.4027	0.5194	0.6423	0.1202	0.6478	0.7077	0.4784	0.652	0.7098	0.7172	0.8217	0.8069	0.7587	0.8391	0.7187
TCGA-BR-8373-01	3.42395	0.3864	0.8419	0.9841	0.08079	0.01638	0.01408	0.0579	0.01832	0.0151	0.02943	0.05658	0.1301	0.05761	0.7716	0.6235
TCGA-BR-8380-01	3.29577	0.5726	0.5941	0.7374	0.1512	0.1185	0.5593	0.3368	0.1767	0.1649	0.05571	0.5161	0.607	0.4965	0.756	0.6084
TCGA-BR-8381-01	3.04424	0.5688	0.7265	0.844	0.2961	0.4024	0.5575	0.4004	0.3139	0.3476	0.3865	0.5168	0.5026	0.5541	0.6461	0.5948
TCGA-BR-8382-01	1.48543	0.5802	0.5872	0.6631	0.1051	0.2291	0.5853	0.3952	0.0774	0.07072	0.03979	0.5259	0.4182	0.5182	0.546	0.4799
TCGA-BR-8384-01	3.2841	0.6111	0.7033	0.891	0.1629	0.01743	0.0778	0.07086	0.01884	0.01557	0.0306	0.05478	0.2431	0.104	0.7866	0.5981
TCGA-BR-8483-01	1.2265	0.3261	0.4144	0.4868	0.06677	0.0193	0.4281	0.2411	0.02986	0.01669	0.05076	0.4889	0.4401	0.4125	0.8847	0.5226
TCGA-BR-8484-01	1.77003	0.5829	0.5473	0.6639	0.1347	0.01943	0.06013	0.1823	0.03135	0.01478	0.03095	0.05371	0.256	0.1166	0.7287	0.3887
TCGA-BR-8485-01	2.47234	0.4539	0.6609	0.8138	0.1414	0.02272	0.02935	0.252	0.02054	0.0184	0.03161	0.4092	0.3642	0.3979	0.7866	0.6306
TCGA-BR-8486-01	2.6484	0.5168	0.6961	0.8285	0.1555	0.01767	0.01782	0.06029	0.025	0.01747	0.03118	0.05438	0.1787	0.1101	0.7901	0.7345
TCGA-BR-8487-01	2.3481	0.3427	0.3291	0.4117	0.09215	0.1555	0.09074	0.2993	0.09945	0.05833	0.03026	0.7086	0.6992	0.5609	0.8582	0.2657
TCGA-BR-8588-01	2.40301	0.5842	0.6707	0.7139	0.1336	0.313	0.5811	0.4209	0.3802	0.4582	0.3696	0.4735	0.5012	0.479	0.6026	0.5232
TCGA-BR-8589-01	1.3505	0.8589	0.8712	0.8974	0.5607	0.6247	0.6736	0.4804	0.5433	0.5888	0.6303	0.6435	0.5565	0.6091	0.7533	0.7155
TCGA-BR-8590-01	3.2581	0.6035	0.6674	0.8334	0.1329	0.02157	0.02475	0.1019	0.03089	0.0197	0.02523	0.05284	0.1556	0.04217	0.6617	0.586
TCGA-BR-8591-01	1.47509	0.4538	0.4831	0.5599	0.1329	0.694	0.7123	0.5058	0.6261	0.6443	0.6992	0.6679	0.6307	0.7095	0.7639	0.436
TCGA-BR-8592-01	3.18934	0.612	0.7142	0.7791	0.1346	0.01959	0.4155	0.3056	0.07159	0.04078	0.03935	0.2401	0.3291	0.2477	0.7477	0.6292
TCGA-BR-8676-01	2.07075	0.6337	0.7052	0.7421	0.1745	0.4532	0.6959	0.379	0.4623	0.5191	0.6144	0.7008	0.6705	0.7061	0.5825	0.6391
TCGA-BR-8677-01	3.33356	0.6578	0.7229	0.8594	0.1836	0.02226	0.1225	0.107	0.0272	0.01557	0.02692	0.2044	0.3225	0.2378	0.7076	0.6173
TCGA-BR-8678-01	2.97416	0.3405	0.7307	0.8303	0.09779	0.0256	0.03905	0.143	0.02069	0.0157	0.0289	0.3559	0.295	0.3707	0.8686	0.793
TCGA-BR-8679-01	1.86751	0.3837	0.4363	0.6498	0.1096	0.02807	0.4971	0.3652	0.3052	0.4296	0.2324	0.7613	0.6544	0.7514	0.7954	0.6143
TCGA-BR-8680-01	1.71393	0.3744	0.5238	0.6692	0.09547	0.01984	0.5144	0.3747	0.02028	0.017	0.05759	0.7291	0.6906	0.7002	0.8496	0.571
TCGA-BR-8682-01	1.82346	0.4725	0.5151	0.6343	0.109	0.03228	0.6477	0.3682	0.148	0.3024	0.08173	0.6497	0.5265	0.6474	0.7627	0.4394
TCGA-BR-8683-01	1.99667	0.524	0.5544	0.705	0.1207	0.147	0.6146	0.4607	0.2451	0.372	0.556	0.6425	0.5812	0.6244	0.7909	0.6856
TCGA-BR-8686-01	2.73547	0.7878	0.805	0.9566	0.4033	0.5803	0.6595	0.4211	0.4416	0.5172	0.6057	0.6168	0.5478	0.5878	0.6774	0.6408
TCGA-BR-8687-01	2.63916	0.3947	0.6325	0.7937	0.07357	0.01756	0.01819	0.04992	0.02192	0.01727	0.03585	0.03351	0.111	0.02736	0.8353	0.6302
TCGA-BR-8690-01	2.76101	0.5577	0.7332	0.8133	0.1625	0.01632	0.01615	0.07094	0.01769	0.01736	0.02465	0.1396	0.2582	0.2102	0.6723	0.6216
TCGA-BR-A44T-01	2.93757	0.7108	0.7812	0.8505	0.15	0.02041	0.2381	0.1811	0.01878	0.01791	0.03169	0.1834	0.2937	0.2229	0.5272	0.4689
TCGA-BR-A44U-01	1.37853	0.3847	0.5007	0.6784	0.08052	0.03649	0.3586	0.1551	0.03113	0.02172	0.06184	0.704	0.5147	0.6347	0.85	0.7375
TCGA-BR-A452-01	2.4748	0.4057	0.5753	0.7596	0.1147	0.01664	0.01822	0.0501	0.02778	0.01545	0.02098	0.05422	0.2368	0.04997	0.7877	0.4036
TCGA-BR-A453-01	4.21762	0.5981	0.7132	0.8501	0.1795	0.2617	0.5008	0.3201	0.2552	0.2757	0.3214	0.2423	0.3131	0.2762	0.707	0.6454
TCGA-BR-A4CR-01	3.23573	0.2815	0.3078	0.3203	0.06317	0.01633	0.01636	0.07582	0.02067	0.01789	0.03979	0.02808	0.1143	0.02172	0.6643	0.1805
TCGA-BR-A4CS-01	1.78278	0.541	0.5383	0.6829	0.09686	0.02649	0.5893	0.2139	0.04599	0.03272	0.06825	0.1049	0.286	0.1594	0.38	0.3052
TCGA-BR-A4IU-01	3.51858	0.612	0.6775	0.8165	0.1112	0.02244	0.5862	0.3795	0.3708	0.4243	0.02834	0.4368	0.7597	0.5015	0.6906	0.608
TCGA-BR-A4IV-01	3.01264	0.6489	0.759	0.925	0.1496	0.01938	0.04396	0.09121	0.04724	0.01992	0.02934	0.09283	0.2466	0.04434	0.7243	0.6358
TCGA-BR-A4IY-01	2.46988	0.5788	0.76	0.9745	0.1756	0.02049	0.02247	0.04658	0.02553	0.01839	0.01928	0.6887	0.8127	0.582	0.7526	0.6526
TCGA-BR-A4IZ-01	4.56424	0.6152	0.7466	0.8955	0.1635	0.01602	0.02127	0.0433	0.01726	0.01679	0.01882	0.05066	0.1642	0.03554	0.675	0.6137
TCGA-BR-A4J1-01	5.86298	0.2912	0.8621	0.9896	0.07566	0.02056	0.02373	0.05791	0.02907	0.01825	0.01996	0.07533	0.159	0.05408	0.8822	0.8449
TCGA-BR-A4J2-01	3.0724	0.659	0.7437	0.8444	0.1774	0.02696	0.5301	0.3212	0.1083	0.03562	0.02032	0.3253	0.6913	0.2781	0.614	0.498
TCGA-BR-A4J4-01	0.99279	0.5696	0.8703	0.9736	0.4876	0.6121	0.6772	0.4143	0.5489	0.585	0.5634	0.6926	0.7531	0.6926	0.7189	0.6286
TCGA-BR-A4J5-01	3.44119	0.5378	0.794	0.9833	0.07409	0.01963	0.01996	0.03863	0.02437	0.01735	0.02374	0.07507	0.2555	0.08603	0.7264	0.6844
TCGA-BR-A4J6-01	2.21072	0.4409	0.7901	0.9816	0.1028	0.0258	0.04406	0.05681	0.04733	0.01917	0.01928	0.7836	0.8386	0.6191	0.867	0.8348
TCGA-BR-A4J7-01	3.22055	0.6179	0.7842	0.9363	0.211	0.021	0.4322	0.2193	0.0308	0.02136	0.02132	0.5701	0.7757	0.4836	0.7467	0.6574
TCGA-BR-A4J8-01	1.82346	0.3857	0.5344	0.7531	0.09422	0.1372	0.5538	0.4188	0.6711	0.6924	0.5302	0.8285	0.7983	0.7796	0.6831	0.786
TCGA-BR-A4J9-01	3.34437	0.5624	0.6603	0.7836	0.1562	0.01756	0.02119	0.05822	0.01869	0.01517	0.01849	0.09847	0.3867	0.1079	0.7638	0.5685
TCGA-BR-A4PD-01	4.9291	0.4852	0.6853	0.931	0.1386	0.01986	0.01742	0.04715	0.0182	0.01685	0.02518	0.05026	0.2224	0.0372	0.7681	0.5745
TCGA-BR-A4PE-01	1.31036	0.375	0.5402	0.5121	0.131	0.5517	0.7397	0.5663	0.7082	0.731	0.6772	0.8804	0.8795	0.8644	0.792	0.5732
TCGA-BR-A4PF-01	1.02146	0.4879	0.4771	0.8676	0.1231	0.02235	0.3874	0.1357	0.379	0.1566	0.02148	0.8164	0.8464	0.7	0.671	0.5563
TCGA-BR-A4QI-01	3.53228	0.5655	0.6488	0.9861	0.1678	0.4832	0.7352	0.3961	0.5298	0.5925	0.52	0.9316	0.8664	0.8972	0.8315	0.7651
TCGA-BR-A4QL-01	0.59455	0.3531	0.5757	0.7296	0.1543	0.8409	0.8823	0.6932	0.8019	0.8411	0.806	0.9736	0.905	0.9381	0.8743	0.5792
TCGA-BR-A4QM-01	1.13748	0.4723	0.4923	0.5966	0.1451	0.3464	0.6913	0.3116	0.2905	0.2282	0.09506	0.7555	0.6826	0.7506	0.7861	0.5092
TCGA-CD-5798-01	3.74103	0.6008	0.654	0.7064	0.05803	0.04294	0.3556	0.2683	0.09137	0.08951	0.07186	0.3533	0.3697	0.2965	0.8037	0.5718
TCGA-CD-5799-01	3.67361	0.4098	0.4937	0.6911	0.07772	0.02302	0.03267	0.1278	0.0225	0.02638	0.05222	0.3937	0.4288	0.4496	0.8196	0.6222
TCGA-CD-5800-01	4.15336	0.8205	0.8505	0.8645	0.08948	0.02039	0.02168	0.04688	0.02173	0.02194	0.05232	0.03594	0.0899	0.03538	0.7219	0.5438
TCGA-CD-5801-01	1.51096	0.8183	0.7931	0.8478	0.4319	0.5246	0.5305	0.3585	0.2514	0.3234	0.4121	0.3613	0.4255	0.3987	0.694	0.6331
TCGA-CD-5803-01	3.54874	0.5743	0.6106	0.659	0.1134	0.02482	0.0391	0.07537	0.0387	0.05249	0.07963	0.2833	0.3222	0.1194	0.7446	0.4579
TCGA-CD-5804-01	6.56134	0.4919	0.7503	0.9188	0.1092	0.01683	0.01696	0.05134	0.01902	0.01632	0.0253	0.03431	0.07881	0.02625	0.6006	0.4997
TCGA-CD-5813-01	3.7957	0.45	0.556	0.6816	0.07688	0.03503	0.2032	0.2449	0.05932	0.1304	0.1388	0.5317	0.4727	0.5407	0.7073	0.5504
TCGA-CD-8524-01	3.03018	0.5121	0.6251	0.647	0.08343	0.01845	0.5495	0.3759	0.1431	0.03696	0.03062	0.09193	0.2639	0.1057	0.757	0.4603
TCGA-CD-8525-01	4.13543	0.5386	0.7515	0.9633	0.1421	0.01689	0.01549	0.04751	0.01909	0.01538	0.03153	0.03927	0.08148	0.03416	0.6178	0.4649
TCGA-CD-8526-01	3.82543	0.5239	0.5575	0.6611	0.1122	0.01929	0.01719	0.0429	0.02055	0.01562	0.01943	0.02908	0.05136	0.0201	0.5349	0.3216
TCGA-CD-8527-01	5.96525	0.3462	0.8152	0.9854	0.08225	0.01709	0.01829	0.04825	0.01688	0.01663	0.03267	0.03854	0.07456	0.02821	0.8249	0.7855
TCGA-CD-8528-01	0.926	0.3724	0.4392	0.5053	0.06297	0.6347	0.7131	0.5208	0.6128	0.6469	0.7178	0.8087	0.7638	0.7714	0.7736	0.6347
TCGA-CD-8529-01	2.29848	0.6082	0.6019	0.73	0.1359	0.01813	0.01805	0.1491	0.01721	0.01588	0.01934	0.03611	0.07597	0.02241	0.4805	0.3423
TCGA-CD-8530-01	3.15555	0.6497	0.7801	0.978	0.1242	0.3281	0.5458	0.377	0.3699	0.4677	0.4435	0.3841	0.5125	0.4441	0.7002	0.6398
TCGA-CD-8531-01	3.74195	0.5445	0.346	0.8395	0.0626	0.01633	0.01939	0.0455	0.02048	0.01404	0.03024	0.6453	0.6802	0.6366	0.2187	0.1854
TCGA-CD-8532-01	2.3642	0.4671	0.4848	0.628	0.1477	0.01945	0.01453	0.04834	0.01701	0.01512	0.02931	0.04945	0.1526	0.01905	0.7377	0.3301
TCGA-CD-8533-01	1.77782	0.2792	0.4115	0.4288	0.06744	0.01886	0.722	0.3544	0.3182	0.3805	0.5101	0.92	0.7367	0.8219	0.8307	0.51
TCGA-CD-8534-01	1.62274	0.4619	0.5348	0.9301	0.1578	0.01595	0.6422	0.1735	0.1328	0.2878	0.02379	0.7487	0.7434	0.7287	0.8205	0.7202
TCGA-CD-8535-01	1.92604	0.1868	0.5842	0.7861	0.06574	0.02245	0.708	0.3168	0.5059	0.57	0.1054	0.8168	0.6596	0.8083	0.9387	0.6593
TCGA-CD-8536-01	1.99292	0.4504	0.5242	0.6533	0.1498	0.101	0.6038	0.3978	0.01767	0.01199	0.02719	0.5155	0.524	0.5551	0.7368	0.7162
TCGA-CD-A486-01	5.34003	0.6166	0.7762	0.9333	0.07053	0.0234	0.02126	0.03743	0.03119	0.02084	0.04029	0.04116	0.06101	0.02603	0.71	0.5282
TCGA-CD-A489-01	2.75079	0.5995	0.7259	0.9314	0.1048	0.01766	0.01515	0.04061	0.02075	0.01545	0.03341	0.09859	0.304	0.1566	0.7668	0.5158
TCGA-CD-A48A-01	2.36743	0.3288	0.541	0.5485	0.0784	0.0238	0.5877	0.2214	0.02421	0.02365	0.09157	0.8819	0.7494	0.8304	0.8774	0.7756
TCGA-CD-A48C-01	2.08755	0.3952	0.5024	0.4646	0.1239	0.3988	0.7898	0.6428	0.6854	0.7071	0.778	0.8402	0.7393	0.777	0.8602	0.6918
TCGA-CD-A4MG-01	1.48029	0.4207	0.6103	0.615	0.08705	0.565	0.7956	0.457	0.5236	0.6521	0.4217	0.9562	0.9054	0.884	0.7873	0.787
TCGA-CD-A4MH-01	1.95266	0.4608	0.6775	0.8039	0.08042	0.02036	0.03065	0.09424	0.02918	0.02228	0.02219	0.2102	0.3632	0.1017	0.7379	0.5859
TCGA-CD-A4MI-01	2.33365	0.5799	0.7001	0.7717	0.1306	0.02064	0.6733	0.4451	0.5533	0.6184	0.3465	0.6853	0.7413	0.6511	0.7233	0.6203
TCGA-CD-A4MJ-01	0.99279	0.3587	0.6195	0.6467	0.1337	0.7277	0.7433	0.5377	0.6429	0.6912	0.6618	0.857	0.8647	0.8128	0.8383	0.3601
TCGA-CG-4437-01	2.08373	0.3908	0.4083	0.5141	0.104	0.5043	0.63	0.4571	0.2971	0.3911	0.1155	0.6467	0.5964	0.6048	0.7343	0.4181
TCGA-CG-4441-01	2.49781	0.4277	0.4768	0.6939	0.1112	0.1333	0.5727	0.3825	0.1913	0.2207	0.1498	0.6142	0.5094	0.581	0.7244	0.5743
TCGA-CG-5717-01	3.84682	0.5416	0.5797	0.7453	0.09234	0.1217	0.2901	0.2074	0.05117	0.06439	0.1325	0.1331	0.2377	0.1509	0.685	0.3458
TCGA-CG-5718-01	3.93916	0.4353	0.6838	0.8726	0.05151	0.02624	0.02244	0.04226	0.02545	0.02592	0.05881	0.2672	0.2931	0.234	0.6339	0.5535
TCGA-CG-5719-01	3.70406	0.4198	0.5463	0.6427	0.1233	0.02398	0.1132	0.1173	0.02244	0.02647	0.06662	0.4781	0.4571	0.4756	0.7435	0.572
TCGA-CG-5720-01	1.61802	0.3804	0.5335	0.4837	0.106	0.5179	0.5116	0.4852	0.05584	0.05554	0.2311	0.6138	0.5766	0.5321	0.745	0.4673
TCGA-CG-5721-01	1.93711	0.5116	0.4668	0.4948	0.1711	0.0265	0.02394	0.1086	0.02311	0.02826	0.07474	0.04988	0.1262	0.04732	0.6851	0.3847
TCGA-CG-5722-01	2.90892	0.8264	0.6718	0.9345	0.3152	0.4575	0.4575	0.2639	0.2506	0.3668	0.2069	0.3348	0.4075	0.4028	0.7267	0.5576
TCGA-CG-5723-01	2.68717	0.5176	0.5926	0.5796	0.1288	0.02467	0.2907	0.3565	0.02074	0.02599	0.07089	0.08083	0.2368	0.194	0.6763	0.6088
TCGA-CG-5724-01	1.56071	0.3104	0.3932	0.4615	0.08105	0.1125	0.6108	0.3838	0.295	0.3554	0.3783	0.5045	0.4476	0.4531	0.767	0.5019
TCGA-CG-5725-01	4.68418	0.3209	0.7092	0.9144	0.06215	0.02529	0.02311	0.06354	0.02243	0.02596	0.05615	0.04249	0.07161	0.04328	0.9055	0.6469
TCGA-CG-5726-01	0.641556	0.2228	0.4025	0.5953	0.07379	0.69	0.7288	0.6209	0.5256	0.6272	0.8168	0.8574	0.8325	0.8103	0.8922	0.7329
TCGA-CG-5732-01	3.99626	0.559	0.6222	0.7109	0.1269	0.02291	0.08113	0.1667	0.02325	0.02744	0.09192	0.05214	0.1048	0.04304	0.6432	0.4183
TCGA-CG-5734-01	1.91868	0.5098	0.5129	0.6603	0.09102	0.3097	0.4769	0.3202	0.09693	0.1848	0.2265	0.427	0.4976	0.383	0.6572	0.5119
TCGA-D7-5577-01	2.13136	0.7006	0.8341	0.95	0.5716	0.5212	0.5816	0.4389	0.3045	0.3941	0.5468	0.4293	0.4763	0.4578	0.7556	0.6185
TCGA-D7-5578-01	2.18569	0.4718	0.4993	0.551	0.1045	0.08598	0.4512	0.3677	0.1148	0.2497	0.3842	0.1775	0.4067	0.3302	0.7054	0.385
TCGA-D7-6518-01	3.32185	0.4162	0.5105	0.5603	0.1396	0.4008	0.5926	0.3539	0.2371	0.2111	0.2676	0.5223	0.5206	0.4729	0.7802	0.3573
TCGA-D7-6519-01	1.97424	0.2535	0.2688	0.3425	0.08239	0.01781	0.0139	0.06676	0.01508	0.01451	0.0336	0.03487	0.1441	0.04636	0.8445	0.6826
TCGA-D7-6520-01	4.93587	0.7084	0.7951	0.9789	0.08987	0.02098	0.03328	0.05332	0.01692	0.01412	0.02598	0.03	0.08951	0.03499	0.8216	0.7742
TCGA-D7-6521-01	3.24647	0.4081	0.4739	0.535	0.1084	0.01622	0.4156	0.2062	0.01952	0.01781	0.03601	0.232	0.36	0.2044	0.7113	0.3399
TCGA-D7-6522-01	3.75306	0.6495	0.7312	0.7757	0.137	0.01864	0.02059	0.07035	0.01474	0.01627	0.033	0.04285	0.1831	0.0474	0.5193	0.3965
TCGA-D7-6524-01	2.55069	0.4724	0.5844	0.6512	0.1076	0.2611	0.5143	0.3236	0.2785	0.381	0.3091	0.3127	0.3879	0.3087	0.612	0.5409
TCGA-D7-6525-01	2.17945	0.4315	0.5422	0.5545	0.07463	0.01684	0.03008	0.1649	0.0231	0.01907	0.0405	0.03322	0.1512	0.0303	0.7793	0.4776
TCGA-D7-6526-01	2.89159	0.3269	0.4918	0.5466	0.07334	0.01904	0.01895	0.06602	0.01383	0.01855	0.03067	0.04024	0.1236	0.06816	0.8376	0.5191
TCGA-D7-6527-01	6.49012	0.351	0.7638	0.8831	0.1048	0.01473	0.01445	0.0451	0.01715	0.01347	0.02233	0.02449	0.05923	0.02094	0.7689	0.6784
TCGA-D7-6528-01	1.02858	0.3004	0.3634	0.3472	0.07066	0.02582	0.01663	0.0952	0.01841	0.01861	0.03054	0.7805	0.7233	0.7554	0.7584	0.523
TCGA-D7-6815-01	0.956073	0.3336	0.3971	0.4803	0.09336	0.0276	0.6747	0.485	0.05453	0.1069	0.05165	0.643	0.6397	0.4922	0.6996	0.517
TCGA-D7-6817-01	2.58978	0.4682	0.6081	0.6818	0.1326	0.01604	0.01802	0.09232	0.01884	0.01692	0.03462	0.03948	0.1619	0.04633	0.6878	0.4414
TCGA-D7-6818-01	4.22803	0.6209	0.7245	0.8367	0.1032	0.03027	0.2649	0.3263	0.01658	0.01585	0.02486	0.2376	0.3674	0.2003	0.5701	0.4187
TCGA-D7-6820-01	4.73323	0.4315	0.7673	0.96	0.103	0.01789	0.01732	0.04574	0.01666	0.01661	0.03061	0.03544	0.154	0.03924	0.6915	0.5758
TCGA-D7-6822-01	2.26907	0.3244	0.5306	0.5103	0.08512	0.02458	0.4168	0.2624	0.01856	0.01524	0.07485	0.4882	0.5316	0.4981	0.8355	0.3896
TCGA-D7-8570-01	1.53104	0.807	0.8135	0.9281	0.1717	0.4901	0.5862	0.4013	0.4269	0.4863	0.4891	0.5049	0.4966	0.5061	0.6036	0.5525
TCGA-D7-8572-01	3.23305	0.475	0.7773	0.9655	0.1452	0.01763	0.01322	0.06777	0.01486	0.01596	0.0224	0.04692	0.1552	0.04963	0.7073	0.6516
TCGA-D7-8573-01	3.41307	0.7582	0.8189	0.9632	0.2955	0.6183	0.6291	0.4685	0.5312	0.5755	0.5975	0.8106	0.7406	0.7689	0.7751	0.6423
TCGA-D7-8574-01	3.66256	0.6861	0.7027	0.8329	0.1903	0.01924	0.02634	0.04953	0.02258	0.01562	0.02226	0.0369	0.0923	0.02597	0.531	0.4466
TCGA-D7-8575-01	6.21849	0.5296	0.6566	0.9666	0.1112	0.01708	0.02749	0.09991	0.02063	0.01563	0.03452	0.7043	0.5779	0.6613	0.8026	0.8286
TCGA-D7-8576-01	1.82777	0.3201	0.3896	0.5701	0.09075	0.01872	0.01681	0.2156	0.02009	0.01779	0.03122	0.612	0.536	0.5913	0.8166	0.2865
TCGA-D7-8578-01	3.23752	0.4791	0.7637	0.9336	0.168	0.0196	0.08966	0.1944	0.01846	0.01665	0.03648	0.2792	0.4445	0.2745	0.8186	0.6816
TCGA-D7-8579-01	2.82348	0.5454	0.6446	0.7365	0.1332	0.2114	0.5875	0.3263	0.3226	0.3785	0.358	0.4716	0.5256	0.4893	0.666	0.5143
TCGA-D7-A4YT-01	2.06009	0.2829	0.4321	0.4838	0.09861	0.01868	0.02348	0.04929	0.02559	0.01977	0.02329	0.1505	0.2599	0.04584	0.8736	0.5452
TCGA-D7-A4YU-01	1.79914	0.4745	0.5775	0.6424	0.1578	0.5644	0.7177	0.4132	0.3335	0.2949	0.02385	0.8598	0.7937	0.8123	0.7694	0.4442
TCGA-D7-A4YV-01	1.57529	0.4853	0.553	0.6136	0.2897	0.07309	0.7069	0.471	0.6129	0.6717	0.5252	0.7519	0.8008	0.74	0.6301	0.655
TCGA-D7-A4YX-01	0.879716	0.8619	0.9012	0.9822	0.2272	0.6953	0.7172	0.4847	0.6566	0.7002	0.6775	0.9068	0.8749	0.8293	0.6468	0.7144
TCGA-D7-A4YY-01	1.13748	0.3402	0.4405	0.4706	0.09072	0.5138	0.8147	0.5806	0.7399	0.8189	0.7664	0.9381	0.8748	0.9099	0.8964	0.7803
TCGA-D7-A4Z0-01	1.73556	0.5389	0.6488	0.7392	0.1129	0.0292	0.5073	0.3395	0.07572	0.03362	0.02341	0.6664	0.7757	0.6107	0.6243	0.4869
TCGA-D7-A6EV-01	0.739854	0.4021	0.4632	0.5125	0.06473	0.1339	0.6763	0.4114	0.4434	0.4258	0.2243	0.6055	0.5737	0.5502	0.7261	0.2398
TCGA-D7-A6EX-01	3.81892	0.2522	0.599	0.9081	0.0632	0.01536	0.01411	0.03838	0.01711	0.01367	0.02662	0.03473	0.1015	0.03908	0.7615	0.4016
TCGA-D7-A6EY-01	1.96381	0.5639	0.5546	0.6669	0.127	0.242	0.5825	0.3979	0.05956	0.02468	0.03196	0.5952	0.6171	0.5051	0.5894	0.5353
TCGA-D7-A6EZ-01	5.25524	0.8625	0.8714	0.9844	0.6122	0.4917	0.5612	0.3271	0.3546	0.4028	0.414	0.761	0.6805	0.7233	0.7727	0.6909
TCGA-D7-A6F0-01	6.31126	0.6392	0.8236	0.9779	0.07093	0.02194	0.01725	0.03042	0.02203	0.01658	0.02778	0.03496	0.05124	0.02307	0.7743	0.7523
TCGA-D7-A6F2-01	1.5059	0.3513	0.4014	0.5241	0.08008	0.01854	0.07233	0.2596	0.01842	0.01939	0.02951	0.2324	0.3316	0.2553	0.7112	0.4164
TCGA-D7-A747-01	2.78236	0.603	0.6693	0.8236	0.1086	0.01487	0.02727	0.05788	0.02469	0.01608	0.01809	0.1499	0.3464	0.2286	0.6843	0.6362
TCGA-D7-A748-01	2.90112	0.5431	0.6812	0.8072	0.1458	0.01773	0.0184	0.04965	0.0166	0.01698	0.02129	0.09738	0.3338	0.1834	0.5574	0.4912
TCGA-D7-A74A-01	2.58228	0.1909	0.543	0.7902	0.08765	0.1338	0.1874	0.2477	0.02441	0.01801	0.0363	0.9634	0.8247	0.9483	0.9149	0.8144
TCGA-EQ-8122-01	2.07075	0.4364	0.5219	0.685	0.08089	0.01769	0.06824	0.2454	0.01996	0.01891	0.02204	0.09324	0.3028	0.1262	0.7865	0.5672
TCGA-EQ-A4SO-01	1.35616	0.2884	0.3441	0.454	0.07564	0.0154	0.02652	0.05446	0.02466	0.01525	0.01718	0.6856	0.8319	0.7344	0.8239	0.2656
TCGA-F1-6177-01	0.933562	0.2675	0.3461	0.2491	0.1021	0.5831	0.8342	0.4581	0.693	0.7523	0.4476	0.8847	0.7745	0.8506	0.874	0.2394
TCGA-F1-6874-01	1.31036	0.3932	0.4307	0.4883	0.1036	0.02987	0.4875	0.217	0.02115	0.01779	0.02457	0.02964	0.1651	0.05467	0.5264	0.2314
TCGA-F1-6875-01	0.956073	0.158	0.2566	0.1947	0.04707	0.01641	0.5808	0.4609	0.08033	0.07333	0.03692	0.1018	0.4068	0.1581	0.8974	0.1676
TCGA-F1-A448-01	1.6133	0.5576	0.6347	0.697	0.1655	0.3686	0.6309	0.4394	0.2954	0.4818	0.5269	0.5214	0.5071	0.5023	0.6061	0.4544
TCGA-F1-A72C-01	2.53329	0.5037	0.578	0.7125	0.08016	0.0164	0.01925	0.05505	0.01894	0.01866	0.0362	0.0811	0.2381	0.1121	0.6687	0.4213
TCGA-FP-7735-01	3.31915	0.4554	0.5175	0.6529	0.07089	0.01559	0.01518	0.04292	0.01862	0.01621	0.03117	0.0373	0.1494	0.06278	0.7175	0.3834
TCGA-FP-7829-01	1.97797	0.2406	0.3579	0.4192	0.09225	0.6515	0.792	0.5233	0.6454	0.708	0.6955	0.7962	0.6571	0.7406	0.7796	0.365
TCGA-FP-7916-01	2.31364	0.6783	0.8136	0.8576	0.4023	0.481	0.5621	0.3769	0.3303	0.3785	0.402	0.3483	0.4647	0.3991	0.7026	0.6543
TCGA-FP-7998-01	2.98727	0.748	0.7642	0.8564	0.321	0.3883	0.4904	0.3192	0.2854	0.3341	0.2922	0.3862	0.4239	0.4196	0.6019	0.575
TCGA-FP-8099-01	1.29275	0.317	0.3945	0.4566	0.08338	0.01638	0.4486	0.2342	0.04139	0.02634	0.02464	0.1173	0.2691	0.1631	0.8208	0.3684
TCGA-FP-8209-01	3.61197	0.7136	0.7989	0.9512	0.1524	0.0195	0.2747	0.1252	0.0382	0.05847	0.03908	0.05107	0.2244	0.08113	0.6125	0.5279
TCGA-FP-8210-01	3.94383	0.679	0.7452	0.8727	0.1512	0.01847	0.1711	0.1249	0.01584	0.01409	0.02681	0.082	0.3053	0.1854	0.592	0.5524
TCGA-FP-8211-01	1.5945	0.3385	0.3984	0.8006	0.1082	0.02058	0.08222	0.3002	0.0172	0.01619	0.02797	0.5429	0.3977	0.6693	0.8214	0.4894
TCGA-FP-8631-01	4.4333	0.3875	0.7159	0.9475	0.08683	0.0201	0.01613	0.05232	0.02035	0.01519	0.03523	0.04547	0.1166	0.05844	0.8528	0.5482
TCGA-FP-A4BE-01	1.43827	0.4933	0.5139	0.4866	0.1378	0.03649	0.6358	0.3477	0.1936	0.08842	0.5046	0.6432	0.5222	0.6299	0.75	0.3595
TCGA-FP-A4BF-01	2.51842	0.4865	0.5048	0.5418	0.143	0.04056	0.6488	0.4929	0.437	0.5404	0.5931	0.6482	0.6035	0.5974	0.6934	0.6174
TCGA-FP-A8CX-01	4.54509	0.4917	0.7305	0.8189	0.1161	0.017	0.01543	0.04594	0.01653	0.01659	0.03269	0.2642	0.382	0.2784	0.7111	0.6151
TCGA-FP-A9TM-01	1.52607	0.4685	0.5115	0.6085	0.1088	0.2779	0.5875	0.3913	0.4466	0.4533	0.4867	0.4672	0.4722	0.4711	0.6139	0.3704
TCGA-HF-7132-01	2.80975	0.4336	0.491	0.5822	0.09579	0.2536	0.6052	0.3825	0.3673	0.4191	0.3761	0.545	0.5283	0.537	0.7382	0.5692
TCGA-HF-7133-01	2.6484	0.38	0.779	0.9617	0.09837	0.01301	0.02057	0.04396	0.01748	0.01395	0.02722	0.0378	0.1255	0.05155	0.7854	0.5613
TCGA-HF-7134-01	1.21411	0.2957	0.354	0.4169	0.06779	0.4755	0.7312	0.508	0.2651	0.1813	0.09502	0.7121	0.4824	0.6998	0.657	0.6297
TCGA-HF-7136-01	4.1628	0.2373	0.7713	0.9664	0.06144	0.01646	0.01763	0.03984	0.01756	0.01746	0.04182	0.03272	0.06154	0.02637	0.8802	0.6819
TCGA-HF-A5NB-01	0.57538	0.1728	0.2322	0.5505	0.05987	0.5238	0.7014	0.4586	0.3334	0.4581	0.5552	0.9681	0.8269	0.867	0.8949	0.799
TCGA-HJ-7597-01	4.1628	0.4752	0.4936	0.7393	0.1042	0.0153	0.01677	0.0477	0.02166	0.01626	0.03121	0.09912	0.1958	0.1971	0.7188	0.5391
TCGA-HU-8238-01	1.1635	0.3768	0.4628	0.5143	0.1088	0.01707	0.6184	0.3509	0.4198	0.571	0.1647	0.736	0.7479	0.6239	0.7793	0.2824
TCGA-HU-8243-01	4.88077	0.5448	0.7694	0.8975	0.05981	0.01614	0.01566	0.06583	0.02144	0.01398	0.02088	0.03433	0.07804	0.01988	0.7168	0.5572
TCGA-HU-8244-01	0.584968	0.2176	0.3292	0.2627	0.05858	0.09047	0.661	0.2218	0.2082	0.04773	0.377	0.955	0.8654	0.8601	0.8967	0.7012
TCGA-HU-8249-01	1.11767	0.2366	0.5618	0.9205	0.09362	0.03548	0.517	0.1421	0.02053	0.0172	0.04158	0.7843	0.4542	0.7069	0.8738	0.7773
TCGA-HU-8602-01	0.933562	0.521	0.4932	0.5938	0.3347	0.5945	0.6627	0.458	0.5017	0.5935	0.5827	0.5959	0.5524	0.6025	0.5985	0.4971
TCGA-HU-8604-01	1.86751	0.6229	0.5558	0.8303	0.3542	0.5799	0.635	0.4718	0.5087	0.5423	0.5912	0.5464	0.5232	0.5749	0.6392	0.5922
TCGA-HU-8608-01	2.16	0.8527	0.8656	0.9108	0.5139	0.5982	0.5454	0.3473	0.03845	0.01893	0.1007	0.5605	0.5402	0.5716	0.6402	0.5715
TCGA-HU-8610-01	1.88352	0.6543	0.6262	0.7011	0.0922	0.01711	0.03212	0.2718	0.01965	0.01822	0.07041	0.1725	0.377	0.0809	0.4803	0.2242
TCGA-HU-A4G2-01	1.73556	0.8397	0.9197	0.9879	0.5365	0.673	0.6702	0.5314	0.6125	0.668	0.7106	0.8545	0.8562	0.8315	0.8279	0.869
TCGA-HU-A4G3-01	1.06353	0.4708	0.5136	0.5074	0.09801	0.02555	0.5885	0.4475	0.04647	0.03352	0.05902	0.6292	0.5756	0.6092	0.76	0.3907
TCGA-HU-A4G6-01	3.44755	0.6863	0.7256	0.9793	0.7813	0.6501	0.6615	0.5205	0.2871	0.3897	0.4384	0.9382	0.8303	0.8794	0.9015	0.8753
TCGA-HU-A4G8-01	2.22958	0.4526	0.6055	0.844	0.1032	0.273	0.5922	0.3825	0.02053	0.01829	0.02552	0.5217	0.6765	0.5257	0.7495	0.6964
TCGA-HU-A4G9-01	0.214106	0.2877	0.3117	0.3586	0.08963	0.7579	0.8452	0.6177	0.6691	0.6893	0.8086	0.8839	0.7887	0.8428	0.8437	0.5014
TCGA-HU-A4GC-01	1.60859	0.3942	0.4836	0.6115	0.09047	0.0273	0.7546	0.4264	0.4784	0.5826	0.2492	0.8877	0.875	0.8185	0.7068	0.619
TCGA-HU-A4GD-01	0.933562	0.2751	0.3995	0.4322	0.07757	0.2532	0.5835	0.382	0.1398	0.08883	0.0776	0.9302	0.6909	0.9063	0.84	0.2944
TCGA-HU-A4GF-01	3.72808	0.409	0.7555	0.8946	0.09795	0.0211	0.02515	0.05399	0.02581	0.02036	0.04476	0.03458	0.1085	0.03278	0.7945	0.6069
TCGA-HU-A4GH-01	3.35339	0.3893	0.5646	0.6661	0.08715	0.02148	0.02596	0.09581	0.01948	0.02258	0.03915	0.0579	0.1799	0.06351	0.7614	0.376
TCGA-HU-A4GJ-01	3.43665	0.7403	0.7896	0.9574	0.1589	0.03141	0.2006	0.1624	0.04205	0.03823	0.0253	0.2409	0.6735	0.1872	0.5585	0.4497
TCGA-HU-A4GN-01	0.687044	0.5111	0.5539	0.6183	0.1343	0.4773	0.7202	0.4849	0.5802	0.6424	0.635	0.8226	0.891	0.7733	0.666	0.5606
TCGA-HU-A4GP-01	0.941119	0.3293	0.4468	0.4813	0.07206	0.2099	0.8473	0.4991	0.7525	0.8033	0.6262	0.9506	0.8159	0.8716	0.8283	0.3953
TCGA-HU-A4GQ-01	1.91059	0.5099	0.7547	0.8603	0.2806	0.728	0.7702	0.5198	0.6812	0.696	0.688	0.9312	0.8596	0.8238	0.8076	0.797
TCGA-HU-A4GT-01	1.42222	0.3118	0.3693	0.455	0.06576	0.05683	0.7328	0.2194	0.08285	0.0527	0.0275	0.8856	0.6934	0.8829	0.837	0.7
TCGA-HU-A4GU-01	0.696007	0.3301	0.6011	0.7476	0.1148	0.7831	0.8611	0.6053	0.7814	0.8237	0.7562	0.9576	0.7088	0.9375	0.8837	0.748
TCGA-HU-A4GX-01	3.26617	0.4683	0.7295	0.9649	0.1615	0.01948	0.02416	0.04487	0.02323	0.01676	0.02247	0.5944	0.4544	0.6488	0.7885	0.7602
TCGA-HU-A4GY-01	2.93757	0.6153	0.6516	0.7891	0.151	0.01681	0.3658	0.2307	0.1335	0.1613	0.0467	0.4084	0.4563	0.4295	0.6606	0.5033
TCGA-HU-A4H0-01	1.32769	0.7282	0.8722	0.9708	0.6409	0.7155	0.7741	0.5304	0.6898	0.689	0.5796	0.8956	0.8854	0.859	0.7921	0.7586
TCGA-HU-A4H2-01	1.63222	0.5221	0.7185	0.7477	0.1298	0.02565	0.02326	0.06069	0.02202	0.01831	0.01853	0.1104	0.3566	0.07697	0.6803	0.4893
TCGA-HU-A4H3-01	1.26902	0.438	0.4461	0.7751	0.05912	0.5089	0.7935	0.5816	0.1478	0.04284	0.02533	0.9006	0.628	0.8532	0.8218	0.5425
TCGA-HU-A4H4-01	1.30451	0.5658	0.6392	0.7045	0.1555	0.08958	0.6594	0.443	0.4393	0.4603	0.1849	0.6671	0.8084	0.6142	0.6134	0.3572
TCGA-HU-A4H5-01	1.45417	0.4464	0.4954	0.5368	0.06993	0.02519	0.02264	0.03632	0.03803	0.02214	0.02028	0.1243	0.2977	0.04398	0.731	0.1949
TCGA-HU-A4H6-01	2.00718	0.5821	0.7174	0.793	0.1266	0.184	0.6287	0.46	0.5273	0.5496	0.4222	0.6577	0.8252	0.6193	0.6455	0.5394
TCGA-HU-A4H8-01	0.546019	0.2837	0.2919	0.3826	0.09019	0.1418	0.8287	0.5182	0.3091	0.1954	0.02226	0.9348	0.8241	0.8813	0.6513	0.533
TCGA-HU-A4HB-01	3.42395	0.5716	0.68	0.8922	0.09515	0.02398	0.2654	0.245	0.06976	0.05273	0.02315	0.4309	0.6193	0.3426	0.6621	0.5416
TCGA-HU-A4HD-01	1.275	0.452	0.5017	0.6579	0.08569	0.01945	0.02575	0.1489	0.01945	0.01634	0.0224	0.07096	0.2115	0.04491	0.6195	0.3312
TCGA-IN-7806-01	1.65057	0.4106	0.5423	0.5608	0.1149	0.01456	0.01867	0.06424	0.02273	0.01661	0.04524	0.04603	0.1787	0.04911	0.8189	0.3957
TCGA-IN-7808-01	3.184	0.4814	0.552	0.6245	0.1548	0.01956	0.5819	0.375	0.4163	0.4651	0.5003	0.4392	0.4823	0.4408	0.669	0.3995
TCGA-IN-8462-01	3.00038	0.4927	0.6099	0.6746	0.1135	0.01968	0.2622	0.1021	0.0185	0.01586	0.02269	0.356	0.4938	0.3071	0.7509	0.5195
TCGA-IN-8663-01	0.76554	0.305	0.3836	0.4196	0.202	0.5044	0.8486	0.6515	0.7711	0.7972	0.8333	0.8873	0.7881	0.8463	0.8911	0.8587
TCGA-IN-A6RI-01	3.80406	0.4756	0.6609	0.9406	0.1092	0.02105	0.01967	0.08655	0.01608	0.01676	0.02494	0.1592	0.2778	0.2842	0.6327	0.4318
TCGA-IN-A6RJ-01	4.22141	0.5261	0.5752	0.9563	0.1191	0.0185	0.02905	0.08856	0.01839	0.01622	0.02101	0.05395	0.15	0.06225	0.6418	0.3923
TCGA-IN-A6RL-01	2.94453	0.4073	0.5816	0.6578	0.1117	0.01585	0.01819	0.08065	0.01649	0.01793	0.02152	0.07533	0.3109	0.1414	0.7442	0.4765
TCGA-IN-A6RO-01	0.696007	0.2945	0.341	0.3735	0.1196	0.05302	0.8557	0.5094	0.4016	0.3305	0.04635	0.9336	0.8246	0.9326	0.9083	0.6627
TCGA-IN-A6RR-01	2.97591	0.3073	0.5182	0.6719	0.08281	0.01672	0.1045	0.159	0.01785	0.01783	0.02732	0.3782	0.5432	0.4108	0.8433	0.535
TCGA-IN-A6RS-01	1.65535	0.5044	0.6605	0.6853	0.1152	0.3396	0.5397	0.336	0.2888	0.4005	0.3294	0.3732	0.4764	0.3705	0.5426	0.4443
TCGA-IN-A7NR-01	4.32858	0.4411	0.6559	0.8346	0.0915	0.0181	0.01609	0.02824	0.01776	0.0145	0.02179	0.1072	0.2318	0.06327	0.7346	0.5417
TCGA-IN-A7NT-01	4.43139	0.3919	0.748	0.9477	0.08504	0.0197	0.01373	0.04107	0.01746	0.01767	0.03111	0.05397	0.1294	0.07402	0.7328	0.4143
TCGA-IN-A7NU-01	1.8952	0.4803	0.5587	0.5969	0.1471	0.01609	0.01505	0.06615	0.01787	0.01678	0.02949	0.3082	0.4495	0.2108	0.6383	0.334
TCGA-IN-AB1V-01	2.86222	0.4352	0.4698	0.5513	0.1129	0.01724	0.01526	0.05539	0.01627	0.01538	0.02404	0.05084	0.2244	0.07207	0.7419	0.5172
TCGA-IN-AB1X-01	1.33915	0.4595	0.5181	0.6151	0.1053	0.01666	0.3582	0.3263	0.02805	0.01731	0.0413	0.4153	0.4374	0.4254	0.6365	0.4236
TCGA-IP-7968-01	2.32804	0.3562	0.6573	0.7978	0.1148	0.02209	0.02008	0.07069	0.02026	0.01761	0.0476	0.05238	0.1001	0.03731	0.884	0.7932
TCGA-KB-A6F7-01	6.00955	0.5563	0.7837	0.9467	0.09947	0.01394	0.01626	0.03918	0.02004	0.01612	0.02067	0.03546	0.084	0.02522	0.6722	0.7
TCGA-KB-A93G-01	2.73377	0.5607	0.7419	0.9506	0.1315	0.151	0.3757	0.2465	0.1062	0.1312	0.2314	0.1321	0.2433	0.1566	0.5063	0.4255
TCGA-KB-A93H-01	1.29868	0.2753	0.5027	0.5411	0.08384	0.01902	0.02483	0.101	0.01909	0.01734	0.02314	0.06602	0.2992	0.1591	0.7706	0.4579
TCGA-KB-A93J-01	1.59919	0.3532	0.4094	0.6241	0.07659	0.01414	0.0152	0.04504	0.0164	0.01392	0.0249	0.03465	0.2577	0.01786	0.739	0.5928
TCGA-MX-A5UG-01	2.79947	0.6108	0.6834	0.8203	0.1072	0.01872	0.3899	0.2317	0.08708	0.09661	0.05897	0.214	0.356	0.2836	0.5719	0.5032
TCGA-MX-A5UJ-01	2.27462	0.444	0.4712	0.6653	0.0937	0.05456	0.6475	0.3972	0.3932	0.3876	0.5721	0.6746	0.5854	0.655	0.7515	0.6585
TCGA-MX-A663-01	6.33595	0.4968	0.6977	0.8752	0.1184	0.01558	0.01708	0.04807	0.01717	0.01542	0.02516	0.03183	0.0741	0.02475	0.6944	0.501
TCGA-MX-A666-01	4.57191	0.5155	0.7872	0.9562	0.1174	0.01744	0.02261	0.04002	0.01754	0.0166	0.02855	0.03542	0.1046	0.0378	0.6239	0.5073
TCGA-R5-A7O7-01	1.65057	0.5327	0.6538	0.9182	0.1266	0.2457	0.5682	0.3761	0.4241	0.5182	0.4372	0.4797	0.6329	0.4696	0.6323	0.4494
TCGA-R5-A7ZE-01	3.44664	0.262	0.5275	0.6403	0.06941	0.01384	0.1658	0.07889	0.02212	0.01643	0.02817	0.08877	0.1769	0.1449	0.7336	0.513
TCGA-R5-A7ZF-01	2.82348	0.5027	0.6856	0.831	0.1069	0.03529	0.02223	0.04157	0.01393	0.01578	0.04148	0.4313	0.3847	0.4443	0.5698	0.4836
TCGA-R5-A7ZI-01	1.97797	0.4673	0.7247	0.929	0.155	0.02015	0.08566	0.07229	0.01776	0.02315	0.03062	0.3668	0.3314	0.4924	0.5547	0.5135
TCGA-R5-A7ZR-01	4.0244	0.4154	0.6717	0.7689	0.06414	0.02573	0.01594	0.03799	0.01818	0.02291	0.03887	0.03565	0.135	0.03095	0.7198	0.4696
TCGA-R5-A805-01	1.46467	0.5128	0.6134	0.6568	0.1024	0.04754	0.5707	0.4179	0.3547	0.4544	0.4665	0.4727	0.5045	0.4523	0.5382	0.4737
TCGA-RD-A7BS-01	2.19194	0.5657	0.5921	0.7078	0.1267	0.01719	0.01963	0.04997	0.01829	0.01643	0.02606	0.4682	0.5519	0.5156	0.6917	0.5653
TCGA-RD-A7BT-01	1.5945	0.3702	0.4329	0.5379	0.07133	0.02234	0.4428	0.1068	0.0271	0.01623	0.01825	0.07884	0.1763	0.06911	0.7699	0.455
TCGA-RD-A7BW-01	3.60279	0.6599	0.7272	0.8827	0.1832	0.01894	0.01743	0.04295	0.01833	0.01812	0.02251	0.03491	0.09859	0.03144	0.6151	0.645
TCGA-RD-A7C1-01	1.66013	0.524	0.5295	0.5623	0.1534	0.4915	0.6249	0.3883	0.5059	0.5466	0.5177	0.4886	0.6633	0.5596	0.5595	0.2603
TCGA-RD-A8MV-01	1.22032	0.5413	0.5923	0.6503	0.1469	0.01767	0.2696	0.2193	0.02378	0.01844	0.04736	0.1981	0.3405	0.2152	0.5231	0.2796
TCGA-RD-A8MW-01	2.75079	0.5297	0.667	0.8067	0.08026	0.02081	0.01522	0.09184	0.01698	0.01742	0.04721	0.2452	0.2922	0.2834	0.5407	0.4647
TCGA-RD-A8N0-01	3.22769	0.6523	0.7937	0.8685	0.1296	0.01957	0.02441	0.1321	0.02115	0.02158	0.03277	0.06957	0.206	0.0721	0.6366	0.54
TCGA-RD-A8N1-01	1.82777	0.554	0.6319	0.6505	0.1368	0.01732	0.04033	0.1298	0.02081	0.01691	0.03672	0.3564	0.3975	0.3526	0.593	0.4138
TCGA-RD-A8N2-01	3.34618	0.6626	0.768	0.9431	0.1142	0.01759	0.01605	0.04807	0.01822	0.01742	0.03452	0.03398	0.1125	0.03436	0.7391	0.6714
TCGA-RD-A8N4-01	4.49345	0.6545	0.7956	0.9674	0.1044	0.01655	0.01236	0.03411	0.01568	0.01653	0.03343	0.03006	0.06305	0.02119	0.7717	0.6901
TCGA-RD-A8N5-01	2.15069	0.5883	0.7102	0.7642	0.1076	0.02149	0.1409	0.0463	0.02315	0.01682	0.05872	0.1983	0.3296	0.2246	0.4884	0.3189
TCGA-RD-A8N6-01	3.62208	0.3072	0.6169	0.7098	0.04842	0.01692	0.01459	0.04014	0.01684	0.0148	0.03416	0.03438	0.101	0.02648	0.8673	0.592
TCGA-RD-A8N9-01	2.48054	0.4464	0.5199	0.6084	0.08846	0.0168	0.01378	0.04687	0.01662	0.01522	0.02559	0.03067	0.1467	0.02778	0.6001	0.3618
TCGA-RD-A8NB-01	1.90326	0.5643	0.6105	0.7094	0.1278	0.05003	0.5427	0.3134	0.0423	0.02474	0.02635	0.3607	0.3864	0.415	0.4993	0.4926
TCGA-SW-A7EA-01	1.11767	0.3303	0.3771	0.4726	0.1535	0.6186	0.6631	0.4746	0.5209	0.4974	0.6162	0.6569	0.6388	0.6886	0.8064	0.7553
TCGA-SW-A7EB-01	6.57618	0.3243	0.6229	0.8718	0.08665	0.02161	0.02081	0.04167	0.01846	0.01756	0.03263	0.05485	0.164	0.08074	0.7173	0.629
TCGA-VQ-A8DT-01	2.56314	0.331	0.5052	0.5848	0.08319	0.0585	0.5797	0.4048	0.3445	0.3912	0.3178	0.5686	0.6043	0.5472	0.7793	0.4607
TCGA-VQ-A8DU-01	2.10748	0.3528	0.5378	0.5839	0.05783	0.02185	0.01754	0.07175	0.01645	0.01944	0.03836	0.03551	0.132	0.05447	0.6487	0.4316
TCGA-VQ-A8DV-01	6.97748	0.349	0.8148	0.9693	0.04638	0.01706	0.01813	0.03436	0.01714	0.01864	0.03673	0.02937	0.07173	0.02323	0.7545	0.369
TCGA-VQ-A8DZ-01	3.96254	0.4796	0.757	0.9258	0.07066	0.01906	0.01695	0.03038	0.01963	0.0181	0.03759	0.03906	0.1009	0.02251	0.7334	0.4582
TCGA-VQ-A8E0-01	5.7412	0.4739	0.6992	0.9319	0.0452	0.01639	0.01355	0.03647	0.01564	0.01582	0.02281	0.04707	0.08663	0.05915	0.5563	0.5519
TCGA-VQ-A8E2-01	4.5652	0.4179	0.7127	0.7795	0.08605	0.01983	0.01465	0.03811	0.01572	0.01717	0.02883	0.0303	0.08314	0.0253	0.7139	0.5206
TCGA-VQ-A8E3-01	1.13748	0.377	0.4699	0.403	0.1946	0.6189	0.655	0.5062	0.5465	0.5828	0.5558	0.6634	0.6268	0.6574	0.738	0.2414
TCGA-VQ-A8E7-01	1.29275	0.3796	0.4961	0.5965	0.1094	0.1666	0.5346	0.4465	0.5305	0.5825	0.3402	0.5786	0.601	0.608	0.7492	0.6598
TCGA-VQ-A8P2-01	0.62293	0.1881	0.3466	0.3456	0.06418	0.6816	0.8496	0.5104	0.6081	0.6097	0.5878	0.9088	0.8166	0.9041	0.9027	0.7883
TCGA-VQ-A8P3-01	3.11478	0.362	0.4563	0.6421	0.1233	0.02979	0.5617	0.3382	0.2412	0.4035	0.4149	0.681	0.6493	0.5489	0.8207	0.7502
TCGA-VQ-A8P5-01	1.46991	0.4023	0.4528	0.6531	0.102	0.01677	0.2233	0.3115	0.02299	0.0172	0.02512	0.03688	0.1083	0.02701	0.6766	0.2872
TCGA-VQ-A8P8-01	1.92236	0.4921	0.5696	0.7109	0.1078	0.3164	0.5325	0.3729	0.2901	0.3344	0.3143	0.4707	0.4772	0.4753	0.6076	0.4858
TCGA-VQ-A8PB-01	0.722454	0.3581	0.3896	0.4888	0.07901	0.02013	0.5984	0.1284	0.01812	0.01651	0.02474	0.508	0.5254	0.4688	0.6516	0.5364
TCGA-VQ-A8PC-01	2.50851	0.4858	0.5402	0.6401	0.09358	0.07032	0.4754	0.2154	0.378	0.4571	0.176	0.3035	0.3684	0.3041	0.5806	0.4087
TCGA-VQ-A8PD-01	1.88789	0.556	0.6262	0.7082	0.1486	0.0235	0.4659	0.3231	0.3029	0.3593	0.2585	0.3199	0.4343	0.3172	0.5213	0.4521
TCGA-VQ-A8PE-01	3.54233	0.4373	0.7082	0.8571	0.1122	0.01896	0.02156	0.07552	0.01638	0.01561	0.0265	0.03852	0.1209	0.02927	0.6625	0.4817
TCGA-VQ-A8PF-01	2.1569	0.7648	0.7943	0.9565	0.3913	0.5888	0.5794	0.3591	0.3813	0.4366	0.2887	0.5536	0.5201	0.5389	0.6814	0.5466
TCGA-VQ-A8PH-01	3.68191	0.4395	0.6328	0.8389	0.08637	0.01943	0.02016	0.06461	0.01528	0.01812	0.02495	0.0647	0.1801	0.1103	0.7593	0.5841
TCGA-VQ-A8PJ-01	4.62272	0.217	0.6933	0.9436	0.1061	0.01772	0.01454	0.05715	0.01827	0.01391	0.02201	0.04577	0.1417	0.04012	0.8254	0.5352
TCGA-VQ-A8PK-01	4.29344	0.3926	0.5026	0.7128	0.07842	0.01449	0.0154	0.04688	0.01784	0.01635	0.01997	0.05756	0.1742	0.06642	0.7567	0.5366
TCGA-VQ-A8PM-01	2.59896	0.5838	0.6524	0.7309	0.101	0.01939	0.01431	0.05392	0.01716	0.01527	0.02059	0.06261	0.211	0.06252	0.5731	0.4089
TCGA-VQ-A8PO-01	0.948623	0.3968	0.4371	0.4728	0.1146	0.5484	0.6402	0.4438	0.4723	0.5266	0.5274	0.6518	0.5996	0.6355	0.7216	0.5799
TCGA-VQ-A8PP-01	1.44358	0.4036	0.4929	0.5521	0.1715	0.3556	0.6438	0.4539	0.4119	0.5004	0.5561	0.6693	0.6508	0.6649	0.7184	0.579
TCGA-VQ-A8PQ-01	3.4421	0.694	0.6977	0.8369	0.1278	0.01623	0.01496	0.04632	0.01746	0.0131	0.01927	0.04085	0.1329	0.03517	0.4826	0.3754
TCGA-VQ-A8PU-01	1.83209	0.2807	0.3796	0.7824	0.06262	0.01379	0.03375	0.1617	0.01444	0.01522	0.04245	0.7896	0.5655	0.7398	0.7939	0.7032
TCGA-VQ-A8PX-01	1.0072	0.4278	0.4368	0.7999	0.09752	0.01687	0.02738	0.05152	0.01569	0.01627	0.02586	0.5985	0.5094	0.5137	0.637	0.5687
TCGA-VQ-A91A-01	1.84795	0.4202	0.513	0.6014	0.07385	0.2508	0.6333	0.4308	0.05465	0.03391	0.09963	0.5122	0.4981	0.5828	0.6623	0.6031
TCGA-VQ-A91D-01	1.2265	0.394	0.3808	0.5157	0.09535	0.4762	0.696	0.4922	0.3353	0.294	0.4784	0.7566	0.6948	0.7424	0.7422	0.4552
TCGA-VQ-A91E-01	1.19535	0.4524	0.5699	0.667	0.1382	0.2993	0.5433	0.3773	0.4289	0.4715	0.4481	0.4548	0.4922	0.5014	0.655	0.5342
TCGA-VQ-A91K-01	0.97085	0.482	0.8221	0.5171	0.5671	0.6967	0.7048	0.4914	0.6097	0.6329	0.6697	0.7597	0.7933	0.7366	0.8353	0.7223
TCGA-VQ-A91N-01	2.32164	0.2912	0.4798	0.5925	0.07873	0.01757	0.2071	0.312	0.01303	0.01419	0.03779	0.8513	0.7163	0.7889	0.7978	0.7353
TCGA-VQ-A91Q-01	2.20132	0.3015	0.616	0.8841	0.08362	0.2537	0.5856	0.2835	0.1876	0.269	0.4294	0.7314	0.6211	0.6902	0.7861	0.6215
TCGA-VQ-A91S-01	3.09975	0.4161	0.7059	0.8505	0.1232	0.06757	0.4506	0.3014	0.03848	0.0218	0.1482	0.5089	0.4158	0.5653	0.7453	0.6326
TCGA-VQ-A91U-01	1.84795	0.3915	0.4495	0.5227	0.06109	0.02035	0.016	0.06448	0.01466	0.01414	0.03639	0.04093	0.1026	0.05824	0.4749	0.2783
TCGA-VQ-A91V-01	0.731174	0.254	0.3387	0.3574	0.07717	0.01797	0.02841	0.1024	0.01775	0.01972	0.02575	0.07424	0.178	0.06407	0.4758	0.6373
TCGA-VQ-A91W-01	4.6688	0.7984	0.8453	0.9754	0.1006	0.3734	0.1885	0.3281	0.02601	0.01983	0.3342	0.6875	0.6756	0.6771	0.6911	0.6482
TCGA-VQ-A91X-01	2.28654	0.3459	0.7655	0.9539	0.08417	0.01884	0.02095	0.06318	0.01959	0.01755	0.03195	0.06998	0.1807	0.08013	0.8389	0.713
TCGA-VQ-A91Y-01	2.6442	0.5769	0.739	0.9495	0.1155	0.01813	0.01482	0.06203	0.01397	0.01741	0.0232	0.232	0.2946	0.2253	0.7536	0.6549
TCGA-VQ-A91Z-01	0.454043	0.2557	0.3226	0.3897	0.05535	0.02238	0.01757	0.05991	0.01656	0.01471	0.02414	0.04867	0.1128	0.06969	0.8024	0.1871
TCGA-VQ-A922-01	3.29128	0.2597	0.4369	0.62	0.07895	0.01881	0.01753	0.08514	0.01686	0.01458	0.02406	0.1998	0.2306	0.2425	0.7225	0.3892
TCGA-VQ-A923-01	4.10998	0.7176	0.7662	0.9606	0.1345	0.01774	0.01533	0.05135	0.01835	0.01699	0.03457	0.5807	0.5822	0.5877	0.7304	0.7258
TCGA-VQ-A924-01	0.565562	0.641	0.7147	0.9431	0.1862	0.4969	0.6052	0.4056	0.3804	0.4216	0.3878	0.6399	0.6296	0.6137	0.6461	0.6103
TCGA-VQ-A925-01	1.31616	0.3243	0.3782	0.418	0.1031	0.01652	0.5131	0.1101	0.01511	0.01635	0.02492	0.256	0.4219	0.1808	0.8205	0.4007
TCGA-VQ-A927-01	1.87987	0.4559	0.5773	0.8439	0.06734	0.03328	0.4273	0.251	0.06016	0.1056	0.04277	0.1328	0.2722	0.2085	0.6673	0.4828
TCGA-VQ-A928-01	1.96381	0.3771	0.5412	0.7298	0.08658	0.01948	0.01902	0.0732	0.01506	0.01731	0.02994	0.2636	0.4626	0.2723	0.7585	0.3325
TCGA-VQ-A92D-01	3.40492	0.2219	0.4546	0.7936	0.09393	0.03023	0.444	0.2523	0.03943	0.01913	0.02761	0.8944	0.6853	0.8239	0.8057	0.7294
TCGA-VQ-A94O-01	2.6182	0.3427	0.662	0.8201	0.08453	0.0206	0.02043	0.06713	0.02208	0.01778	0.02413	0.04167	0.06818	0.02848	0.6593	0.351
TCGA-VQ-A94P-01	3.41851	0.6715	0.6978	0.8338	0.1074	0.03104	0.3771	0.1994	0.1053	0.06496	0.04359	0.06379	0.2544	0.1175	0.6495	0.5754
TCGA-VQ-A94R-01	2.16	0.2803	0.377	0.4843	0.09432	0.1341	0.6953	0.3588	0.2858	0.1762	0.05137	0.7307	0.6295	0.6874	0.7673	0.3534
TCGA-VQ-A94T-01	0.887511	0.2459	0.2919	0.2718	0.08598	0.01815	0.01755	0.1483	0.01659	0.02601	0.04565	0.3201	0.5295	0.5335	0.7912	0.1901
TCGA-VQ-A94U-01	2.20132	0.2938	0.3143	0.4939	0.08614	0.3002	0.7208	0.2806	0.4082	0.3971	0.4199	0.6509	0.5396	0.6041	0.8463	0.5616
TCGA-VQ-AA64-01	1.98544	0.4269	0.4536	0.5789	0.08921	0.02091	0.01798	0.0403	0.0169	0.01757	0.02912	0.05756	0.13	0.05292	0.4015	0.4687
TCGA-VQ-AA68-01	0.97085	0.4177	0.4405	0.6422	0.1005	0.02655	0.6537	0.4155	0.5125	0.5493	0.5412	0.6429	0.5923	0.5865	0.5009	0.2382
TCGA-VQ-AA69-01	3.99345	0.8246	0.558	0.8394	0.08803	0.0162	0.01492	0.1257	0.01713	0.01706	0.02931	0.9113	0.8186	0.8923	0.8531	0.8146
TCGA-VQ-AA6A-01	4.99783	0.4897	0.6818	0.9399	0.06155	0.02209	0.01623	0.05301	0.01894	0.0167	0.02605	0.05673	0.1496	0.09125	0.8501	0.7152
TCGA-VQ-AA6B-01	0.918387	0.2163	0.4671	0.704	0.09724	0.04373	0.6373	0.3114	0.0219	0.02923	0.06525	0.8774	0.6775	0.8057	0.867	0.7113
TCGA-VQ-AA6D-01	3.82171	0.4241	0.7443	0.9343	0.06107	0.01861	0.01658	0.04014	0.01735	0.01736	0.02414	0.04644	0.08276	0.0281	0.7751	0.6425
TCGA-VQ-AA6F-01	1.546	0.4994	0.5816	0.6342	0.1099	0.02033	0.02304	0.1144	0.01766	0.019	0.03191	0.2252	0.3846	0.2623	0.6162	0.4462
TCGA-VQ-AA6G-01	0.99279	0.3757	0.5135	0.6189	0.1171	0.3613	0.6258	0.4457	0.4436	0.5463	0.5037	0.5461	0.5884	0.5399	0.7243	0.5322
TCGA-VQ-AA6I-01	1.5656	0.3926	0.4398	0.5876	0.08857	0.1816	0.6172	0.3907	0.3734	0.472	0.5103	0.6257	0.6273	0.5907	0.751	0.4406
TCGA-VQ-AA6J-01	1.541	0.5186	0.6011	0.6781	0.1281	0.01726	0.2893	0.2492	0.02285	0.01688	0.02598	0.09486	0.3863	0.1485	0.5414	0.3738
TCGA-VQ-AA6K-01	1.80699	0.3039	0.3389	0.4199	0.08517	0.01642	0.01687	0.07169	0.01435	0.01295	0.02719	0.02927	0.1067	0.02349	0.6627	0.2942
TCGA-ZA-A8F6-01	3.85612	0.3935	0.7349	0.907	0.1117	0.01614	0.01515	0.04298	0.01685	0.01842	0.03502	0.08119	0.2429	0.1546	0.8573	0.709
TCGA-ZQ-A9CR-01	1.70906	0.4828	0.6455	0.7899	0.1161	0.01418	0.01525	0.0532	0.0187	0.01582	0.02985	0.03941	0.1012	0.04364	0.6687	0.3528

## Sheet: GHR
		Log2(TPM+1)	cg25430094	cg08217227	cg14868574	cg12042587	cg05837253	cg16292016	cg18160072	cg24773720	cg25010146	cg07237214	cg03836184	cg04110544	cg26162554	cg22016770	cg08761396	cg24799710	cg00394261	cg14972625	cg12887711	cg18304305
1	TCGA-3M-AB46-01	0.251019	0.3874	0.6698	0.5453	0.6623	0.378	0.6333	0.4742	0.5436	0.3817	0.1273	0.4936	0.3052	0.5773	0.7839	0.8119	0.2222	0.3131	0.4287	0.04612	0.3315
2	TCGA-3M-AB47-01	1.29868	0.3909	0.5834	0.4785	0.561	0.2454	0.557	0.3191	0.4265	0.4263	0.05928	0.3272	0.3567	0.5153	0.8473	0.9238	0.1402	0.4218	0.7205	0.05417	0.3679
3	TCGA-B7-5816-01	1.21411	0.4009	0.5545	0.4472	0.4867	0.2597	0.5456	0.2946	0.5065	0.3326	0.0507	0.1351	0.2373	0.4971	0.7107	0.8563	0.1916	0.477	0.7841	0.06299	0.5929
4	TCGA-B7-5818-01	0.214106	0.5785	0.6938	0.4865	0.6039	0.5057	0.616	0.4396	0.6625	0.5604	0.05862	0.262	0.5361	0.6478	0.7334	0.8776	0.2592	0.3133	0.8932	0.06349	0.7044
5	TCGA-B7-A5TI-01	0.790754	0.04078	0.01773	0.1144	0.2979	0.3976	0.5585	0.4207	0.2669	0.05636	0.09918	0.4302	0.05878	0.307	0.6741	0.9075	0.2623	0.3505	0.57	0.0268	0.8517
6	TCGA-B7-A5TJ-01	0.321976	0.6198	0.7099	0.516	0.6471	0.3303	0.6536	0.515	0.7022	0.7408	0.09232	0.439	0.5708	0.5834	0.8197	0.8987	0.1282	0.2669	0.8555	0.03238	0.5153
7	TCGA-B7-A5TK-01	1.02146	0.3722	0.4341	0.362	0.4645	0.05993	0.5381	0.3113	0.3007	0.1881	0.03778	0.1026	0.2879	0.4419	0.8641	0.9373	0.2053	0.4012	0.9052	0.048	0.7217
8	TCGA-B7-A5TN-01	1.07038	0.605	0.7228	0.5117	0.6521	0.4149	0.662	0.4528	0.6599	0.5939	0.09691	0.384	0.3585	0.4037	0.7227	0.8858	0.2492	0.4544	0.694	0.0391	0.654
9	TCGA-BR-6452-01	0.57538	0.5388	0.6372	0.514	0.6043	0.4098	0.609	0.441	0.651	0.607	0.06638	0.2799	0.4055	0.612	0.8382	0.9088	0.2476	0.3168	0.897	0.03542	0.6034
10	TCGA-BR-6453-01	1.10434	0.3707	0.4665	0.4182	0.4758	0.1037	0.4905	0.2931	0.3045	0.167	0.03164	0.102	0.1254	0.3959	0.8481	0.9348	0.2379	0.6083	0.912	0.09362	0.36
11	TCGA-BR-6454-01	0.41145	0.2444	0.3208	0.3742	0.501	0.1892	0.5645	0.4228	0.5814	0.4834	0.05203	0.2507	0.4144	0.5341	0.829	0.9398	0.2618	0.2446	0.8626	0.03288	0.8283
12	TCGA-BR-6455-01	0.978174	0.488	0.6998	0.4834	0.5939	0.2403	0.6209	0.5478	0.5406	0.4243	0.05264	0.3649	0.3358	0.356	0.7622	0.6999	0.2402	0.2009	0.7174	0.03441	0.7757
13	TCGA-BR-6456-01	3.00914	0.06559	0.02538	0.09283	0.04622	0.03679	0.1152	0.1571	0.04716	0.03819	0.01594	0.0416	0.08459	0.3185	0.7205	0.827	0.2344	0.7139	0.9117	0.03941	0.7647
14	TCGA-BR-6457-01	1.7906	0.3263	0.4216	0.3969	0.4775	0.08544	0.4721	0.2771	0.302	0.1818	0.0324	0.1262	0.2043	0.423	0.8215	0.9244	0.2382	0.587	0.8943	0.04115	0.5879
15	TCGA-BR-6458-01	1.48029	0.404	0.6402	0.5728	0.6559	0.4098	0.6195	0.5127	0.7336	0.7406	0.1618	0.4537	0.5363	0.5759	0.4293	0.4543	0.3571	0.124	0.4953	0.02775	0.3689
16	TCGA-BR-6563-01	1.84001	0.2929	0.3949	0.3947	0.4539	0.06684	0.4957	0.2697	0.2185	0.1213	0.03363	0.08072	0.1019	0.292	0.8244	0.8978	0.262	0.6708	0.8893	0.0353	0.643
17	TCGA-BR-6564-01	1.70906	0.06237	0.01942	0.1253	0.09861	0.03019	0.2215	0.2585	0.1627	0.05982	0.02352	0.09506	0.184	0.4061	0.893	0.9561	0.2988	0.5325	0.9329	0.06345	0.8261
18	TCGA-BR-6565-01	0.879716	0.03511	0.0236	0.1234	0.314	0.163	0.4909	0.3781	0.1614	0.07432	0.03433	0.141	0.1235	0.08395	0.5171	0.4391	0.1882	0.4017	0.6821	0.04002	0.5872
19	TCGA-BR-6566-01	0.251019	0.3972	0.5136	0.4534	0.5609	0.2323	0.5523	0.3414	0.5024	0.3495	0.04694	0.1291	0.3285	0.5042	0.8372	0.9189	0.2783	0.4605	0.879	0.05607	0.4686
20	TCGA-BR-6705-01	3.73085	0.3087	0.3416	0.3748	0.434	0.06399	0.4605	0.2705	0.2923	0.08661	0.03269	0.0762	0.1312	0.3373	0.8446	0.9599	0.3022	0.6714	0.933	0.067	0.7431
21	TCGA-BR-6706-01	1.48029	0.3178	0.3957	0.406	0.4624	0.1255	0.5183	0.3309	0.2814	0.2024	0.04507	0.1071	0.1313	0.3325	0.8109	0.9339	0.2986	0.3838	0.8384	0.04769	0.7315
22	TCGA-BR-6707-01	0.28686	0.5245	0.5934	0.4701	0.5924	0.2375	0.6215	0.4332	0.5148	0.4359	0.09376	0.303	0.4274	0.5516	0.8377	0.8876	0.2783	0.3015	0.7585	0.04926	0.8214
23	TCGA-BR-6709-01	0.879716	0.09119	0.02558	0.2017	0.111	0.04679	0.5196	0.3325	0.4169	0.2927	0.08826	0.1657	0.2568	0.4469	0.7254	0.9334	0.2847	0.4245	0.8045	0.04399	0.5494
24	TCGA-BR-6710-01	1.2265	0.1087	0.02524	0.1422	0.08076	0.04141	0.1437	0.1633	0.04511	0.04449	0.02174	0.03947	0.03849	0.03774	0.8144	0.9506	0.2671	0.5826	0.9275	0.05539	0.8228
25	TCGA-BR-6801-01	0.584968	0.0791	0.01907	0.05498	0.01903	0.04631	0.2106	0.3005	0.04494	0.03956	0.01995	0.2041	0.04893	0.02384	0.8701	0.8951	0.2751	0.3645	0.9009	0.038	0.8961
26	TCGA-BR-6802-01	0.400624	0.3977	0.5217	0.4536	0.5654	0.07	0.535	0.336	0.392	0.3054	0.05073	0.1288	0.208	0.4032	0.8295	0.944	0.3076	0.5204	0.8578	0.06904	0.497
27	TCGA-BR-6803-01	1.97051	0.1516	0.1952	0.3366	0.3699	0.07604	0.4634	0.2714	0.1653	0.07934	0.04142	0.08493	0.09652	0.06992	0.8386	0.9453	0.2506	0.5585	0.9124	0.04621	0.7258
28	TCGA-BR-6852-01	0.782421	0.3833	0.5234	0.4387	0.5271	0.2212	0.5451	0.3914	0.4501	0.3783	0.05258	0.1897	0.3441	0.5009	0.8267	0.929	0.315	0.3399	0.8919	0.05962	0.5542
29	TCGA-BR-7196-01	1.73556	0.3624	0.3949	0.4003	0.4543	0.1102	0.5013	0.2873	0.3002	0.1634	0.03395	0.09181	0.05798	0.343	0.8429	0.9319	0.1992	0.384	0.8707	0.03866	0.761
30	TCGA-BR-7197-01	0.48552	0.0513	0.03858	0.5558	0.4445	0.4164	0.3811	0.462	0.7715	0.8176	0.2888	0.6103	0.1415	0.04136	0.5767	0.4049	0.3545	0.1617	0.3052	0.02546	0.5354
31	TCGA-BR-7703-01	0.137464	0.5945	0.6748	0.5143	0.6586	0.3573	0.616	0.5003	0.7026	0.7378	0.1432	0.4239	0.5903	0.62	0.8642	0.9545	0.2692	0.2428	0.9134	0.02595	0.3439
32	TCGA-BR-7704-01	0.201684	0.07284	0.2373	0.3822	0.417	0.04928	0.2334	0.5131	0.1045	0.07398	0.2931	0.6366	0.1615	0.1777	0.5439	0.3518	0.2738	0.1547	0.3468	0.03017	0.1761
33	TCGA-BR-7707-01	0.238777	0.4976	0.5813	0.4814	0.5848	0.3505	0.5537	0.4019	0.544	0.5114	0.05171	0.2294	0.4253	0.5342	0.8021	0.9419	0.255	0.3384	0.8796	0.04631	0.6262
34	TCGA-BR-7715-01	0.956073	0.5106	0.6921	0.5572	0.6217	0.4834	0.6525	0.5359	0.6308	0.5732	0.1947	0.5362	0.5635	0.4531	0.5203	0.5255	0.2155	0.1458	0.5495	0.0335	0.6652
35	TCGA-BR-7716-01	2.59479	0.07482	0.02528	0.1536	0.09995	0.02395	0.2018	0.1398	0.03483	0.0389	0.0163	0.03405	0.02754	0.05192	0.7591	0.9066	0.2655	0.1866	0.9031	0.02997	0.3107
36	TCGA-BR-7717-01	0.604087	0.5332	0.6783	0.5185	0.6229	0.3846	0.6023	0.4574	0.6738	0.6985	0.131	0.3699	0.5359	0.6244	0.8662	0.9441	0.2957	0.2656	0.9073	0.0398	0.6285
37	TCGA-BR-7722-01	0.799068	0.1061	0.2077	0.4252	0.5553	0.1615	0.6459	0.5419	0.4758	0.2874	0.1087	0.352	0.6442	0.2063	0.8955	0.9175	0.2002	0.587	0.8908	0.04256	0.8471
38	TCGA-BR-7723-01	1.541	0.2632	0.4159	0.3801	0.5174	0.177	0.5155	0.3311	0.3476	0.2911	0.04446	0.1348	0.3047	0.4771	0.8531	0.932	0.2431	0.7425	0.9158	0.03981	0.8204
39	TCGA-BR-7851-01	0.879716	0.5732	0.6662	0.5062	0.6381	0.1754	0.6014	0.4598	0.7446	0.5295	0.08844	0.3233	0.5235	0.6027	0.8709	0.9316	0.2189	0.2877	0.9239	0.06291	0.6789
40	TCGA-BR-7901-01	2.06009	0.06286	0.01815	0.06246	0.01822	0.05122	0.4836	0.2901	0.4573	0.4215	0.1748	0.3268	0.3807	0.5269	0.5738	0.6775	0.2391	0.3246	0.6315	0.03415	0.7851
41	TCGA-BR-7957-01	2.55069	0.3579	0.414	0.3873	0.4876	0.06064	0.4524	0.2412	0.221	0.151	0.0349	0.08384	0.1398	0.3548	0.9232	0.9316	0.2405	0.7445	0.9159	0.09996	0.6676
42	TCGA-BR-7958-01	0.926	0.5371	0.608	0.466	0.5857	0.1917	0.5896	0.4086	0.5483	0.5803	0.1041	0.3071	0.446	0.5184	0.8747	0.9411	0.2508	0.3533	0.8354	0.07118	0.8199
43	TCGA-BR-7959-01	1.43297	0.5931	0.6609	0.5034	0.6033	0.4573	0.6093	0.4412	0.6601	0.6539	0.1528	0.4561	0.5454	0.6259	0.897	0.956	0.2782	0.381	0.9253	0.04231	0.7922
44	TCGA-BR-8058-01	1.09761	0.07435	0.02597	0.184	0.2863	0.1397	0.5502	0.3517	0.4252	0.4049	0.08722	0.1848	0.2841	0.2713	0.8881	0.9585	0.2896	0.4435	0.8706	0.05439	0.7397
45	TCGA-BR-8059-01	0.985488	0.291	0.3919	0.4909	0.3624	0.1665	0.5463	0.3625	0.3663	0.1994	0.03274	0.1576	0.07593	0.1828	0.7333	0.8917	0.2265	0.6265	0.8367	0.07698	0.7021
46	TCGA-BR-8060-01	0.956073	0.03023	0.02159	0.1728	0.03032	0.07712	0.4426	0.4071	0.06428	0.03663	0.3141	0.144	0.1291	0.135	0.2721	0.2395	0.08369	0.1534	0.4589	0.0266	0.1353
47	TCGA-BR-8077-01	0.31032	0.04116	0.03273	0.4434	0.5716	0.2712	0.5531	0.4045	0.3219	0.0994	0.4582	0.7152	0.4668	0.5059	0.6539	0.6069	0.415	0.09325	0.613	0.02037	0.2783
48	TCGA-BR-8078-01	0.669016	0.661	0.7091	0.5278	0.631	0.506	0.6242	0.5018	0.7328	0.7329	0.1297	0.4782	0.6466	0.6174	0.8552	0.9472	0.2904	0.2731	0.8396	0.03696	0.8453
49	TCGA-BR-8080-01	1.60389	0.469	0.5399	0.4538	0.5567	0.1782	0.5485	0.3858	0.4064	0.3206	0.05737	0.237	0.2509	0.4785	0.8831	0.9416	0.3306	0.4885	0.8426	0.03547	0.5917
50	TCGA-BR-8081-01	1.31036	0.4698	0.5628	0.4593	0.5274	0.1588	0.5871	0.4113	0.4726	0.4253	0.06449	0.227	0.3937	0.4968	0.8717	0.9552	0.3167	0.3938	0.9057	0.05993	0.7534
51	TCGA-BR-8284-01	1.20791	0.5521	0.6317	0.5331	0.6163	0.4424	0.6024	0.4807	0.6462	0.6244	0.1396	0.3781	0.5072	0.5529	0.8402	0.939	0.3536	0.2202	0.8475	0.03658	0.6181
52	TCGA-BR-8286-01	0.790754	0.6538	0.7114	0.5492	0.6356	0.6151	0.6513	0.5345	0.7142	0.7326	0.1653	0.5131	0.5102	0.6781	0.7648	0.9138	0.3451	0.2207	0.6277	0.03816	0.8383
53	TCGA-BR-8289-01	0.74845	0.3378	0.6238	0.5077	0.6182	0.587	0.6272	0.5236	0.6677	0.5861	0.1618	0.5047	0.5048	0.5544	0.6054	0.7865	0.2723	0.239	0.637	0.03006	0.7801
54	TCGA-BR-8291-01	2.2778	0.0352	0.01543	0.1825	0.05519	0.03271	0.2314	0.338	0.0745	0.03672	0.02493	0.05622	0.1163	0.09152	0.8585	0.8982	0.2542	0.4525	0.8205	0.04134	0.6739
55	TCGA-BR-8295-01	0.565562	0.06353	0.09193	0.2387	0.2772	0.0445	0.2987	0.1874	0.08494	0.05782	0.01795	0.05842	0.0773	0.0569	0.8659	0.91	0.2074	0.6598	0.8789	0.03895	0.814
56	TCGA-BR-8296-01	0.790754	0.5219	0.5383	0.4974	0.5765	0.1674	0.5734	0.3625	0.5034	0.353	0.07737	0.2446	0.388	0.3612	0.8765	0.9456	0.2269	0.4403	0.8907	0.05853	0.7285
57	TCGA-BR-8297-01	2.35615	0.445	0.5632	0.4885	0.5715	0.211	0.5724	0.3714	0.5348	0.5404	0.0698	0.2891	0.344	0.4848	0.7703	0.9411	0.2621	0.5536	0.8421	0.0434	0.844
58	TCGA-BR-8361-01	0.344751	0.5071	0.6487	0.5254	0.653	0.2522	0.6203	0.4649	0.6848	0.7194	0.1439	0.4442	0.5238	0.5497	0.7091	0.731	0.2876	0.2438	0.8428	0.04404	0.4141
59	TCGA-BR-8362-01	1.8952	0.4395	0.5404	0.5197	0.6444	0.4813	0.6113	0.4569	0.6329	0.7305	0.1647	0.3488	0.6428	0.5817	0.8941	0.9422	0.2722	0.2768	0.8924	0.03492	0.6976
60	TCGA-BR-8363-01	0.516088	0.5119	0.5997	0.4872	0.5815	0.2978	0.5827	0.3699	0.5677	0.4841	0.083	0.3155	0.4022	0.5585	0.8739	0.9412	0.2916	0.4012	0.9074	0.04261	0.7196
61	TCGA-BR-8364-01	3.17599	0.04499	0.01889	0.1528	0.0415	0.03779	0.3656	0.2511	0.2081	0.07098	0.02747	0.05762	0.09319	0.1404	0.8925	0.9455	0.2363	0.6383	0.8962	0.09072	0.7976
62	TCGA-BR-8365-01	2.93931	0.1015	0.04105	0.1918	0.2461	0.04243	0.4125	0.3271	0.1694	0.06144	0.04713	0.04712	0.05357	0.1102	0.8423	0.9556	0.3149	0.6294	0.9286	0.07385	0.8196
63	TCGA-BR-8366-01	1.35616	0.4737	0.5254	0.4566	0.5541	0.1746	0.5804	0.3586	0.3925	0.3578	0.08159	0.1437	0.2394	0.4899	0.8867	0.9345	0.2802	0.363	0.8769	0.06675	0.728
64	TCGA-BR-8367-01	2.46988	0.1649	0.3382	0.4929	0.5811	0.3674	0.6029	0.3864	0.5607	0.4987	0.1128	0.268	0.4824	0.5413	0.9384	0.9519	0.2565	0.5817	0.9181	0.03075	0.71
65	TCGA-BR-8368-01	0.31032	0.02282	0.05318	0.5179	0.6321	0.442	0.6063	0.4529	0.7241	0.6808	0.2085	0.4972	0.3903	0.1944	0.6337	0.7501	0.2679	0.2421	0.604	0.02305	0.348
66	TCGA-BR-8369-01	2.86394	0.5426	0.6143	0.4896	0.5873	0.157	0.5934	0.4399	0.5699	0.5106	0.07233	0.2907	0.3524	0.4688	0.8866	0.9499	0.2652	0.415	0.857	0.0362	0.6623
67	TCGA-BR-8371-01	2.86394	0.238	0.327	0.3478	0.4288	0.0537	0.4754	0.2608	0.1466	0.07238	0.02557	0.07913	0.1054	0.3346	0.9086	0.9532	0.2712	0.759	0.9073	0.07458	0.8439
68	TCGA-BR-8372-01	0.37855	0.4833	0.4088	0.5255	0.668	0.6096	0.6569	0.448	0.7187	0.728	0.203	0.5279	0.7713	0.6677	0.8565	0.9433	0.3086	0.218	0.902	0.04019	0.2668
69	TCGA-BR-8373-01	1.82346	0.2276	0.5118	0.5728	0.6585	0.5775	0.6548	0.4552	0.765	0.7938	0.2054	0.5991	0.5273	0.3887	0.6079	0.6573	0.2436	0.2077	0.7338	0.02785	0.1519
70	TCGA-BR-8380-01	2.76101	0.4198	0.5122	0.4625	0.5165	0.1675	0.5626	0.3248	0.3946	0.2827	0.0615	0.1359	0.189	0.4796	0.8736	0.9477	0.297	0.6494	0.8764	0.04515	0.7714
71	TCGA-BR-8381-01	0.546019	0.4603	0.5676	0.4797	0.5794	0.2161	0.5919	0.3814	0.4916	0.4347	0.08058	0.3105	0.3409	0.5202	0.8374	0.9377	0.2764	0.3035	0.8925	0.06122	0.7545
72	TCGA-BR-8382-01	0.367351	0.5181	0.5895	0.47	0.5831	0.2801	0.5532	0.3926	0.4449	0.4104	0.06041	0.2855	0.3265	0.4954	0.8297	0.9219	0.2764	0.5652	0.8433	0.1077	0.5924
73	TCGA-BR-8384-01	3.57895	0.2995	0.4132	0.3914	0.5155	0.1479	0.4978	0.28	0.2972	0.1555	0.04113	0.1265	0.1455	0.3406	0.8609	0.9546	0.2599	0.7992	0.916	0.1107	0.8201
74	TCGA-BR-8483-01	0.31032	0.3793	0.7072	0.5716	0.7333	0.2702	0.6571	0.6155	0.811	0.7846	0.1454	0.6428	0.7745	0.5328	0.9006	0.9224	0.2801	0.2692	0.8176	0.03578	0.7233
75	TCGA-BR-8484-01	1.2265	0.05783	0.05471	0.2207	0.3944	0.3651	0.525	0.5244	0.1829	0.1043	0.0999	0.3214	0.3164	0.1853	0.8174	0.9217	0.3488	0.4164	0.7932	0.04019	0.6921
76	TCGA-BR-8485-01	1.3505	0.08031	0.02679	0.1321	0.07061	0.04387	0.3641	0.2031	0.1327	0.04815	0.05236	0.1408	0.2057	0.3914	0.5927	0.6227	0.2466	0.2459	0.6843	0.03487	0.3758
77	TCGA-BR-8486-01	0.815589	0.06909	0.04838	0.3	0.5537	0.2316	0.5223	0.4623	0.439	0.2841	0.2321	0.3983	0.1112	0.1689	0.4644	0.3956	0.2287	0.242	0.5306	0.04415	0.4179
78	TCGA-BR-8487-01	0.189063	0.7506	0.8373	0.6233	0.7395	0.6741	0.7206	0.6275	0.8895	0.8749	0.1438	0.6771	0.7556	0.5959	0.8602	0.9482	0.2952	0.1538	0.6426	0.02929	0.8332
79	TCGA-BR-8588-01	1.11767	0.4604	0.5168	0.461	0.5565	0.1315	0.5223	0.3466	0.3761	0.3113	0.04524	0.1602	0.2495	0.4575	0.9003	0.9329	0.2804	0.538	0.9258	0.08086	0.4955
80	TCGA-BR-8589-01	0.251019	0.5793	0.6438	0.4858	0.5904	0.3771	0.5939	0.4451	0.6039	0.5829	0.1498	0.4254	0.5351	0.5881	0.8484	0.9437	0.2312	0.3251	0.9111	0.03685	0.8187
81	TCGA-BR-8590-01	1.89886	0.08851	0.1042	0.4356	0.5184	0.1836	0.5069	0.3114	0.2639	0.1475	0.04775	0.1256	0.1356	0.2581	0.7857	0.9344	0.2596	0.5657	0.8454	0.05631	0.6677
82	TCGA-BR-8591-01	0.584968	0.6231	0.706	0.5343	0.6698	0.512	0.6313	0.4803	0.676	0.7247	0.1703	0.4959	0.5345	0.6106	0.7857	0.9584	0.3214	0.3036	0.9166	0.04515	0.3205
83	TCGA-BR-8592-01	2.78834	0.3578	0.4428	0.4294	0.4886	0.09584	0.5325	0.3318	0.3626	0.2341	0.0528	0.1805	0.2386	0.3915	0.8684	0.9432	0.2864	0.6675	0.903	0.06359	0.8045
84	TCGA-BR-8676-01	0.16349	0.4724	0.6617	0.4831	0.62	0.196	0.6168	0.4787	0.613	0.5798	0.08933	0.3783	0.4479	0.3525	0.6836	0.8819	0.3183	0.5216	0.6237	0.06741	0.8525
85	TCGA-BR-8677-01	3.55971	0.3634	0.5019	0.4285	0.5107	0.1054	0.5589	0.3648	0.4078	0.2266	0.04849	0.1655	0.2212	0.4434	0.8587	0.9517	0.3078	0.5653	0.924	0.09302	0.765
86	TCGA-BR-8678-01	0.790754	0.07551	0.03432	0.5424	0.5812	0.4511	0.6105	0.5489	0.638	0.5942	0.466	0.5822	0.09372	0.07187	0.4878	0.4123	0.283	0.1011	0.3021	0.02904	0.2701
87	TCGA-BR-8679-01	0.823748	0.6402	0.7099	0.5137	0.6553	0.2369	0.6245	0.5065	0.6973	0.7176	0.1698	0.5157	0.5948	0.6079	0.8596	0.9361	0.2862	0.3387	0.6611	0.04329	0.7035
88	TCGA-BR-8680-01	0.495634	0.0655	0.02295	0.0694	0.02409	0.04018	0.1173	0.3086	0.06259	0.04006	0.03944	0.06041	0.05831	0.2562	0.8646	0.9328	0.3068	0.3697	0.9361	0.03406	0.7159
89	TCGA-BR-8682-01	1.90326	0.1938	0.2708	0.4452	0.589	0.2004	0.6011	0.41	0.5399	0.4558	0.08845	0.3834	0.4581	0.5644	0.8919	0.9428	0.2417	0.5028	0.9277	0.0647	0.8221
90	TCGA-BR-8683-01	1.275	0.4422	0.5078	0.4491	0.5208	0.1771	0.57	0.3975	0.5582	0.5076	0.1235	0.346	0.4901	0.5494	0.8919	0.9541	0.2574	0.431	0.9197	0.05703	0.8679
91	TCGA-BR-8686-01	1.66903	0.5095	0.5964	0.4916	0.5881	0.3082	0.5719	0.3985	0.5438	0.5005	0.08432	0.2808	0.422	0.5401	0.8815	0.9397	0.2391	0.3751	0.9066	0.04145	0.8081
92	TCGA-BR-8687-01	0.815589	0.2255	0.3418	0.4787	0.52	0.4032	0.6549	0.5399	0.7491	0.7078	0.2468	0.5654	0.558	0.597	0.6864	0.7805	0.3258	0.264	0.8037	0.02917	0.6621
93	TCGA-BR-8690-01	0.298665	0.1349	0.2082	0.4661	0.4621	0.1985	0.5431	0.4189	0.4089	0.276	0.04125	0.2011	0.1794	0.2716	0.7923	0.9189	0.2978	0.527	0.7765	0.05451	0.4675
94	TCGA-BR-A44T-01	1.79487	0.1114	0.03761	0.246	0.4128	0.04919	0.4327	0.2898	0.1411	0.07441	0.02595	0.08068	0.08641	0.2297	0.8641	0.9559	0.3024	0.6535	0.9194	0.145	0.6472
95	TCGA-BR-A44U-01	0.443588	0.6411	0.697	0.5158	0.6508	0.4554	0.605	0.5117	0.7264	0.7018	0.139	0.4275	0.4689	0.631	0.8377	0.9086	0.279	0.3852	0.9381	0.0442	0.7681
96	TCGA-BR-A452-01	0.367351	0.3364	0.5851	0.5051	0.6219	0.4274	0.6694	0.5271	0.5803	0.4881	0.08991	0.09083	0.4357	0.5716	0.8768	0.9537	0.3202	0.3349	0.8032	0.05561	0.7374
97	TCGA-BR-A453-01	2.80718	0.3062	0.3439	0.3418	0.4279	0.05493	0.4696	0.2707	0.2296	0.1084	0.02762	0.07401	0.1351	0.2855	0.8453	0.9556	0.314	0.7337	0.9314	0.04971	0.7529
98	TCGA-BR-A4CR-01	3.40492	0.1155	0.02369	0.05759	0.01535	0.02515	0.02551	0.08719	0.04152	0.02453	0.0726	0.2236	0.6579	0.7658	0.7765	0.968	0.4596	0.767	0.8796	0.02794	0.8466
99	TCGA-BR-A4CS-01	0.298665	0.5135	0.5887	0.4668	0.5866	0.2351	0.5827	0.4052	0.6064	0.5269	0.05391	0.2317	0.3447	0.2305	0.8399	0.9266	0.2578	0.6363	0.8232	0.06217	0.7602
100	TCGA-BR-A4IU-01	2.23273	0.1697	0.1944	0.3617	0.5252	0.1206	0.5478	0.3084	0.2911	0.184	0.03134	0.1594	0.4123	0.4009	0.9075	0.951	0.3171	0.5598	0.5314	0.0832	0.7392
101	TCGA-BR-A4IV-01	3.23127	0.06137	0.1008	0.2348	0.4287	0.04318	0.4576	0.2626	0.07609	0.05874	0.01925	0.08383	0.3036	0.06557	0.8926	0.9477	0.2626	0.7272	0.5087	0.1434	0.732
102	TCGA-BR-A4IY-01	0.74845	0.4975	0.5565	0.4564	0.4999	0.3071	0.6148	0.4534	0.4554	0.328	0.08273	0.2722	0.3678	0.4449	0.8415	0.9414	0.2885	0.3811	0.5076	0.04298	0.8177
103	TCGA-BR-A4IZ-01	3.73178	0.09585	0.1393	0.3189	0.3799	0.05787	0.4537	0.2577	0.1613	0.08314	0.02046	0.05842	0.1537	0.3069	0.9053	0.9582	0.2845	0.6885	0.824	0.1168	0.8015
104	TCGA-BR-A4J1-01	0.422273	0.0125	0.01624	0.02585	0.02029	0.04414	0.04235	0.1098	0.04978	0.04459	0.01476	0.04337	0.3269	0.04065	0.8673	0.9594	0.3054	0.4294	0.4866	0.02668	0.7638
105	TCGA-BR-A4J2-01	1.97424	0.2246	0.281	0.3736	0.4565	0.05958	0.5317	0.3329	0.2044	0.1	0.02675	0.09726	0.2353	0.2907	0.8822	0.9635	0.3413	0.6371	0.6439	0.09398	0.7183
106	TCGA-BR-A4J4-01	0.696007	0.5482	0.6228	0.4688	0.5905	0.183	0.6044	0.4441	0.5543	0.5191	0.1195	0.3475	0.6364	0.5383	0.8815	0.9426	0.3272	0.3555	0.7799	0.06315	0.8002
107	TCGA-BR-A4J5-01	1.58982	0.2907	0.4111	0.4385	0.5136	0.1756	0.5485	0.3131	0.3308	0.2299	0.04986	0.1561	0.3534	0.4501	0.8966	0.9461	0.2967	0.7333	0.6757	0.1003	0.7623
108	TCGA-BR-A4J6-01	0.59455	0.01771	0.02498	0.2437	0.5755	0.1157	0.4704	0.4534	0.1215	0.04471	0.01599	0.06019	0.3287	0.08575	0.94	0.9618	0.2837	0.2927	0.562	0.01907	0.8515
109	TCGA-BR-A4J7-01	1.56071	0.02815	0.06553	0.2438	0.4726	0.1667	0.5122	0.3324	0.3223	0.3078	0.02327	0.1389	0.4443	0.3869	0.9104	0.9515	0.2353	0.5825	0.4632	0.05279	0.7688
110	TCGA-BR-A4J8-01	1.37853	0.5349	0.6756	0.4883	0.6701	0.2882	0.6775	0.5366	0.6483	0.6142	0.1903	0.4065	0.5599	0.5104	0.9117	0.9419	0.2495	0.6157	0.4304	0.04507	0.8662
111	TCGA-BR-A4J9-01	2.43799	0.1402	0.187	0.4074	0.5072	0.1679	0.5708	0.3532	0.3244	0.2879	0.07372	0.1926	0.2324	0.4131	0.8895	0.965	0.3596	0.6551	0.8538	0.0761	0.7928
112	TCGA-BR-A4PD-01	0.433078	0.01536	0.01695	0.1401	0.07677	0.03467	0.5749	0.4103	0.5391	0.5173	0.1184	0.3166	0.4823	0.4539	0.5388	0.6551	0.2355	0.1699	0.5026	0.02237	0.7032
113	TCGA-BR-A4PE-01	0.31032	0.6561	0.6922	0.5396	0.6671	0.5485	0.6801	0.5518	0.7447	0.7658	0.1776	0.5847	0.8077	0.6512	0.9139	0.8921	0.3247	0.2722	0.6392	0.04949	0.8353
114	TCGA-BR-A4PF-01	0.400624	0.3763	0.5029	0.4714	0.6325	0.4167	0.6286	0.4881	0.577	0.6041	0.1963	0.4798	0.6788	0.6544	0.873	0.941	0.2871	0.3357	0.5091	0.06311	0.7724
115	TCGA-BR-A4QI-01	0.251019	0.7016	0.7442	0.55	0.6714	0.6234	0.6927	0.5954	0.7259	0.8407	0.3166	0.6751	0.8686	0.6902	0.9318	0.9651	0.3664	0.2341	0.5855	0.04063	0.7656
116	TCGA-BR-A4QL-01	0.0704068	0.7503	0.7857	0.5936	0.7675	0.6418	0.7529	0.672	0.8755	0.8194	0.3289	0.7628	0.8103	0.6816	0.9179	0.9663	0.3275	0.1577	0.559	0.02293	0.3452
117	TCGA-BR-A4QM-01	0.111026	0.5607	0.6225	0.4975	0.6079	0.376	0.6508	0.5111	0.6092	0.5936	0.1718	0.4678	0.5796	0.5994	0.8542	0.9505	0.2904	0.2733	0.4843	0.02912	0.551
118	TCGA-CD-5798-01	0.956073	0.2356	0.2408	0.3497	0.3643	0.05914	0.4995	0.2259	0.1703	0.1191	0.02413	0.06583	0.1377	0.3418	0.6603	0.8914	0.2778	0.4939	0.8549	0.06873	0.5287
119	TCGA-CD-5799-01	0.48552	0.08181	0.1582	0.434	0.546	0.2009	0.4593	0.3974	0.6833	0.5195	0.06618	0.2251	0.486	0.2664	0.6131	0.8265	0.2491	0.3681	0.8009	0.0543	0.6325
120	TCGA-CD-5800-01	0.189063	0.1826	0.321	0.439	0.4968	0.1682	0.5013	0.3285	0.5819	0.3021	0.06036	0.165	0.2241	0.3457	0.5636	0.8299	0.2174	0.4157	0.6571	0.09017	0.4374
121	TCGA-CD-5801-01	0.150597	0.5237	0.6485	0.506	0.5403	0.3484	0.5649	0.3758	0.7138	0.5903	0.07867	0.2551	0.3935	0.5707	0.669	0.8761	0.2105	0.4499	0.8799	0.05967	0.698
122	TCGA-CD-5803-01	1.5945	0.1692	0.1497	0.4814	0.5815	0.1894	0.4207	0.3079	0.2239	0.1149	0.08021	0.08748	0.08101	0.1988	0.7098	0.9045	0.2716	0.4072	0.9198	0.05318	0.704
123	TCGA-CD-5804-01	0.555881	0.05802	0.02432	0.08287	0.02379	0.05265	0.5481	0.3273	0.3293	0.1196	0.05647	0.197	0.3216	0.4887	0.8087	0.9262	0.2363	0.4474	0.822	0.05154	0.3924
124	TCGA-CD-5813-01	2.33606	0.1083	0.03539	0.1421	0.04086	0.04866	0.3843	0.2011	0.3502	0.1444	0.06204	0.1458	0.3222	0.4937	0.6595	0.9111	0.2166	0.4266	0.8869	0.06744	0.5637
125	TCGA-CD-8524-01	1.14405	0.4318	0.6652	0.5886	0.661	0.6983	0.6651	0.5794	0.7659	0.7906	0.3089	0.6671	0.5729	0.6744	0.7754	0.6352	0.3853	0.1485	0.9435	0.02828	0.8023
126	TCGA-CD-8525-01	0.176365	0.06999	0.03838	0.3837	0.2116	0.08503	0.5182	0.3308	0.4484	0.3722	0.173	0.3017	0.176	0.4388	0.511	0.5562	0.249	0.3944	0.7722	0.04237	0.4452
127	TCGA-CD-8526-01	0.713697	0.03381	0.02097	0.2634	0.09167	0.03936	0.106	0.1736	0.05513	0.04069	0.01982	0.04388	0.06401	0.04592	0.5106	0.5316	0.1916	0.3666	0.7861	0.05567	0.4157
128	TCGA-CD-8527-01	0.298665	0.08822	0.09584	0.4591	0.4898	0.2979	0.7028	0.4999	0.8272	0.8371	0.228	0.6487	0.7992	0.5627	0.9101	0.9498	0.2667	0.2573	0.7897	0.02744	0.7067
129	TCGA-CD-8528-01	0.422273	0.6972	0.7239	0.5487	0.636	0.5497	0.6332	0.5248	0.7925	0.7773	0.2079	0.6293	0.7283	0.5965	0.7799	0.9552	0.2908	0.306	0.8404	0.04672	0.3873
130	TCGA-CD-8529-01	1.01436	0.1478	0.2452	0.3843	0.3	0.132	0.553	0.3786	0.2932	0.1422	0.05901	0.09775	0.2573	0.08981	0.6874	0.7961	0.223	0.3615	0.6832	0.03661	0.4938
131	TCGA-CD-8530-01	1.22032	0.03174	0.01825	0.464	0.3383	0.1658	0.4891	0.3004	0.1868	0.09673	0.05136	0.1311	0.1167	0.106	0.5579	0.5423	0.1529	0.5408	0.8205	0.04803	0.4666
132	TCGA-CD-8531-01	0.274952	0.7969	0.8199	0.576	0.7432	0.5793	0.7314	0.6159	0.8725	0.9014	0.2624	0.7489	0.8176	0.732	0.8676	0.9344	0.1964	0.1788	0.7817	0.03537	0.871
133	TCGA-CD-8532-01	1.53104	0.04608	0.0227	0.2198	0.1469	0.03424	0.1972	0.2096	0.05427	0.03098	0.02213	0.04306	0.06049	0.05122	0.8492	0.9533	0.287	0.2316	0.9041	0.04142	0.8414
134	TCGA-CD-8533-01	0.782421	0.3737	0.5279	0.5783	0.696	0.5842	0.6947	0.5375	0.8244	0.806	0.2089	0.6836	0.794	0.6616	0.8904	0.9411	0.2608	0.5137	0.8815	0.03694	0.4659
135	TCGA-CD-8534-01	0.713697	0.5933	0.6471	0.5169	0.6066	0.483	0.6186	0.485	0.6386	0.646	0.1386	0.3761	0.6455	0.6317	0.8737	0.9507	0.3602	0.2771	0.9224	0.03982	0.7815
136	TCGA-CD-8535-01	0.505923	0.5036	0.836	0.676	0.5914	0.8939	0.7862	0.6561	0.8986	0.9182	0.4194	0.8383	0.7535	0.3688	0.4763	0.3907	0.3642	0.1201	0.3545	0.02529	0.5931
137	TCGA-CD-8536-01	0.344751	0.03195	0.1026	0.4379	0.6278	0.296	0.5878	0.4757	0.5385	0.4655	0.09156	0.3623	0.4043	0.3704	0.7537	0.9075	0.275	0.2809	0.7723	0.02989	0.4581
138	TCGA-CD-A486-01	0.333399	0.1145	0.02881	0.2906	0.4601	0.07702	0.398	0.1955	0.1611	0.34	0.1065	0.1048	0.05987	0.2048	0.7169	0.9313	0.3577	0.3113	0.7824	0.03131	0.7875
139	TCGA-CD-A489-01	1.31036	0.4338	0.5233	0.5136	0.5488	0.2352	0.552	0.5066	0.6019	0.5853	0.1061	0.4412	0.5134	0.5577	0.883	0.9627	0.329	0.3766	0.9325	0.05173	0.8237
140	TCGA-CD-A48A-01	0.464706	0.5547	0.643	0.4991	0.5833	0.3715	0.6485	0.5917	0.8441	0.7995	0.2077	0.7165	0.7722	0.7414	0.8048	0.9321	0.2676	0.1859	0.8853	0.03342	0.8969
141	TCGA-CD-A48C-01	0.863959	0.5823	0.825	0.6448	0.7946	0.7515	0.733	0.599	0.8479	0.9234	0.3515	0.7843	0.7808	0.5844	0.8204	0.6896	0.4229	0.08883	0.4523	0.02943	0.5005
142	TCGA-CD-A4MG-01	0.367351	0.6525	0.6991	0.5149	0.6777	0.4524	0.6826	0.5456	0.7183	0.7394	0.1777	0.5107	0.4706	0.5954	0.9257	0.9531	0.3497	0.3623	0.4146	0.04062	0.4864
143	TCGA-CD-A4MH-01	0.422273	0.0155	0.04063	0.192	0.1516	0.02719	0.249	0.2444	0.0749	0.02981	0.2983	0.2915	0.246	0.3018	0.5509	0.4514	0.1556	0.0918	0.339	0.02568	0.1995
144	TCGA-CD-A4MI-01	1.1635	0.4061	0.5254	0.4384	0.5432	0.1448	0.5764	0.3882	0.4237	0.3796	0.06697	0.2202	0.4305	0.4776	0.8748	0.9613	0.3165	0.5242	NA	0.05028	0.7887
145	TCGA-CD-A4MJ-01	0.298665	0.6627	0.7094	0.5322	0.6692	0.5433	0.6651	0.5535	0.7007	0.7092	0.2108	0.5763	0.8303	0.6744	0.9114	0.9589	0.3495	0.2846	0.7906	0.02936	0.8893
146	TCGA-CG-4437-01	0.321976	0.4811	0.5912	0.4666	0.571	0.2381	0.5563	0.3762	0.5506	0.4873	0.06131	0.2281	0.3713	0.545	0.8623	0.9356	0.2452	0.2802	0.9245	0.05589	0.6357
147	TCGA-CG-4441-01	0.650778	0.4187	0.6519	0.4984	0.6293	0.2086	0.6194	0.456	0.6799	0.4752	0.06797	0.3055	0.5294	0.5152	0.7179	0.8234	0.2629	0.3268	0.8201	0.04088	0.7784
148	TCGA-CG-5717-01	1.6133	0.1548	0.1231	0.3413	0.3383	0.04193	0.3999	0.1715	0.1644	0.07331	0.02236	0.06212	0.08281	0.2553	0.5105	0.6912	0.1735	0.5151	0.8006	0.06284	0.4735
149	TCGA-CG-5718-01	0.16349	0.1147	0.04106	0.1118	0.03522	0.08845	0.5125	0.3534	0.5576	0.4205	0.09518	0.3893	0.4048	0.3359	0.6472	0.6024	0.3668	0.227	0.7074	0.4247	0.1326
150	TCGA-CG-5719-01	0.815589	0.3223	0.4095	0.3701	0.4097	0.1748	0.5449	0.2829	0.3799	0.1878	0.03408	0.1157	0.1844	0.2396	0.6823	0.8719	0.2199	0.5173	0.8507	0.06732	0.651
151	TCGA-CG-5720-01	0.516088	0.07139	0.03471	0.1006	0.1914	0.1134	0.6366	0.3889	0.6435	0.4172	0.05437	0.1698	0.4332	0.61	0.5974	0.829	0.1944	0.3959	0.8678	0.05645	0.3792
152	TCGA-CG-5721-01	0.344751	0.3445	0.4801	0.4647	0.5518	0.3228	0.559	0.3231	0.4163	0.2221	0.05155	0.1416	0.3273	0.3772	0.6911	0.8977	0.2233	0.4381	0.866	0.07285	0.5375
153	TCGA-CG-5722-01	0.37855	0.3837	0.4823	0.4372	0.5115	0.1406	0.5361	0.313	0.406	0.226	0.04187	0.1473	0.2343	0.4609	0.6411	0.867	0.2472	0.4403	0.8881	0.07105	0.6356
154	TCGA-CG-5723-01	1.12432	0.07878	0.219	0.4275	0.4646	0.07622	0.4935	0.2852	0.5485	0.3047	0.05344	0.2244	0.3214	0.5244	0.6851	0.8831	0.2394	0.4135	0.8771	0.0748	0.4747
155	TCGA-CG-5724-01	0.238777	0.5592	0.6862	0.5321	0.6381	0.4945	0.6361	0.4441	0.7396	0.6311	0.06446	0.4484	0.4912	0.6143	0.6256	0.8871	0.2897	0.3043	0.6538	0.04172	0.5761
156	TCGA-CG-5725-01	0.475017	0.1037	0.02592	0.04006	0.02017	0.02822	0.02866	0.09575	0.03892	0.03048	0.01956	0.03046	0.04091	0.03811	0.561	0.758	0.3112	0.6369	0.8328	0.03256	0.673
157	TCGA-CG-5726-01	0.0704068	0.1092	0.1016	0.6003	0.7446	0.8007	0.6809	0.5209	0.8813	0.786	0.09886	0.6138	0.5059	0.6314	0.6828	0.8162	0.2516	0.3736	0.8523	0.0674	NA
158	TCGA-CG-5732-01	0.37855	0.1383	0.249	0.3613	0.4401	0.2235	0.3864	0.3806	0.4441	0.1632	0.078	0.1163	0.3538	0.1687	0.505	0.8001	0.2348	0.4117	0.5706	0.102	0.4524
159	TCGA-CG-5734-01	0.321976	0.307	0.4998	0.4569	0.5192	0.1489	0.5711	0.355	0.4762	0.3574	0.04095	0.1196	0.3167	0.3734	0.7002	0.8493	0.2542	0.38	0.8434	0.05233	0.4407
160	TCGA-D7-5577-01	0.400624	0.5381	0.6438	0.4823	0.5439	0.2883	0.6241	0.3898	0.6705	0.5111	0.05821	0.2034	0.3973	0.6282	0.6681	0.8619	0.1982	0.338	0.8459	0.07112	0.6466
161	TCGA-D7-5578-01	0.535991	0.3092	0.446	0.4861	0.4358	0.1343	0.519	0.3443	0.5062	0.3138	0.06177	0.2145	0.169	0.1906	0.546	0.483	0.1992	0.3393	0.6065	0.06181	0.3855
162	TCGA-D7-6518-01	1.49058	0.5694	0.6215	0.4918	0.6022	0.3717	0.573	0.4112	0.4747	0.4542	0.05432	0.3071	0.467	0.6009	0.8354	0.9426	0.3341	0.3025	0.9531	0.03505	0.5481
163	TCGA-D7-6519-01	0.74845	0.02302	0.02096	0.03271	0.01536	0.0307	0.01915	0.1002	0.04508	0.03507	0.01805	0.03636	0.03638	0.02411	0.8284	0.9313	0.2765	0.5653	0.9393	0.03268	0.8776
164	TCGA-D7-6520-01	0.722454	0.02862	0.02735	0.3771	0.273	0.1721	0.4107	0.3977	0.1057	0.06329	0.05903	0.1047	0.2365	0.1293	0.6322	0.5696	0.1943	0.4339	0.7412	0.04262	0.4766
165	TCGA-D7-6521-01	0.97085	0.1697	0.2004	0.4352	0.5346	0.1279	0.5568	0.3509	0.4608	0.3575	0.05593	0.1465	0.2992	0.475	0.7974	0.9381	0.259	0.4015	0.8138	0.043	0.8398
166	TCGA-D7-6522-01	1.20791	0.1872	0.2335	0.32	0.3533	0.06322	0.4357	0.2716	0.1682	0.07905	0.03004	0.06418	0.1166	0.2268	0.8302	0.9372	0.2814	0.4931	0.9092	0.07446	0.5611
167	TCGA-D7-6524-01	1.28094	0.2647	0.3967	0.4306	0.481	0.1179	0.5027	0.2777	0.3061	0.1765	0.034	0.1143	0.1527	0.4044	0.8284	0.9456	0.2763	0.6384	0.9224	0.05049	0.6921
168	TCGA-D7-6525-01	0.37855	0.5768	0.6639	0.4662	0.5876	0.3785	0.601	0.4502	0.6676	0.5287	0.09691	0.3792	0.5115	0.6112	0.8491	0.9498	0.2659	0.6284	0.9087	0.03364	0.872
169	TCGA-D7-6526-01	0.38957	0.02417	0.0227	0.1381	0.2035	0.0814	0.4552	0.3876	0.1717	0.07996	0.08368	0.1092	0.09078	0.02629	0.4376	0.3699	0.1968	0.191	0.4109	0.04113	0.3915
170	TCGA-D7-6527-01	0.400624	0.0361	0.01578	0.09075	0.02891	0.02811	0.15	0.1255	0.05168	0.03157	0.01644	0.03913	0.03985	0.05473	0.4423	0.2716	0.1787	0.1941	0.4317	0.02937	0.3682
171	TCGA-D7-6528-01	0.28686	0.3517	0.5872	0.5243	0.6795	0.3749	0.6296	0.5222	0.7684	0.7512	0.07499	0.4859	0.3596	0.4269	0.5324	0.3507	0.2737	0.2589	0.6663	0.039	0.67
172	TCGA-D7-6815-01	0.687044	0.2716	0.5424	0.5788	0.7267	0.4152	0.647	0.55	0.7499	0.7579	0.08831	0.5171	0.675	0.08835	0.7779	0.9293	0.2678	0.3208	0.6484	0.03863	0.4326
173	TCGA-D7-6817-01	0.650778	0.1322	0.1329	0.2617	0.2292	0.1427	0.5059	0.3987	0.1202	0.06235	0.06003	0.1696	0.2474	0.2694	0.571	0.5645	0.2141	0.3747	0.6946	0.03694	0.5584
174	TCGA-D7-6818-01	1.87187	0.2165	0.2458	0.4288	0.5107	0.08677	0.5195	0.2963	0.2742	0.1658	0.04868	0.1277	0.3708	0.5106	0.7342	0.9449	0.3431	0.466	0.8587	0.1072	0.3652
175	TCGA-D7-6820-01	0.176365	0.1195	0.4222	0.4095	0.5359	0.2259	0.6133	0.5074	0.376	0.1965	0.1184	0.2622	0.2953	0.231	0.5094	0.3967	0.2764	0.2967	0.6666	0.0371	0.2716
176	TCGA-D7-6822-01	0.584968	0.6259	0.6896	0.5547	0.6841	0.5965	0.6784	0.581	0.7162	0.6792	0.1546	0.4463	0.7052	0.6648	0.6544	0.8536	0.2631	0.3711	0.763	0.05777	0.51
177	TCGA-D7-8570-01	0.37855	0.5951	0.6247	0.5024	0.575	0.4326	0.5769	0.4248	0.5722	0.5592	0.1512	0.4285	0.5676	0.5728	0.8404	0.9534	0.278	0.2216	0.7121	0.04358	0.8141
178	TCGA-D7-8572-01	1.58015	0.05607	0.01944	0.1283	0.03525	0.03438	0.09904	0.1628	0.04264	0.04173	0.01789	0.04146	0.04417	0.03704	0.8314	0.9356	0.2598	0.5396	0.9084	0.04897	0.553
179	TCGA-D7-8573-01	0.189063	0.5802	0.7134	0.5479	0.6142	0.4386	0.6448	0.469	0.724	0.7666	0.1611	0.5812	0.4278	0.606	0.5966	0.8666	0.1897	0.2668	0.6571	0.04495	0.529
180	TCGA-D7-8574-01	2.26273	0.3424	0.3969	0.4134	0.4891	0.08065	0.5342	0.3797	0.2523	0.1456	0.05504	0.1771	0.2147	0.3124	0.8632	0.9568	0.2891	0.3763	0.8815	0.03703	0.5774
181	TCGA-D7-8575-01	0.97085	0.5857	0.7192	0.533	0.6603	0.3213	0.609	0.4747	0.6962	0.6584	0.1508	0.4949	0.6594	0.4978	0.8701	0.926	0.2289	0.3585	0.7362	0.03402	0.8301
182	TCGA-D7-8576-01	0.59455	0.03613	0.01756	0.1495	0.1878	0.2968	0.5707	0.414	0.5977	0.5155	0.1647	0.4393	0.7253	0.2544	0.8784	0.9339	0.2845	0.3122	0.9145	0.03685	0.8831
183	TCGA-D7-8578-01	1.29275	0.1874	0.222	0.327	0.3905	0.05387	0.4918	0.2586	0.1661	0.04284	0.02885	0.06089	0.09243	0.2499	0.8914	0.9617	0.3598	0.4928	0.9444	0.03305	0.8643
184	TCGA-D7-8579-01	2.05629	0.0985	0.06915	0.4478	0.5331	0.06382	0.5388	0.3106	0.343	0.2801	0.02868	0.1301	0.1805	0.3351	0.9084	0.9315	0.2288	0.6646	0.8692	0.06783	0.6971
185	TCGA-D7-A4YT-01	0.641556	0.01096	0.01415	0.4863	0.6122	0.4079	0.7673	0.4642	0.7653	0.7244	0.3656	0.8147	0.5971	0.6825	0.9107	0.9617	0.4125	0.2704	NA	0.02662	0.7708
186	TCGA-D7-A4YU-01	1.22032	0.5402	0.6164	0.4768	0.5821	0.2869	0.6199	0.4574	0.5094	0.4405	0.08498	0.3764	0.4389	0.5471	0.8359	0.9463	0.2803	0.2391	0.4844	0.03218	0.7993
187	TCGA-D7-A4YV-01	1.35616	0.5611	0.653	0.4991	0.6048	0.4493	0.6154	0.4932	0.5956	0.5688	0.1549	0.4395	0.3868	0.4831	0.7835	0.9418	0.2556	0.2768	0.5167	0.03268	0.7766
188	TCGA-D7-A4YX-01	0.356222	0.6053	0.6445	0.4999	0.6265	0.4452	0.6784	0.5051	0.5996	0.6027	0.1222	0.5474	0.5141	0.6061	0.8592	0.9358	0.3534	0.2503	NA	0.03104	0.7943
189	TCGA-D7-A4YY-01	0.495634	0.7345	0.7731	0.5533	0.7039	0.7078	0.7228	0.6182	0.7703	0.8661	0.2575	0.7011	0.8616	0.6931	0.9309	0.9452	0.2805	0.1629	0.5771	0.02262	0.7076
190	TCGA-D7-A4Z0-01	1.06353	0.4478	0.5127	0.4331	0.558	0.2482	0.5928	0.3867	0.4532	0.3941	0.07285	0.2636	0.4691	0.442	0.8999	0.9581	0.3243	0.6178	0.5259	0.04757	0.432
191	TCGA-D7-A6EV-01	0.214106	0.5261	0.6565	0.4915	0.6515	0.4128	0.6199	0.462	0.6299	0.5637	0.1305	0.4292	0.5463	0.6118	0.9158	0.9482	0.1974	0.4398	0.8856	0.06501	0.3316
192	TCGA-D7-A6EX-01	0.333399	0.1428	0.5498	0.5195	0.7639	0.8455	0.7457	0.6509	0.8619	0.8845	0.3483	0.8057	0.79	0.7353	0.7365	0.9482	0.2729	0.1281	0.9058	0.02829	0.7784
193	TCGA-D7-A6EY-01	0.879716	0.04265	0.03175	0.4225	0.5427	0.1796	0.5683	0.3654	0.3805	0.3	0.04888	0.14	0.1231	0.4014	0.8672	0.8579	0.2623	0.4106	0.856	0.06725	0.312
194	TCGA-D7-A6EZ-01	0.26299	0.6246	0.6918	0.4957	0.6574	0.3872	0.679	0.4983	0.6576	0.6829	0.08218	0.4346	0.5663	0.6554	0.8825	0.9298	0.2057	0.2848	0.887	0.04464	0.8501
195	TCGA-D7-A6F0-01	0.400624	0.04111	0.02065	0.06648	0.01339	0.03672	0.0386	0.1415	0.02963	0.03379	0.016	0.04193	0.03392	0.04003	0.3525	0.3013	0.1088	0.2384	0.8415	0.0268	0.4753
196	TCGA-D7-A6F2-01	0.495634	0.3002	0.7045	0.4819	0.6818	0.5335	0.6722	0.5483	0.715	0.7267	0.1593	0.5486	0.4568	0.3229	0.7682	0.8731	0.2533	0.1178	0.6071	0.01854	0.3422
197	TCGA-D7-A747-01	2.04643	0.203	0.3405	0.3894	0.475	0.06664	0.5047	0.2278	0.2011	0.1068	0.03378	0.1163	0.1708	0.3394	0.8542	0.915	0.1286	0.5056	0.7483	0.08684	0.6338
198	TCGA-D7-A748-01	2.59479	0.2058	0.2705	0.3329	0.3916	0.1379	0.5271	0.2837	0.2549	0.1612	0.04047	0.1037	0.1696	0.3827	0.9265	0.9322	0.2075	0.6502	0.7494	0.077	0.5733
199	TCGA-D7-A74A-01	0.124327	0.5959	0.7668	0.6086	0.7601	0.7712	0.7555	0.667	0.8584	0.8723	0.3419	0.8108	0.8397	0.7749	0.9462	0.9328	0.2994	0.2289	0.6279	0.03152	0.8585
200	TCGA-EQ-8122-01	0.926	0.03377	0.01774	0.03193	0.01456	0.03234	0.6327	0.3641	0.7031	0.7119	0.2339	0.5445	0.5616	0.5661	0.715	0.8772	0.3163	0.3277	0.671	0.03832	0.4578
201	TCGA-EQ-A4SO-01	0.0976133	0.009257	0.017	0.04649	0.02814	0.03158	0.03408	0.1276	0.03694	0.03584	0.0154	0.04654	0.4676	0.5272	0.8712	0.9495	0.264	0.4251	0.4585	0.03236	0.7674
202	TCGA-F1-6177-01	0.137464	0.7807	0.8685	0.6203	0.7741	0.6813	0.6963	0.6155	0.9096	0.8973	0.1597	0.6431	0.8136	0.7794	0.8419	0.9441	0.259	0.1421	0.9367	0.03542	0.7309
203	TCGA-F1-6874-01	0.799068	0.07901	0.09866	0.4371	0.4253	0.1555	0.5626	0.4858	0.1091	0.05685	0.07869	0.3003	0.2034	0.145	0.812	0.8798	0.2397	0.3919	0.706	0.04562	0.7112
204	TCGA-F1-6875-01	0.344751	0.5974	0.8712	0.6983	0.824	0.8863	0.7983	0.6776	0.8811	0.9432	0.3244	0.8243	0.8704	0.4368	0.6531	0.6793	0.2448	0.1596	0.5417	0.02139	0.4589
205	TCGA-F1-A448-01	0.555881	0.3547	0.5615	0.4925	0.5793	0.2073	0.5905	0.3708	0.4886	0.4009	0.05635	0.2372	0.2999	0.5118	0.7773	0.9502	0.2906	0.591	0.9166	0.05729	0.4041
206	TCGA-F1-A72C-01	0.495634	0.2585	0.2854	0.4104	0.484	0.1385	0.5063	0.2931	0.2575	0.2115	0.07267	0.08296	0.2224	0.2202	0.8697	0.941	0.2034	0.2992	0.8009	0.04755	0.7686
207	TCGA-FP-7735-01	0.400624	0.2518	0.5959	0.5113	0.6115	0.1113	0.5695	0.4103	0.5782	0.5578	0.09015	0.3376	0.4539	0.4571	0.8036	0.9401	0.2582	0.3635	0.7561	0.04017	0.8254
208	TCGA-FP-7829-01	0.63226	0.7827	0.8385	0.6013	0.7419	0.8178	0.7444	0.6407	0.8771	0.9164	0.3874	0.7671	0.8456	0.816	0.8014	0.9601	0.4188	0.183	0.9319	0.02309	0.6759
209	TCGA-FP-7916-01	1.23881	0.4901	0.6051	0.4691	0.5683	0.1997	0.5806	0.3971	0.4369	0.4072	0.05401	0.209	0.3578	0.5322	0.8295	0.9148	0.272	0.2877	0.7953	0.04003	0.7947
210	TCGA-FP-7998-01	1.12432	0.3896	0.4467	0.4165	0.511	0.1181	0.497	0.3194	0.3152	0.1763	0.06829	0.1299	0.203	0.4148	0.8294	0.9367	0.2515	0.246	0.8588	0.03412	0.6518
211	TCGA-FP-8099-01	0.584968	0.3493	0.7288	0.5931	0.7091	0.5415	0.7035	0.5238	0.8108	0.7995	0.2223	0.6644	0.7	0.4707	0.8835	0.935	0.2379	0.2251	0.9071	0.03172	0.809
212	TCGA-FP-8209-01	2.80975	0.1118	0.1133	0.2854	0.2847	0.03668	0.2869	0.1932	0.07387	0.04453	0.02012	0.04343	0.08276	0.1464	0.9183	0.9546	0.2504	0.6725	0.8765	0.1013	0.7896
213	TCGA-FP-8210-01	2.26273	0.2023	0.2347	0.3813	0.4591	0.07028	0.4766	0.2687	0.1718	0.07127	0.02555	0.06573	0.09092	0.2292	0.8852	0.9473	0.2053	0.6595	0.8822	0.1681	0.7475
214	TCGA-FP-8211-01	0.298665	0.03841	0.01524	0.1327	0.05417	0.03935	0.4498	0.3379	0.4395	0.302	0.1165	0.1203	0.06209	0.06197	0.9162	0.9561	0.2299	0.2094	0.9027	0.02952	0.8695
215	TCGA-FP-8631-01	0.63226	0.05855	0.0293	0.03013	0.01635	0.1163	0.6019	0.4111	0.7303	0.5408	0.1155	0.4551	0.5038	0.4138	0.8747	0.9056	0.2358	0.4637	0.9171	0.03416	0.7957
216	TCGA-FP-A4BE-01	0.201684	0.63	0.7195	0.5586	0.6302	0.5132	0.6372	0.5261	0.7096	0.7312	0.2072	0.4651	0.6038	0.6413	0.8323	0.9488	0.2777	0.2417	0.9248	0.03847	0.7791
217	TCGA-FP-A4BF-01	1.16994	0.5709	0.6051	0.4974	0.5774	0.3379	0.5466	0.4447	0.5532	0.5147	0.09724	0.2458	0.4123	0.575	0.7831	0.9191	0.304	0.325	0.7936	0.05359	0.5854
218	TCGA-FP-A8CX-01	0.356222	0.04343	0.04331	0.4521	0.5708	0.1499	0.5454	0.4058	0.5369	0.4184	0.1031	0.3326	0.3114	0.09206	0.7425	0.6435	0.198	0.2218	0.7757	0.0257	0.4826
219	TCGA-FP-A9TM-01	0.495634	0.458	0.5477	0.4689	0.5545	0.225	0.5423	0.3839	0.4238	0.293	0.07332	0.229	0.415	0.5017	0.8825	0.9405	0.195	0.3784	0.8778	0.03544	0.6294
220	TCGA-HF-7132-01	0.74845	0.5047	0.5774	0.4817	0.5738	0.2885	0.5549	0.4772	0.5754	0.5076	0.118	0.2933	0.4277	0.5234	0.8698	0.9484	0.2496	0.1979	0.8693	0.03345	0.7177
221	TCGA-HF-7133-01	0.59455	0.2516	0.4232	0.4652	0.5955	0.1771	0.5957	0.4653	0.3044	0.1932	0.15	0.3917	0.3126	0.5658	0.7879	0.7519	0.1956	0.1783	0.8283	0.0332	0.8378
222	TCGA-HF-7134-01	0.464706	0.6172	0.646	0.5612	0.6951	0.6189	0.6892	0.5217	0.7611	0.8152	0.1565	0.4683	0.6114	0.6878	0.8574	0.9397	0.2313	0.2521	0.8974	0.03629	0.8394
223	TCGA-HF-7136-01	1.25095	0.05315	0.0176	0.02425	0.01481	0.04215	0.02451	0.09378	0.03542	0.04542	0.02693	0.1139	0.2974	0.4956	0.8804	0.9451	0.2597	0.7146	0.9345	0.03023	0.5297
224	TCGA-HF-A5NB-01	0.176365	0.6049	0.8481	0.718	0.8628	0.8495	0.8211	0.7141	0.9083	0.9494	0.276	0.8262	0.8621	0.8482	0.9044	0.9086	0.3034	0.1165	0.7314	0.02703	0.6807
225	TCGA-HJ-7597-01	0.298665	0.0604	0.02243	0.06119	0.02813	0.03386	0.04893	0.2224	0.04999	0.04198	0.01709	0.09228	0.08274	0.06841	0.868	0.9357	0.2131	0.3922	0.8193	0.06008	0.7471
226	TCGA-HU-8238-01	0.298665	0.6506	0.7363	0.5501	0.6905	0.4257	0.6266	0.4602	0.7123	0.7688	0.1549	0.5285	0.7548	0.6672	0.8696	0.9348	0.1755	0.281	0.8544	0.04117	0.4409
227	TCGA-HU-8243-01	0.201684	0.3801	0.537	0.5279	0.5419	0.3965	0.6226	0.4514	0.6672	0.6408	0.118	0.4093	0.5454	0.5442	0.8025	0.9275	0.2455	0.3079	0.8567	0.04194	0.43
228	TCGA-HU-8244-01	0.084067	0.8367	0.872	0.6755	0.81	0.9026	0.7638	0.6994	0.916	0.9422	0.3633	0.8791	0.9002	0.6766	0.8845	0.9502	0.2235	0.188	0.441	0.0273	0.7412
229	TCGA-HU-8249-01	0.16349	0.06641	0.02143	0.1078	0.02685	0.03541	0.5204	0.431	0.874	0.8299	0.3294	0.7354	0.8173	0.6739	0.8987	0.9485	0.2686	0.173	0.9294	0.03796	0.2283
230	TCGA-HU-8602-01	0.274952	0.5466	0.6153	0.4909	0.6232	0.3438	0.5888	0.3875	0.5872	0.5606	0.07706	0.3298	0.3861	0.5713	0.8647	0.9437	0.2822	0.5018	0.9394	0.07337	0.5824
231	TCGA-HU-8604-01	0.150597	0.5458	0.651	0.4795	0.5939	0.2537	0.574	0.4291	0.5853	0.5658	0.1411	0.3228	0.5022	0.5501	0.884	0.9465	0.2972	0.3726	0.9299	0.05677	0.362
232	TCGA-HU-8608-01	0.782421	0.5374	0.5954	0.4794	0.5796	0.214	0.5837	0.4286	0.5202	0.4004	0.08766	0.2621	0.3418	0.5069	0.8794	0.935	0.2549	0.3104	0.9107	0.03972	0.7449
233	TCGA-HU-8610-01	0.604087	0.2473	0.3679	0.4078	0.4744	0.08446	0.5066	0.2685	0.2702	0.1681	0.03603	0.08392	0.146	0.3527	0.8622	0.9281	0.2526	0.7104	0.926	0.09164	0.2591
234	TCGA-HU-A4G2-01	0.48552	0.7023	0.7609	0.5723	0.6796	0.6579	0.7077	0.6009	0.7968	0.8011	0.2776	0.7035	0.8863	0.7348	0.9068	0.9662	0.3794	0.4308	0.7711	0.03183	0.8577
235	TCGA-HU-A4G3-01	0.555881	0.5189	0.655	0.5336	0.649	0.4796	0.6334	0.5178	0.6851	0.6945	0.1671	0.5154	0.6221	0.6353	0.7982	0.9203	0.3092	0.2811	0.9181	0.06922	0.8665
236	TCGA-HU-A4G6-01	0.111026	0.7737	0.8573	0.6289	0.7858	0.7688	0.735	0.702	0.9127	0.9039	0.3056	0.7876	0.8857	0.6293	0.912	0.9526	0.2848	0.1693	0.9309	0.04026	0.8977
237	TCGA-HU-A4G8-01	0.400624	0.0456	0.0521	0.45	0.6401	0.4969	0.6224	0.4954	0.6273	0.5421	0.1319	0.4183	0.2554	0.5374	0.8835	0.9568	0.3442	0.2459	0.7893	0.02551	0.7779
238	TCGA-HU-A4G9-01	0.084067	0.766	0.8511	0.6285	0.7556	0.7087	0.7278	0.6442	0.897	0.8997	0.2246	0.7056	0.7402	0.7456	0.8826	0.9319	0.2588	0.1832	0.9353	0.04203	0.9137
239	TCGA-HU-A4GC-01	0.613537	0.4816	0.696	0.5559	0.7027	0.5377	0.6959	0.5945	0.7311	0.7203	0.293	0.6715	0.7613	0.4838	0.9162	0.9381	0.2583	0.1456	0.4523	0.02719	0.8169
240	TCGA-HU-A4GD-01	0.356222	0.0745	0.1007	0.2397	0.2483	0.05134	0.5808	0.3251	0.445	0.2971	0.2669	0.343	0.847	0.5461	0.8457	0.9399	0.3559	0.1128	0.5077	0.01978	0.2832
241	TCGA-HU-A4GF-01	0.251019	0.1067	0.04563	0.5538	0.5881	0.402	0.5835	0.5877	0.3719	0.2331	0.1664	0.564	0.2373	0.1043	0.5282	0.3492	0.2822	0.1582	0.3439	0.02919	0.7491
242	TCGA-HU-A4GH-01	0.111026	0.07727	0.0751	0.1485	0.1836	0.03336	0.3115	0.3474	0.2084	0.05778	0.2638	0.0868	0.06357	0.1736	0.4226	0.313	0.174	0.1431	0.2965	0.03079	0.6816
243	TCGA-HU-A4GJ-01	1.0072	0.2714	0.3953	0.3928	0.5255	0.1147	0.5318	0.3611	0.2955	0.233	0.05188	0.1278	0.4106	0.3324	0.8921	0.9455	0.2463	0.368	0.4337	0.04661	0.6653
244	TCGA-HU-A4GN-01	0.214106	0.4348	0.5362	0.4837	0.602	0.2842	0.6236	0.4834	0.5756	0.5584	0.1005	0.4029	0.5432	0.545	0.9244	0.9487	0.2654	0.401	0.5831	0.03819	0.6997
245	TCGA-HU-A4GP-01	0.38957	0.5432	0.7257	0.5894	0.749	0.5825	0.7354	0.6485	0.7844	0.7877	0.2454	0.7328	0.4592	0.5376	0.8517	0.91	0.2747	0.3114	NA	0.05624	0.4755
246	TCGA-HU-A4GQ-01	1.14405	0.5959	0.6405	0.4938	0.6097	0.4293	0.658	0.5199	0.6082	0.6808	0.1586	0.4482	0.576	0.6482	0.7907	0.9532	0.2807	0.4278	0.4681	0.03209	0.8582
247	TCGA-HU-A4GT-01	0.176365	0.7558	0.7722	0.573	0.7164	0.6481	0.7297	0.6104	0.8084	0.8166	0.2975	0.7489	0.8178	0.7022	0.9186	0.9333	0.3199	0.1684	0.5692	0.0248	0.3204
248	TCGA-HU-A4GU-01	0.274952	0.7542	0.7698	0.5829	0.7428	0.6586	0.7413	0.6395	0.8193	0.8141	0.2623	0.7481	0.6555	0.5934	0.934	0.9421	0.2579	0.4013	0.4558	0.04014	0.7097
249	TCGA-HU-A4GX-01	0.26299	0.02308	0.05264	0.2516	0.2663	0.0373	0.3609	0.3056	0.1188	0.04734	0.117	0.2759	0.3897	0.4479	0.8771	0.9437	0.3176	0.136	0.4961	0.04519	0.7815
250	TCGA-HU-A4GY-01	2.02148	0.2644	0.414	0.36	0.4877	0.06173	0.5511	0.3719	0.4222	0.3586	0.06056	0.2023	0.1875	0.4557	0.8068	0.9498	0.3254	0.5361	0.928	0.06872	0.6777
251	TCGA-HU-A4H0-01	0.251019	0.6878	0.7354	0.5412	0.7232	0.5624	0.696	0.6239	0.7588	0.7861	0.2524	0.6705	0.6642	0.5443	0.9451	0.9524	0.3187	0.1072	0.4838	0.02723	0.9009
252	TCGA-HU-A4H2-01	0.189063	0.1129	0.3689	0.5182	0.4615	0.2671	0.6239	0.4674	0.5686	0.4794	0.1642	0.3991	0.3721	0.1629	0.5598	0.6356	0.1692	0.2458	0.428	0.03599	0.6077
253	TCGA-HU-A4H3-01	0.111026	0.122	0.1989	0.4591	0.6509	0.6027	0.6991	0.5593	0.7436	0.8168	0.1894	0.6783	0.7294	0.631	0.8842	0.9354	0.2255	0.3054	NA	0.02926	0.8771
254	TCGA-HU-A4H4-01	0.251019	0.4649	0.5614	0.4523	0.5631	0.1889	0.5665	0.3797	0.5088	0.4475	0.07305	0.2422	0.4069	0.5114	0.8931	0.9538	0.3054	0.4795	0.6222	0.08652	0.5468
255	TCGA-HU-A4H5-01	0.37855	0.04044	0.4535	0.5768	0.5282	0.4122	0.7107	0.6314	0.06045	0.04279	0.2357	0.08703	0.3731	0.4435	0.4734	0.5025	0.2095	0.1979	NA	0.02901	0.421
256	TCGA-HU-A4H6-01	0.367351	0.4113	0.5388	0.4655	0.5898	0.2784	0.6053	0.4841	0.4954	0.4313	0.07899	0.3114	0.5259	0.4611	0.9033	0.9525	0.3246	0.5325	0.5599	0.05111	0.6396
257	TCGA-HU-A4H8-01	0.150597	0.719	0.771	0.5858	0.7324	0.6931	0.7536	0.6459	0.832	0.8758	0.2845	0.786	0.7669	0.6312	0.7997	0.9401	0.3135	0.1119	0.5375	0.0245	0.6776
258	TCGA-HU-A4HB-01	0.696007	0.2527	0.3875	0.4109	0.5349	0.1613	0.577	0.4199	0.3848	0.2575	0.07363	0.2116	0.5519	0.4121	0.9024	0.9537	0.2971	0.3033	0.5328	0.04549	0.7691
259	TCGA-HU-A4HD-01	0.495634	0.01221	0.01616	0.104	0.02434	0.02798	0.08634	0.115	0.05252	0.02973	0.01456	0.0394	0.1195	0.0557	0.8779	0.9636	0.3768	0.3509	0.7406	0.02906	0.5227
260	TCGA-IN-7806-01	0.584968	0.05864	0.02016	0.05448	0.03971	0.03974	0.6086	0.4329	0.5386	0.468	0.05661	0.242	0.4304	0.09937	0.7786	0.7717	0.205	0.4999	0.7389	0.037	0.6383
261	TCGA-IN-7808-01	1.07726	0.1963	0.362	0.4921	0.6064	0.4123	0.5698	0.3785	0.6114	0.6032	0.1187	0.3757	0.4321	0.5411	0.8512	0.9434	0.2764	0.2004	0.8969	0.03947	0.389
262	TCGA-IN-8462-01	1.12432	0.5256	0.5977	0.4836	0.5714	0.2317	0.5982	0.3723	0.5468	0.4385	0.08428	0.2725	0.3331	0.505	0.8337	0.9194	0.2732	0.5519	0.8627	0.04452	0.5464
263	TCGA-IN-8663-01	0.443588	0.6775	0.8393	0.6008	0.7937	0.796	0.7189	0.6601	0.8353	0.944	0.2915	0.8105	0.8314	0.7715	0.7383	0.9561	0.2365	0.1308	0.7266	0.03478	0.8583
264	TCGA-IN-A6RI-01	1.48029	0.01981	0.01555	0.03274	0.01372	0.03971	0.5953	0.3473	0.6594	0.5085	0.2298	0.3868	0.4612	0.6141	0.7442	0.81	0.2524	0.391	0.6656	0.05369	0.6108
265	TCGA-IN-A6RJ-01	0.887511	0.252	0.2842	0.4069	0.4847	0.1096	0.4908	0.2404	0.2957	0.2277	0.0431	0.1191	0.1816	0.3771	0.8585	0.9145	0.1746	0.5922	0.7283	0.0591	0.5759
266	TCGA-IN-A6RL-01	0.400624	0.1052	0.261	0.4912	0.5677	0.4606	0.6338	0.4477	0.5215	0.4227	0.1479	0.3628	0.3157	0.3494	0.5662	0.3643	0.2732	0.3569	0.6082	0.03329	0.619
267	TCGA-IN-A6RO-01	0.0976133	0.7474	0.8567	0.6132	0.7923	0.8321	0.7582	0.5967	0.8195	0.8853	0.2931	0.8388	0.8374	0.7397	0.9226	0.9323	0.1667	0.1969	0.8076	0.03548	0.7454
268	TCGA-IN-A6RR-01	0.298665	0.6905	0.7637	0.5549	0.6597	0.5942	0.6812	0.5814	0.7628	0.8074	0.2219	0.5673	0.78	0.6737	0.8533	0.8737	0.2179	0.2975	0.5938	0.05278	0.7424
269	TCGA-IN-A6RS-01	0.111026	0.5333	0.6119	0.4754	0.5349	0.2342	0.5824	0.3715	0.5646	0.4637	0.08635	0.2594	0.3801	0.5239	0.8881	0.9266	0.1989	0.4482	0.876	0.1023	0.6348
270	TCGA-IN-A7NR-01	1.33341	0.04191	0.02143	0.3225	0.3994	0.09436	0.4083	0.2405	0.1947	0.07281	0.04515	0.06763	0.06799	0.3783	0.8893	0.9298	0.237	0.7069	0.9163	0.02733	0.8137
271	TCGA-IN-A7NT-01	0.274952	0.03905	0.1035	0.4999	0.5635	0.2595	0.6181	0.4659	0.5751	0.4225	0.07277	0.2061	0.2924	0.2719	0.4448	0.4244	0.1394	0.3733	0.6589	0.04855	0.8275
272	TCGA-IN-A7NU-01	0.495634	0.4414	0.5603	0.4317	0.5272	0.2394	0.5553	0.3988	0.5468	0.4763	0.04997	0.1854	0.3543	0.5096	0.8888	0.8944	0.1529	0.4404	0.7345	0.04664	0.628
273	TCGA-IN-AB1V-01	1.2265	0.07353	0.01369	0.06062	0.01862	0.03371	0.5332	0.4152	0.6507	0.6553	0.2764	0.5177	0.5223	0.6299	0.5702	0.6952	0.298	0.2805	0.6602	0.02006	0.7607
274	TCGA-IN-AB1X-01	0.367351	0.4058	0.5016	0.4567	0.5416	0.1785	0.5843	0.3701	0.3634	0.2773	0.06618	0.1921	0.3148	0.4859	0.7618	0.8364	0.2231	NA	0.7159	0.03974	0.7241
275	TCGA-IP-7968-01	0.815589	0.4111	0.6881	0.5474	0.6799	0.485	0.5982	0.4677	0.7257	0.6772	0.11	0.4749	0.4611	0.4623	0.6968	0.7599	0.266	0.2771	0.6999	0.03216	0.8197
276	TCGA-KB-A6F7-01	0.214106	0.02983	0.01391	0.05382	0.02622	0.0362	0.06795	0.1228	0.04825	0.03802	0.01654	0.04715	0.09639	0.05346	0.6989	0.7185	0.1547	0.3672	0.6973	0.06488	0.413
277	TCGA-KB-A93G-01	1.45417	0.3762	0.5458	0.439	0.4591	0.2437	0.5972	0.3233	0.3781	0.2933	0.0877	0.2772	0.2015	0.4871	0.662	0.9554	0.3004	0.5726	0.9045	0.05374	0.6305
278	TCGA-KB-A93H-01	0.0565927	0.282	0.605	0.5439	0.3079	0.2954	0.6561	0.5008	0.6761	0.665	0.1537	0.4556	0.2858	0.4568	0.682	0.3168	0.2138	0.3087	0.7387	0.03384	0.2539
279	TCGA-KB-A93J-01	1.04263	0.05668	0.02537	0.442	0.5306	0.2129	0.5987	0.4056	0.4784	0.3555	0.1537	0.2805	0.4612	0.405	0.7562	0.3439	0.273	0.2065	0.887	0.03778	0.6106
280	TCGA-MX-A5UG-01	2.85187	0.2746	0.3729	0.3814	0.4537	0.0572	0.4979	0.3072	0.2516	0.1176	0.04317	0.1069	0.1545	0.3715	0.8959	0.935	0.1663	0.7044	0.8707	0.04561	0.7148
281	TCGA-MX-A5UJ-01	1.32191	0.3862	0.5611	0.478	0.5895	0.2264	0.6018	0.3882	0.5985	0.5482	0.07493	0.2055	0.5037	0.587	0.9143	0.9121	0.176	0.3105	0.8491	0.03834	0.2884
282	TCGA-MX-A663-01	2.88122	0.05444	0.02409	0.1253	0.2109	0.05484	0.3496	0.1632	0.08968	0.05477	0.01554	0.05558	0.06601	0.1699	0.8982	0.9065	0.1869	0.6269	0.8389	0.04208	0.7271
283	TCGA-MX-A666-01	0.933562	0.09549	0.104	0.2193	0.2678	0.03203	0.3712	0.2063	0.04068	0.0273	0.0219	0.04399	0.05084	0.1492	0.8405	0.9484	0.2453	0.4925	0.9135	0.04501	0.4856
284	TCGA-R5-A7O7-01	0.251019	0.5159	0.6988	0.5445	0.5848	0.5832	0.6179	0.4528	0.7198	0.8345	0.2994	0.6171	0.603	0.5321	0.6926	0.9261	0.3584	0.1215	0.6955	0.04351	0.5888
285	TCGA-R5-A7ZE-01	0.0976133	0.04159	0.03179	0.4551	0.5201	0.1898	0.6068	0.463	0.6524	0.5853	0.1104	0.3952	0.4326	0.4855	0.7203	0.7944	0.2309	0.2698	0.627	0.0365	0.7203
286	TCGA-R5-A7ZF-01	0.0976133	0.03031	0.02509	0.06651	0.01524	0.06823	0.394	0.1998	0.3224	0.1686	0.03953	0.1207	0.06072	0.1577	0.6916	0.8745	0.1547	0.7834	0.8117	0.09723	0.5922
287	TCGA-R5-A7ZI-01	0.189063	0.04413	0.0296	0.1219	0.02703	0.0453	0.5298	0.3149	0.2777	0.1556	0.04307	0.2405	0.162	0.4787	0.8548	0.8839	0.1856	0.4064	0.8643	0.06942	0.6706
288	TCGA-R5-A7ZR-01	0.37855	0.2485	0.4419	0.4082	0.2131	0.1439	0.6289	0.5701	0.6671	0.5914	0.1768	0.4768	0.439	0.6323	0.6093	0.6379	0.1485	0.1566	0.6935	0.04572	0.3841
289	TCGA-R5-A805-01	0.731174	0.4017	0.4827	0.4343	0.5485	0.2619	0.5441	0.4028	0.5217	0.4728	0.06453	0.2518	0.3846	0.5003	0.8832	0.9245	0.2138	0.5321	0.9263	0.07073	0.6709
290	TCGA-RD-A7BS-01	0.604087	0.1949	0.2607	0.3861	0.4851	0.11	0.548	0.3166	0.2795	0.2067	0.05241	0.1259	0.2076	0.2571	0.9006	0.8843	0.2462	0.5474	0.663	0.05527	0.7349
291	TCGA-RD-A7BT-01	0.201684	0.09569	0.257	0.403	0.5195	0.1545	0.5955	0.4013	0.5635	0.4005	0.2084	0.2342	0.3136	0.3333	0.8287	0.9488	0.2624	0.1516	0.8358	0.03546	0.6402
292	TCGA-RD-A7BW-01	2.27224	0.02719	0.01521	0.1537	0.02594	0.03479	0.1197	0.1658	0.04993	0.0394	0.02023	0.04224	0.101	0.07934	0.9307	0.9347	0.2196	0.5937	0.7682	0.08213	0.6839
293	TCGA-RD-A7C1-01	0.454043	0.3944	0.5374	0.4849	0.517	0.1643	0.5367	0.3548	0.4479	0.3715	0.06473	0.2337	0.2244	0.3142	0.7086	0.7399	0.2371	0.4288	0.5601	0.06489	0.4025
294	TCGA-RD-A8MV-01	0.443588	0.1648	0.3663	0.3918	0.4472	0.1469	0.5426	0.3175	0.4524	0.3105	0.05738	0.1607	0.2199	0.222	0.8817	0.9218	0.1931	0.5651	0.8969	0.09305	0.605
295	TCGA-RD-A8MW-01	0.433078	0.0458	0.1446	0.1799	0.3095	0.249	0.4879	0.3948	0.3521	0.09086	0.05999	0.2554	0.1567	0.03539	0.6946	0.5371	0.1308	0.265	0.7725	0.05848	0.3013
296	TCGA-RD-A8N0-01	1.7524	0.1277	0.1774	0.2807	0.3101	0.07513	0.376	0.2834	0.1423	0.06311	0.03929	0.06215	0.07131	0.1615	0.8936	0.9386	0.2318	0.3819	0.9216	0.05842	0.7398
297	TCGA-RD-A8N1-01	1.10434	0.03141	0.03472	0.1465	0.0449	0.03872	0.3268	0.2658	0.1175	0.05486	0.03511	0.1268	0.1006	0.4499	0.8536	0.9094	0.2287	0.3109	0.8686	0.04277	0.6908
298	TCGA-RD-A8N2-01	2.48547	0.04158	0.01979	0.07352	0.01679	0.04154	0.1056	0.1326	0.04391	0.04097	0.01844	0.03086	0.04409	0.02423	0.9418	0.9166	0.1901	0.7871	0.9137	0.1485	0.75
299	TCGA-RD-A8N4-01	2.27224	0.02252	0.01551	0.04529	0.01432	0.03905	0.06084	0.1812	0.06392	0.03581	0.0168	0.03504	0.04928	0.02651	0.8176	0.9034	0.2172	0.8055	0.9231	0.1935	0.7936
300	TCGA-RD-A8N5-01	0.856001	0.1573	0.1489	0.361	0.5018	0.1275	0.5419	0.3441	0.3126	0.2289	0.05509	0.1587	0.2816	0.3683	0.9004	0.9163	0.218	0.6224	0.9331	0.0846	0.7268
301	TCGA-RD-A8N6-01	2.21386	0.04359	0.02602	0.0532	0.01467	0.0263	0.333	0.1381	0.1213	0.07494	0.03289	0.05274	0.1343	0.3351	0.8951	0.9506	0.3289	0.4843	0.9305	0.04783	0.8405
302	TCGA-RD-A8N9-01	1.36735	0.4501	0.4771	0.4608	0.5352	0.2191	0.6137	0.4044	0.5651	0.5702	0.1292	0.402	0.456	0.5786	0.8663	0.9471	0.2928	0.2779	0.894	0.0379	0.3633
303	TCGA-RD-A8NB-01	1.18271	0.3216	0.38	0.3644	0.4457	0.05707	0.4749	0.2684	0.1721	0.09712	0.02285	0.08677	0.101	0.3109	0.8311	0.9435	0.2253	0.6535	0.8851	0.1104	0.4488
304	TCGA-SW-A7EA-01	0.367351	0.5802	0.6715	0.4995	0.6116	0.4241	0.6248	0.4717	0.5805	0.5274	0.09968	0.3768	0.4019	0.5657	0.8628	0.9354	0.217	0.408	0.5307	0.03053	0.8372
305	TCGA-SW-A7EB-01	0.678058	0.1991	0.4025	0.3889	0.5009	0.1835	0.5094	0.3551	0.3204	0.2827	0.03528	0.1502	0.1975	0.3937	0.9028	0.8966	0.2077	0.6393	0.8888	0.07065	0.706
306	TCGA-VQ-A8DT-01	0.176365	0.5787	0.7049	0.5054	0.6604	0.6291	0.6814	0.5393	0.7577	0.8037	0.07669	0.4765	0.6389	0.6848	0.8605	0.9102	0.2226	0.1844	0.9005	0.03698	0.6062
307	TCGA-VQ-A8DU-01	0.546019	0.01982	0.01991	0.118	0.06779	0.02917	0.1627	0.2481	0.04962	0.02911	0.1787	0.04419	0.03782	0.03214	0.4997	0.4908	0.2858	0.1443	0.4444	0.02278	0.2529
308	TCGA-VQ-A8DV-01	1.17634	0.04874	0.02092	0.04705	0.04713	0.03414	0.2769	0.1429	0.175	0.06834	0.05523	0.06765	0.2307	0.3482	0.4415	0.2689	0.1907	0.2916	0.8113	0.04155	0.3202
309	TCGA-VQ-A8DZ-01	0.678058	0.03676	0.02451	0.1664	0.1384	0.05032	0.4727	0.3809	0.2914	0.1027	0.1516	0.3528	0.3588	0.4301	0.592	0.8055	0.2304	0.3643	0.7867	0.04158	0.4982
310	TCGA-VQ-A8E0-01	1.96009	0.03033	0.01477	0.03744	0.01536	0.02842	0.4324	0.2203	0.1721	0.1186	0.05258	0.1389	0.2808	0.4551	0.8805	0.9514	0.2457	0.4523	0.9116	0.04711	0.8064
311	TCGA-VQ-A8E2-01	1.23264	0.04411	0.0254	0.1114	0.0643	0.03742	0.06933	0.1249	0.04877	0.02981	0.01874	0.03263	0.0584	0.03117	0.8546	0.932	0.2788	0.7145	0.9004	0.04733	0.5968
312	TCGA-VQ-A8E3-01	0.356222	0.5947	0.655	0.5008	0.6113	0.1172	0.6232	0.4584	0.6754	0.6933	0.1367	0.4582	0.4425	0.5283	0.76	0.9242	0.2799	0.207	0.6517	0.04742	0.2413
313	TCGA-VQ-A8E7-01	0.464706	0.2958	0.2867	0.4506	0.6162	0.3845	0.6152	0.453	0.6035	0.5769	0.09455	0.4092	0.5306	0.5935	0.8789	0.9372	0.1687	0.3863	0.887	0.04518	0.7884
314	TCGA-VQ-A8P2-01	0.189063	0.8229	0.8763	0.6216	0.78	0.8507	0.7451	0.7037	0.905	0.9252	0.2487	0.7481	0.8794	0.8032	0.9144	0.9357	0.2581	0.14	0.9417	0.03462	0.7697
315	TCGA-VQ-A8P3-01	0.321976	0.2627	0.6285	0.4892	0.5955	0.2483	0.6107	0.4594	0.6568	0.557	0.0563	0.3181	0.4927	0.459	0.8587	0.8714	0.2074	0.4215	0.7762	0.04423	0.7446
316	TCGA-VQ-A8P5-01	0.823748	0.3053	0.3915	0.4808	0.5519	0.2379	0.5498	0.3861	0.4655	0.4097	0.05325	0.2092	0.1727	0.5389	0.868	0.9251	0.1837	0.4506	0.8062	0.06543	0.727
317	TCGA-VQ-A8P8-01	0.739854	0.3721	0.4763	0.4189	0.517	0.2218	0.5633	0.3633	0.4162	0.3735	0.06087	0.1823	0.3146	0.4267	0.8924	0.9283	0.2366	0.3862	0.8849	0.04137	0.6251
318	TCGA-VQ-A8PB-01	0.422273	0.3775	0.4512	0.3932	0.5739	0.1815	0.5896	0.4787	0.5526	0.4826	0.1038	0.3086	0.3751	0.5504	0.8208	0.9277	0.2499	0.281	0.855	0.03478	0.2773
319	TCGA-VQ-A8PC-01	1.1635	0.4261	0.4531	0.4234	0.5093	0.06657	0.5101	0.2936	0.3489	0.2924	0.05046	0.1589	0.3271	0.4011	0.8734	0.9338	0.245	0.5444	0.8601	0.05403	0.5057
320	TCGA-VQ-A8PD-01	1.15058	0.2963	0.3616	0.3673	0.4312	0.06772	0.5023	0.2962	0.2387	0.1157	0.03901	0.1015	0.1773	0.3582	0.814	0.9236	0.1286	0.4095	0.8514	0.07589	0.6535
321	TCGA-VQ-A8PE-01	0.274952	0.4535	0.5235	0.4898	0.5743	0.3268	0.5835	0.3845	0.5099	0.4244	0.1086	0.2518	0.3993	0.5202	0.8828	0.9083	0.1839	0.4097	0.855	0.03489	0.393
322	TCGA-VQ-A8PF-01	0.918387	0.4516	0.5214	0.453	0.5398	0.1587	0.5728	0.3911	0.4804	0.4126	0.1062	0.2381	0.3346	0.5313	0.8598	0.9215	0.1994	0.2984	0.8938	0.0439	0.7122
323	TCGA-VQ-A8PH-01	0.641556	0.0496	0.03153	0.2023	0.1397	0.06849	0.5437	0.3222	0.5746	0.4828	0.2287	0.4741	0.7009	0.5605	0.7921	0.9046	0.186	0.1357	0.8734	0.03212	0.4133
324	TCGA-VQ-A8PJ-01	0.41145	0.1543	0.4076	0.4691	0.4798	0.1066	0.6457	0.5486	0.3953	0.243	0.1494	0.4179	0.4844	0.5507	0.6962	0.647	0.154	0.3304	0.7478	0.03435	0.3728
325	TCGA-VQ-A8PK-01	0.669016	0.02125	0.03804	0.3111	0.4906	0.1864	0.5084	0.2962	0.2772	0.2456	0.04758	0.1152	0.1129	0.387	0.8126	0.9064	0.2471	0.2692	0.8635	0.03158	0.808
326	TCGA-VQ-A8PM-01	1.08407	0.1126	0.08386	0.2998	0.2894	0.06387	0.3785	0.2723	0.0988	0.04876	0.0344	0.06569	0.08845	0.1168	0.8288	0.9289	0.2355	0.2688	0.8477	0.05635	0.5892
327	TCGA-VQ-A8PO-01	0.274952	0.5329	0.5772	0.4836	0.5922	0.2662	0.5731	0.405	0.5868	0.511	0.08095	0.3828	0.4561	0.5598	0.8706	0.9206	0.1993	0.2583	0.873	0.04025	0.3754
328	TCGA-VQ-A8PP-01	0.495634	0.5375	0.6303	0.4932	0.5518	0.3161	0.5995	0.4787	0.5507	0.5374	0.1001	0.352	0.429	0.5802	0.918	0.9449	0.1586	0.2935	0.871	0.043	0.6082
329	TCGA-VQ-A8PQ-01	2.62741	0.02592	0.03809	0.2325	0.1745	0.04415	0.4434	0.2458	0.07169	0.0407	0.02672	0.04958	0.04334	0.1684	0.9118	0.9297	0.1771	0.7031	0.8459	0.09444	0.5591
330	TCGA-VQ-A8PU-01	0.226499	0.0438	0.01962	0.2108	0.01491	0.04226	0.2479	0.3774	0.2962	0.254	0.06795	0.09705	0.04614	0.172	0.8643	0.9243	0.198	0.231	0.3969	0.03377	0.5718
331	TCGA-VQ-A8PX-01	0.214106	0.06867	0.03199	0.219	0.1275	0.3469	0.5335	0.4128	0.07599	0.04991	0.129	0.2874	0.1413	0.3051	0.7877	0.9112	0.1992	0.2568	0.8782	0.04931	0.6149
332	TCGA-VQ-A91A-01	0.76554	0.4797	0.5919	0.5114	0.5936	0.2979	0.6157	0.4617	0.5759	0.5965	0.1322	0.3696	0.3376	0.5296	0.5903	0.6419	0.145	0.2987	0.5479	0.03316	0.6229
333	TCGA-VQ-A91D-01	0.298665	0.4791	0.6126	0.5141	0.6206	0.3977	0.623	0.4535	0.6593	0.5727	0.1246	0.4412	0.6434	0.6332	0.8962	0.9339	0.1728	0.2819	0.8031	0.04008	0.5068
334	TCGA-VQ-A91E-01	0.333399	0.4396	0.4659	0.4642	0.5282	0.1908	0.543	0.3959	0.4183	0.3796	0.1017	0.211	0.2473	0.4652	0.821	0.9228	0.1638	0.3759	0.7369	0.04716	0.5718
335	TCGA-VQ-A91K-01	0.475017	0.4217	0.7038	0.5469	0.6436	0.5333	0.6357	0.5032	0.7187	0.6891	0.1496	0.5136	0.6987	0.6513	0.8895	0.9432	0.1962	0.1607	0.8809	0.04084	0.8365
336	TCGA-VQ-A91N-01	0.38957	0.04835	0.1649	0.5387	0.5895	0.5754	0.6374	0.5005	0.618	0.4702	0.1246	0.5532	0.5478	0.5273	0.6429	0.7972	0.1602	0.2373	0.7103	0.02976	0.6751
337	TCGA-VQ-A91Q-01	2.2778	0.0501	0.02006	0.0511	0.03582	0.03203	0.03423	0.09026	0.0307	0.136	0.02092	0.03627	0.03849	0.02922	0.8761	0.9325	0.1441	0.756	0.8531	0.03626	0.7896
338	TCGA-VQ-A91S-01	0.464706	0.3481	0.4091	0.4727	0.5756	0.2041	0.6079	0.4455	0.27	0.1611	0.07713	0.3777	0.278	0.5826	0.8522	0.8971	0.1622	0.3148	0.7135	0.05404	0.6511
339	TCGA-VQ-A91U-01	0.28686	0.4527	0.6079	0.4877	0.6243	0.1663	0.6328	0.4503	0.5408	0.5552	0.1033	0.3277	0.2085	0.5375	0.8871	0.8188	0.1717	0.1927	0.7231	0.03302	0.4164
340	TCGA-VQ-A91V-01	0.321976	0.7612	0.8098	0.5908	0.7222	0.4918	0.7226	0.4943	0.8049	0.8521	0.2341	0.6653	0.8178	0.7263	0.8953	0.9378	0.2132	0.2132	0.8209	0.02967	0.8174
341	TCGA-VQ-A91W-01	0.31032	0.4541	0.5536	0.4563	0.5665	0.3159	0.5746	0.4075	0.3504	0.3365	0.09016	0.2387	0.4351	0.07491	0.8158	0.9234	0.1535	0.3073	0.7375	0.03744	0.7171
342	TCGA-VQ-A91X-01	0.0976133	0.1848	0.5975	0.5332	0.2305	0.2882	0.6691	0.4552	0.4857	0.3008	0.1775	0.3862	0.2354	0.1864	0.388	0.2608	0.087	0.1255	0.4628	0.02559	0.3731
343	TCGA-VQ-A91Y-01	2.02827	0.04653	0.01888	0.213	0.02036	0.06569	0.1215	0.335	0.0528	0.04828	0.04979	0.03925	0.04561	0.04141	0.5194	0.574	0.1561	0.2879	0.7486	0.08073	0.3227
344	TCGA-VQ-A91Z-01	0.111026	0.3793	0.7755	0.6082	0.7064	0.6818	0.6927	0.5253	0.8078	0.8912	0.3047	0.6736	0.8304	0.3676	0.9055	0.9324	0.1937	0.3922	0.8907	0.03002	0.5847
345	TCGA-VQ-A922-01	1.75733	0.03249	0.02077	0.06289	0.01513	0.0356	0.01795	0.09315	0.04022	0.03213	0.01651	0.02749	0.03472	0.06366	0.5714	0.7648	0.1355	0.2837	0.6989	0.04131	0.2952
346	TCGA-VQ-A923-01	0.848008	0.5629	0.64	0.4995	0.6001	0.2895	0.5898	0.4322	0.6074	0.5435	0.1109	0.3746	0.4049	0.5522	0.8238	0.9266	0.1731	0.1966	0.7734	0.03581	0.8009
347	TCGA-VQ-A924-01	0.48552	0.5161	0.5558	0.4495	0.5604	0.204	0.5614	0.3882	0.5874	0.3997	0.0997	0.2137	0.4193	0.4159	0.9005	0.9109	0.1509	0.3411	0.7927	0.05079	0.6839
348	TCGA-VQ-A925-01	1.20162	0.04296	0.0196	0.1204	0.03855	0.0346	0.595	0.4129	0.7507	0.7893	0.2063	0.5145	0.522	0.5967	0.8166	0.9161	0.1632	0.2399	0.7397	0.03834	0.563
349	TCGA-VQ-A927-01	0.807361	0.2421	0.3128	0.3559	0.3899	0.06593	0.5016	0.2658	0.224	0.121	0.02659	0.08333	0.1148	0.3543	0.8293	0.9238	0.1544	0.6836	0.8675	0.05011	0.7268
350	TCGA-VQ-A928-01	0.895309	0.2355	0.2759	0.4253	0.5124	0.2267	0.5693	0.3815	0.4876	0.4971	0.09767	0.3049	0.4313	0.507	0.8776	0.9382	0.1726	0.5266	0.8638	0.04235	0.7083
351	TCGA-VQ-A92D-01	0.356222	0.5278	0.6177	0.4798	0.6281	0.3134	0.6054	0.3592	0.6035	0.6052	0.1067	0.3718	0.5849	0.5961	0.9023	0.9171	0.1209	0.3802	0.8458	0.04344	0.7208
352	TCGA-VQ-A94O-01	0.464706	0.02511	0.01818	0.09828	0.04516	0.03424	0.07577	0.1329	0.04523	0.04209	0.01805	0.03484	0.0488	0.03774	0.4484	0.3365	0.1336	0.1666	0.6932	0.03308	0.3075
353	TCGA-VQ-A94P-01	2.75249	0.1599	0.2357	0.356	0.4045	0.05651	0.4445	0.1929	0.1777	0.08686	0.02034	0.06782	0.09112	0.3267	0.8779	0.924	0.1638	0.7206	0.8767	0.1189	0.6659
354	TCGA-VQ-A94R-01	1.45417	0.06467	0.04395	0.5151	0.6353	0.3853	0.6382	0.4482	0.6613	0.5788	0.1427	0.3137	0.392	0.418	0.7256	0.8769	0.2056	0.2818	0.7231	0.03872	0.3579
355	TCGA-VQ-A94T-01	0.26299	0.142	0.4482	0.4933	0.6259	0.6171	0.6728	0.5673	0.6139	0.6798	0.299	0.6836	0.6115	0.4879	0.8941	0.9392	0.2458	0.1892	0.8873	0.03834	0.8386
356	TCGA-VQ-A94U-01	1.49058	0.499	0.546	0.456	0.6745	0.3563	0.6396	0.4844	0.6869	0.6309	0.1353	0.5312	0.5899	0.6389	0.917	0.9308	0.1188	0.3072	0.8845	0.03738	0.7279
357	TCGA-VQ-AA64-01	1.08407	0.4155	0.6322	0.5015	0.6117	0.389	0.5883	0.3967	0.5486	0.6021	0.1359	0.4359	0.5422	0.5766	0.8531	0.9373	0.2035	0.3917	0.887	0.03562	0.7276
358	TCGA-VQ-AA68-01	0.26299	0.5867	0.6574	0.5136	0.6187	0.3826	0.6152	0.4339	0.636	0.6528	0.1256	0.4629	0.5906	0.6057	0.885	0.9251	0.1809	0.419	0.7894	0.04671	0.8069
359	TCGA-VQ-AA69-01	0.137464	0.7488	0.8382	0.5921	0.6823	0.4341	0.6974	0.5907	0.8607	0.8685	0.2391	0.6686	0.8454	0.7037	0.917	0.9288	0.1906	0.2073	0.7426	0.0405	0.8769
360	TCGA-VQ-AA6A-01	0.48552	0.06159	0.03376	0.3713	0.2244	0.3853	0.5856	0.5366	0.4848	0.3208	0.213	0.5141	0.08717	0.1402	0.3435	0.2721	0.06135	0.129	0.4024	0.02793	0.422
361	TCGA-VQ-AA6B-01	0.31032	0.1246	0.2895	0.4787	0.5395	0.3955	0.6982	0.5185	0.785	0.802	0.3118	0.5297	0.5381	0.2525	0.8369	0.7656	0.2477	0.2411	0.5681	0.03478	0.7831
362	TCGA-VQ-AA6D-01	0.189063	0.02691	0.02882	0.4842	0.382	0.4031	0.6058	0.4829	0.3627	0.1143	0.2025	0.1205	0.1942	0.286	0.4183	0.2459	0.07161	0.2627	0.4996	0.05	0.5654
363	TCGA-VQ-AA6F-01	0.475017	0.08367	0.09105	0.4003	0.4746	0.124	0.5339	0.3681	0.4143	0.2925	0.07069	0.2175	0.318	0.4082	0.8077	0.9192	0.2088	0.2928	0.8132	0.06787	0.6609
364	TCGA-VQ-AA6G-01	0.226499	0.6026	0.6647	0.4911	0.6291	0.3256	0.6267	0.4842	0.6784	0.6725	0.149	0.4428	0.5602	0.6112	0.8819	0.9315	0.1803	0.2355	0.8648	0.03228	0.833
365	TCGA-VQ-AA6I-01	0.464706	0.4771	0.5267	0.4489	0.5798	0.1949	0.5815	0.3681	0.4812	0.3699	0.06777	0.2459	0.1949	0.5194	0.8822	0.9234	0.155	0.3012	0.7908	0.0293	0.4587
366	TCGA-VQ-AA6J-01	0.321976	0.1129	0.2103	0.503	0.5684	0.2801	0.5944	0.393	0.4623	0.3862	0.1401	0.3038	0.4925	0.4416	0.8251	0.8774	0.27	0.2125	0.8824	0.03471	0.6287
367	TCGA-VQ-AA6K-01	0.773987	0.4091	0.4976	0.413	0.5488	0.1364	0.6242	0.4407	0.5865	0.5709	0.1558	0.4619	0.6439	0.6212	0.8731	0.9486	0.2593	0.2176	0.872	0.03151	0.8441
368	TCGA-ZA-A8F6-01	2.28972	0.1374	0.3426	0.3676	0.4007	0.1017	0.5488	0.4271	0.2981	0.1191	0.04582	0.1473	0.2204	0.1398	0.6958	0.7702	0.2463	0.6064	0.7601	0.05332	0.8242
369	TCGA-ZQ-A9CR-01	0.31032	0.1672	0.3241	0.4067	0.4818	0.2026	0.5386	0.3578	0.3206	0.2125	0.07865	0.1784	0.07994	0.3634	0.6654	0.7601	0.2479	0.2232	0.5644	0.02767	0.3384
